# Supplementary material for: Transcriptome analyses reveal molecular mechanisms underlying phenotypic differences among transcriptional subtypes of glioblastoma
Source: J Cell Mol Med. 2020 Feb 24;24(7):3901–16. doi: 10.1111/jcmm.14976 (PMC7171397; doi:10.1111/jcmm.14976)
Supplement: Supplementary file 11 [file JCMM-24-3901-s011.xlsx]

## Sheet: Table S1 WGCNA Modules
Table S2. WGCNA Modules.
Genesymbol	Module	MM.black	p.MM.black	Known Signature genes (TCGA et al.)	Known Signature genes (phillips et al.)	Intramodular Connectivity
ATCAY	black	0.904423	9.22e-55			30.862
CRMP1	black	0.860892	8.36e-44	PN		26.9078
PLPPR1	black	0.863498	2.38e-44			25.2374
AMOTL2	black	0.828458	7.95e-38	PN		24.3582
MYT1	black	0.834774	6.91e-39	PN		23.6474
GNG4	black	0.834283	8.38e-39	PN		23.3709
SBK1	black	0.80141	9.96e-34			22.8312
PODXL2	black	0.843788	1.76e-40	PN		22.557
DCX	black	0.811826	3.15e-35	PN		21.691
SOX8	black	0.821461	1.06e-36		PN	21.4089
SATB1	black	0.814537	1.24e-35	PN		20.3392
BCL7A	black	0.792776	1.5e-32	PN		20.2391
ELAVL3	black	0.79554	6.38e-33			20.1674
CELF3	black	0.732186	1.28e-25			19.8759
SPTBN2	black	0.783274	2.56e-31	PN		19.8309
SAPCD2	black	0.79215	1.81e-32			19.6204
ATAT1	black	0.798955	2.18e-33			19.301
WASF1	black	0.741755	1.39e-26	PN		19.2828
MARCKSL1	black	0.798484	2.53e-33	PN		19.2221
SHD	black	0.803018	5.92e-34		PN	19.2034
MIR6073	black	0.761339	1.07e-28			19.2026
ZDHHC22	black	0.785319	1.4e-31			19.1142
MTSS1	black	0.79997	1.58e-33	PN		18.9994
ARHGAP33	black	0.781391	4.41e-31			18.8288
KIF21B	black	0.794945	7.67e-33	PN	PN	18.7996
ELMO1	black	0.792014	1.89e-32		PN	18.5424
SOX11	black	0.75447	6.2e-28	PN		18.4921
UGT8	black	0.720001	1.89e-24	NL		18.395
GNG2	black	0.790889	2.66e-32			18.2109
GPC2	black	0.720726	1.61e-24			17.8341
ELFN2	black	0.753701	7.53e-28			17.6856
SHISA7	black	0.757157	3.14e-28			17.6537
RNF144A	black	0.755972	4.24e-28			17.5925
DPYSL4	black	0.788151	6.07e-32	PN		17.4869
SLC1A1	black	0.718368	2.68e-24	PN	PN	17.4356
CDK5R1	black	0.709933	1.57e-23	PN		17.3884
CA10	black	0.749629	2.07e-27	PN		17.3525
FAM222A	black	0.761825	9.42e-29			17.3471
OPCML	black	0.770932	8.29e-30		PN	17.1948
TNR	black	0.775388	2.42e-30			17.1733
PHACTR3	black	0.762944	7.03e-29			17.1531
GPR17	black	0.684384	2.32e-21	PN		17.0462
SOX4	black	0.73549	5.99e-26	PN		16.892
PCBP4	black	0.767534	2.08e-29			16.8703
RCOR2	black	0.744113	7.9e-27			16.6007
MIR4793	black	0.724951	6.43e-25			16.5962
NCAM1	black	0.750644	1.61e-27	PN	PN	16.1409
SNX22	black	0.749529	2.12e-27			16.1214
MVB12B	black	0.751943	1.17e-27			16.0657
LSAMP	black	0.698732	1.5e-22			15.8715
RAP2A	black	0.754255	6.55e-28	PN		15.819
MIR6820	black	0.685454	1.9e-21			15.6508
P2RX7	black	0.689585	8.75e-22	PN	PN	15.3832
NXPH1	black	0.752615	9.87e-28			15.1631
CHD7	black	0.725482	5.72e-25	PN		14.7486
OLIG2	black	0.716103	4.33e-24	PN	PN	14.7018
AFAP1L2	black	0.737759	3.54e-26			14.7013
PKP4	black	0.681063	4.28e-21		PN	14.5444
TMEM132B	black	0.736302	4.97e-26			14.41
MIR4697	black	0.717778	3.03e-24			14.2691
CLASP2	black	0.726993	4.09e-25	PN		14.2575
GSK3B	black	0.708063	2.31e-23	PN		14.1918
PTPRS	black	0.70684	2.96e-23			14.1724
NECTIN1	black	0.700683	1.02e-22			14.1558
MOB3B	black	0.720091	1.85e-24			14.0345
SIRT2	black	0.662661	1.1e-19			13.833
CADM2	black	0.676437	9.9e-21			13.6876
STMN4	black	0.699315	1.33e-22	PN		13.5578
ZEB2	black	0.721693	1.31e-24	PN		13.453
LINGO1	black	0.690812	6.93e-22			13.432
NEU4	black	0.698353	1.61e-22		PN	12.9631
LOC400927-CSNK1E	black	0.721395	1.4e-24			12.9367
HMP19	black	0.610283	3.67e-16			12.9327
ERBB3	black	0.684732	2.17e-21	PN		12.9193
ALCAM	black	0.66218	1.2e-19	PN		12.7402
GRIA2	black	0.69306	4.51e-22	PN	PN	12.6859
DBN1	black	0.706039	3.48e-23	PN		12.6733
ELAVL4	black	0.624633	4.63e-17			12.6206
ADGRL3	black	0.68535	1.94e-21			12.5408
PDZD4	black	0.681643	3.85e-21			12.4952
GDAP1L1	black	0.632177	1.49e-17			12.4144
FERMT1	black	0.641791	3.37e-18			12.2503
MIR6875	black	-0.722158	1.18e-24			12.2338
GRIK2	black	0.70781	2.43e-23			12.0906
MAP2	black	0.691567	6e-22	PN		12.0567
LIMS2	black	0.605379	7.28e-16			11.9741
HNRNPA0	black	0.679251	5.95e-21			11.6814
ADD2	black	0.680968	4.35e-21			11.6306
DLL3	black	0.677434	8.27e-21	PN	PN	11.6216
PPP2R3B	black	0.662831	1.07e-19			11.5086
BCAS1	black	0.57152	6.03e-14	NL		11.4999
IGLON5	black	0.662191	1.2e-19			11.465
RBSN	black	0.644237	2.29e-18			11.4476
MIR4442	black	0.664335	8.29e-20			11.3128
SH3BP4	black	0.691276	6.34e-22			11.2381
RBPJ	black	0.650353	8.56e-19	PN		11.1218
SCN3A	black	0.679542	5.64e-21	PN	PN	11.1072
CACNG4	black	0.662837	1.07e-19			10.9806
PCDH15	black	0.640095	4.4e-18			10.79
PKIA	black	0.614309	2.08e-16			10.7341
NLGN2	black	0.650447	8.43e-19			10.7096
MMP15	black	0.639951	4.5e-18	PN		10.7008
SHC3	black	0.640738	3.98e-18			10.6269
B3GAT1	black	0.639147	5.1e-18		PN	10.4761
MLLT11	black	0.648758	1.11e-18	PN		10.3997
HN1	black	0.653639	5e-19	PN		10.3786
TMEFF2	black	0.645628	1.83e-18			10.3625
DSCAM	black	0.6635	9.56e-20		PN	10.3596
SLC44A1	black	0.550964	6.95e-13			10.2335
EPHB1	black	0.576396	3.29e-14	PN	PN	10.2098
MYO5A	black	0.612287	2.77e-16			10.1936
KHDRBS3	black	0.656805	2.96e-19			10.1484
MMP16	black	0.597043	2.27e-15	PN		10.1268
RAF1	black	0.64899	1.07e-18			10.0062
FAM110B	black	0.658291	2.31e-19	PN		9.88268
GSTA4	black	0.654098	4.64e-19	PN		9.88108
BRSK1	black	0.616779	1.46e-16			9.84326
GNAI1	black	0.640103	4.4e-18	NL		9.78737
RUFY3	black	0.65784	2.49e-19	PN		9.50815
FXYD6	black	0.659947	1.75e-19	PN	PN	9.43297
L1CAM	black	0.557907	3.1e-13			9.43189
CRB1	black	0.615795	1.68e-16	PN		9.39001
ATL3	black	-0.65559	3.62e-19			9.34473
TMEM108	black	0.572528	5.33e-14			9.27441
OLIG1	black	0.625006	4.38e-17		PN	9.24238
SEMA5B	black	0.620889	8.04e-17			9.06289
FYN	black	0.584052	1.25e-14			8.95916
POMGNT2	black	0.633066	1.3e-17			8.63133
GALNT13	black	0.555775	3.98e-13		PN	8.56783
ZNF488	black	0.58372	1.3e-14		PN	8.54505
EVL	black	0.604261	8.49e-16			8.53656
PATZ1	black	0.609883	3.89e-16			8.50419
NRXN2	black	0.606141	6.55e-16	PN		8.32917
CNTFR	black	0.599004	1.74e-15			8.20414
MEIS3	black	0.574535	4.15e-14			8.12051
APBB2	black	0.602791	1.04e-15			8.10569
VIPR2	black	0.568397	8.84e-14			8.0246
NOVA1	black	0.572655	5.24e-14			7.99318
PCDHGC4	black	0.592724	4.03e-15			7.92579
UNC13A	black	0.560028	2.41e-13			7.81917
SLC35F1	black	0.558971	2.74e-13			7.81758
RTKN	black	0.598798	1.79e-15			7.60538
INSM1	black	0.544005	1.53e-12			7.58164
SEMA6B	black	0.592837	3.97e-15			7.55048
DPYSL5	black	0.523325	1.44e-11			7.41949
ASIC1	black	0.58739	8.11e-15			7.30275
MIR9-3	black	0.585499	1.04e-14			7.274
OS9	black	0.501973	1.26e-10			7.21153
EPHB2	black	0.574543	4.15e-14			7.14523
KCND2	black	0.600057	1.51e-15			7.13158
FGF12	black	0.50509	9.25e-11		PN	7.05536
MARCKS	black	0.578615	2.49e-14	PN		6.96203
CNTN1	black	0.583884	1.28e-14	PN	PN	6.94461
LHFPL3	black	0.592065	4.4e-15			6.93904
AGAP3	black	0.53008	7.06e-12			6.80035
ARHGEF7	black	0.580991	1.85e-14			6.68423
CAMSAP2	black	0.563599	1.58e-13			6.56899
LINC00689	black	0.510144	5.59e-11			6.56387
YAP1	black	-0.58271	1.48e-14	MES		6.26417
CCND1	black	0.55871	2.82e-13			6.25651
BYSL	black	0.27232	0.000920913			6.25384
CHGB	black	0.496294	2.18e-10			6.23609
B4GALNT1	black	0.470056	2.44e-09			6.16334
MED20	black	0.203221	0.0142239			6.13426
AGAP2	black	0.486874	5.32e-10			6.11139
HES6	black	0.536947	3.35e-12			6.0372
FAM19A5	black	0.579671	2.18e-14			6.00181
TAF8	black	0.178665	0.0315457			5.99334
C6orf89	black	0.183653	0.0270232			5.97664
TNS3	black	0.46848	2.81e-09			5.95866
DNAH8	black	0.169539	0.0414866			5.88336
ARHGEF25	black	0.463388	4.38e-09			5.83557
COL20A1	black	0.516621	2.9e-11			5.7302
CDH13	black	0.566155	1.16e-13			5.64668
IGSF11	black	0.492294	3.19e-10			5.63041
ADGRB1	black	0.48747	5.03e-10			5.55648
TBCC	black	0.226464	0.00616151			5.55647
PEG3	black	0.539947	2.41e-12			5.52578
FAM219A	black	0.554384	4.68e-13			5.49129
FBN3	black	0.511454	4.9e-11			5.48508
NCALD	black	0.528821	8.07e-12	PN		5.43511
EEPD1	black	0.541887	1.94e-12			5.4333
PGAP1	black	0.487284	5.12e-10			5.28149
OSBPL3	black	-0.567076	1.04e-13	CL	MES	5.17371
C1QL1	black	0.539562	2.51e-12	PN		5.09223
STMN2	black	0.470262	2.4e-09			5.08658
MIR4800	black	0.539075	2.65e-12			5.04431
NRXN1	black	0.524752	1.24e-11	PN		5.00404
GNB4	black	0.435919	4.24e-08			4.95992
PHYHIPL	black	0.460795	5.47e-09			4.93978
BCAN	black	0.510772	5.25e-11	PN	PN	4.938
LRRK2	black	0.482336	8.09e-10			4.92665
LRRN1	black	0.483394	7.34e-10			4.8761
KCTD20	black	0.212899	0.0101405			4.81468
ETV1	black	0.488154	4.72e-10			4.80915
SWAP70	black	-0.54777	1e-12	MES		4.76811
GATS	black	0.529917	7.18e-12			4.72882
PIK3R3	black	0.514833	3.48e-11			4.72185
REEP1	black	0.469423	2.58e-09	PN		4.69897
PTPRO	black	0.538036	2.97e-12			4.65292
SLITRK2	black	0.531101	6.32e-12		PN	4.63444
SPATA20	black	-0.556562	3.63e-13			4.62855
PCSK2	black	0.467281	3.12e-09			4.51291
ACAN	black	0.422764	1.18e-07			4.4791
SULF2	black	0.538061	2.96e-12			4.47064
IGSF21	black	0.497802	1.89e-10			4.41397
DRAXIN	black	0.464456	3.99e-09			4.40533
SLC38A1	black	0.532688	5.33e-12			4.35525
SEMA5A	black	0.439965	3.08e-08			4.35288
EPB41L2	black	0.360367	8.49e-06		PN	4.32132
DNER	black	0.519462	2.16e-11			4.30019
RASSF8	black	-0.535044	4.13e-12			4.2268
MSN	black	-0.518916	2.29e-11			4.22666
DLGAP1	black	0.493094	2.96e-10		PN	4.22406
SMOC1	black	0.453373	1.03e-08		PN	4.16185
NKAIN4	black	0.494714	2.54e-10			4.13657
TMEM248	black	-0.520708	1.9e-11			4.0699
UBE2R2	black	0.521812	1.69e-11			4.03985
APCDD1	black	0.437385	3.78e-08			4.03854
CTDSP1	black	-0.508927	6.32e-11			3.93273
TUBB2B	black	0.456024	8.21e-09			3.82017
LIMD1	black	0.487667	4.94e-10			3.78869
UST	black	0.387529	1.47e-06			3.74736
STK32B	black	0.430468	6.51e-08			3.69835
CORO1C	black	0.45435	9.45e-09			3.62355
TMEM63B	black	0.19766	0.0171672			3.52541
SLC29A1	black	0.173462	0.0369305			3.44597
IMPAD1	black	0.31863	9.39e-05			3.43911
SDC4	black	-0.507599	7.21e-11			3.41711
HDGFRP3	black	0.436596	4.02e-08			3.37845
CPM	black	0.209708	0.011355			3.31539
SEZ6L	black	0.419426	1.51e-07	PN	PN	3.30672
HSP90AB1	black	0.226923	0.00605536			3.27665
CAPN2	black	-0.49349	2.85e-10			3.23632
ANO6	black	-0.46756	3.04e-09			3.22383
TLK1	black	-0.445286	2e-08			3.22093
PODN	black	0.403238	4.94e-07			3.1992
GADD45G	black	0.401862	5.44e-07	PN		3.12107
GDI1	black	0.466448	3.36e-09			3.09132
SPRY2	black	-0.404468	4.52e-07	CL		3.00106
PIPOX	black	-0.452629	1.09e-08	CL		2.94676
MDFIC	black	-0.464008	4.15e-09			2.89497
NREP	black	0.3662	5.9e-06			2.87805
DNAJC10	black	-0.449782	1.38e-08			2.84011
G3BP2	black	0.4282	7.76e-08			2.80655
SNAPC3	black	0.373848	3.62e-06			2.73425
ACSS3	black	-0.428401	7.64e-08			2.71731
PDGFRA	black	0.401371	5.64e-07			2.69811
ERBB2	black	-0.46759	3.04e-09			2.68358
STC2	black	0.422988	1.16e-07			2.62666
DLX5	black	0.356158	1.1e-05			2.58393
RN7SK	black	0.196006	0.0181395			2.51135
RNU4-2	black	0.168435	0.04285			2.47188
SLC39A6	black	0.429269	7.14e-08			2.36621
NTM	black	0.4107	2.88e-07			2.32355
RHOJ	black	-0.365846	6.04e-06			2.31144
CSDC2	black	0.370853	4.39e-06			2.25323
USP54	black	0.323745	7.12e-05			2.22303
PSIP1	black	0.327737	5.72e-05			2.20027
RIMS4	black	0.33338	4.18e-05			2.15207
GTPBP2	black	0.241558	0.00342204			2.08003
TPTEP1	black	0.240465	0.00357519			2.05593
SEZ6	black	0.279958	0.000648633			2.05387
RN7SL2	black	0.2165	0.00890856			2.02857
QKI	black	0.355514	1.14e-05			1.92196
KLHL9	black	0.399883	6.26e-07			1.90327
SLC38A4	black	0.18343	0.0272136			1.89223
NEDD4L	black	0.310169	0.00014665			1.89117
HSPB6	black	-0.432086	5.74e-08			1.87939
SEZ6L2	black	0.26575	0.00123506			1.84733
RAB3IP	black	0.248361	0.00259433			1.83772
TMEM163	black	0.315419	0.000111366			1.78974
SSFA2	black	-0.37592	3.17e-06			1.76389
VGF	black	0.296173	0.000298001			1.76209
HAPLN1	black	0.289332	0.000416081			1.75332
CPSF6	black	0.253698	0.00207679			1.68197
ATXN7L3B	black	0.336727	3.45e-05			1.65206
PID1	black	0.384379	1.81e-06			1.64091
CSGALNACT1	black	0.320056	8.7e-05			1.6107
ZFP36L2	black	-0.400395	6.04e-07			1.59969
ACSL3	black	-0.287412	0.000456268	CL		1.51349
SCARB2	black	0.318951	9.23e-05			1.45396
TNFRSF21	black	0.32565	6.42e-05			1.45338
MAOB	black	-0.381237	2.24e-06			1.44659
CHST9	black	0.201396	0.0151369			1.44428
FRMD5	black	0.307086	0.000171967			1.43797
PHLDA1	black	0.321457	8.06e-05			1.40993
AKR1C1	black	0.118263	0.156562		PN	1.39918
LHFP	black	-0.323657	7.16e-05	CL		1.34535
VCAM1	black	-0.35142	1.46e-05			1.32814
SHISA6	black	0.250738	0.0023509			1.30949
EPHX1	black	-0.338064	3.2e-05			1.26884
USP46	black	0.288692	0.000429107			1.21156
NSG1	black	0.29446	0.000324236			1.19711
FIP1L1	black	0.334322	3.96e-05			1.19547
GDPD2	black	-0.368248	5.19e-06			1.18761
FAM84A	black	-0.209321	0.0115109			1.16576
SRPK2	black	0.325625	6.43e-05			1.1619
KITLG	black	-0.326473	6.13e-05			1.15333
NUDT4	black	0.153583	0.0651346			1.1466
FIBIN	black	0.247295	0.00271069			1.09026
SLC20A2	black	-0.346124	2e-05			1.03514
GNB1	black	0.324639	6.78e-05			1.02185
PTGS1	black	-0.304576	0.000195524			0.96712
RND3	black	0.152018	0.0679531			0.865409
PLPP3	black	-0.309385	0.000152738			0.854683
ST8SIA5	black	0.174491	0.0358088			0.836021
ABCA8	black	-0.313879	0.000120794			0.823884
BRINP3	black	0.280095	0.000644492			0.80399
SNX1	black	0.21195	0.0104891			0.803762
LGR4	black	-0.309309	0.000153334			0.730459
NCBP2	black	0.165518	0.0466356			0.7121
CHL1	black	-0.240791	0.00352886			0.6279
ST3GAL5	black	0.25653	0.00184206			0.596252
RAB21	black	-0.251169	0.00230907			0.309682
TPX2	cyan	0.877394	1.85e-47			12.8185
CDC20	cyan	0.883748	5.21e-49			12.7185
UBE2C	cyan	0.871929	3.42e-46			12.4243
PLK1	cyan	0.868232	2.28e-45			11.9753
TMPO	cyan	0.864889	1.21e-44		prolif	11.8691
TOP2A	cyan	0.836496	3.49e-39		prolif	11.3892
MYBL2	cyan	0.853249	2.88e-42			11.1842
PRC1	cyan	0.821236	1.15e-36			10.5798
CCNB1	cyan	0.798928	2.2e-33		prolif	10.5502
PIMREG	cyan	0.777644	1.28e-30			10.2496
TUBB	cyan	0.840201	7.78e-40			10.1157
MCM7	cyan	0.822311	7.8e-37			10.0584
LMNB1	cyan	0.799853	1.64e-33		prolif	9.98607
RACGAP1	cyan	0.808387	1.01e-34			9.96519
EZH2	cyan	0.80544	2.68e-34		prolif	9.80314
FANCI	cyan	0.805456	2.67e-34			9.75662
KPNA2	cyan	0.81573	8.18e-36			9.48855
BIRC5	cyan	0.739977	2.11e-26			9.47231
NUSAP1	cyan	0.784488	1.79e-31		prolif	9.28548
PTTG1	cyan	0.757296	3.03e-28			8.86504
CDK1	cyan	0.77454	3.07e-30			8.84449
NONO	cyan	0.792597	1.58e-32			8.83217
FOXM1	cyan	0.769521	1.22e-29			8.68977
RBMX	cyan	0.78752	7.32e-32			8.56261
MCM2	cyan	0.759697	1.64e-28		prolif	8.53811
MCM4	cyan	0.730474	1.88e-25			8.44416
MAD2L1	cyan	0.746284	4.68e-27		prolif	8.41957
RRM2	cyan	0.764696	4.43e-29		prolif	8.12748
HMGB3	cyan	0.779475	7.64e-31	PN		7.90828
HMGB2	cyan	0.768172	1.75e-29		prolif	7.75405
H2AFZ	cyan	0.697565	1.88e-22			7.41993
CENPF	cyan	0.709965	1.56e-23		prolif	7.32714
CKAP2	cyan	0.755012	5.41e-28			7.19072
TYMS	cyan	0.754127	6.76e-28		prolif	7.07308
NT5DC2	cyan	0.734728	7.14e-26			6.4989
YBX1	cyan	0.703003	6.42e-23			6.44227
HMGN2	cyan	0.681444	3.99e-21			6.08282
MAZ	cyan	0.711649	1.1e-23			6.07728
ODC1	cyan	0.701448	8.75e-23			6.06386
ALYREF	cyan	0.708233	2.23e-23			5.98762
KDM1A	cyan	0.706923	2.91e-23			5.94522
H2AFX	cyan	0.681313	4.09e-21			5.77912
MCM3	cyan	0.611701	3.01e-16			5.71564
HNRNPAB	cyan	0.706037	3.48e-23			5.65117
MAD2L2	cyan	0.640901	3.88e-18			5.63746
E2F1	cyan	0.666832	5.39e-20		prolif	5.3628
MCM6	cyan	0.664232	8.44e-20		prolif	5.21223
TRAF4	cyan	0.621244	7.63e-17			4.98944
RRM1	cyan	0.647758	1.3e-18		prolif	4.97406
NCAPD2	cyan	0.640978	3.83e-18			4.8727
TRA2B	cyan	0.655632	3.6e-19			4.78047
SAMD1	cyan	0.657762	2.52e-19			4.65493
TIMELESS	cyan	0.618168	1.19e-16		prolif	4.56536
CCT5	cyan	0.633375	1.24e-17			4.48785
H1FX	cyan	0.614528	2.01e-16			4.22615
HDAC2	cyan	0.637418	6.68e-18	PN		4.19604
KHDRBS1	cyan	0.620487	8.52e-17			4.06037
CASP2	cyan	0.540483	2.27e-12			3.70816
MCM5	cyan	0.621335	7.53e-17			3.69028
SRSF1	cyan	0.605092	7.57e-16			3.58489
SERINC3	cyan	-0.613492	2.33e-16			3.27496
SMARCB1	cyan	0.573424	4.77e-14			2.92118
BUB3	cyan	0.556551	3.64e-13			2.69145
FGF1	cyan	-0.585361	1.05e-14			2.60146
SIRPA	cyan	-0.574546	4.15e-14			2.5509
SOX12	cyan	0.533867	4.69e-12			2.54259
VPS37B	cyan	0.575418	3.72e-14			2.5178
RNPS1	cyan	0.541763	1.97e-12			2.36974
ANP32A	cyan	0.525172	1.19e-11			2.31605
UBE2I	cyan	0.519741	2.1e-11			2.12826
BZW2	cyan	0.508595	6.53e-11			2.11985
FSCN1	cyan	0.502083	1.24e-10			2.03394
ANP32B	cyan	0.500797	1.41e-10			1.78397
RETSAT	cyan	-0.515938	3.11e-11			1.75528
CDCA7L	cyan	0.445627	1.95e-08			1.67415
MIR7-1	cyan	0.505319	9.04e-11			1.59807
H2AFV	cyan	0.482008	8.34e-10			1.53259
MKL2	cyan	-0.500232	1.49e-10			1.52592
NUP205	cyan	0.439066	3.31e-08			1.51588
ITPR2	cyan	-0.471122	2.22e-09			1.33896
MIR6843	cyan	-0.470719	2.31e-09			1.28295
FKBP4	cyan	0.423306	1.13e-07			1.16319
CARHSP1	cyan	0.415383	2.04e-07			1.14919
DEK	cyan	0.412413	2.54e-07		prolif	1.14606
SYNM	cyan	-0.463217	4.44e-09			1.07097
LIMA1	cyan	0.428183	7.77e-08			1.06842
TPGS2	cyan	0.417979	1.69e-07			1.05949
PGD	cyan	0.455065	8.9e-09			1.03859
TFDP1	cyan	0.379711	2.47e-06			0.932671
PRUNE2	cyan	-0.421935	1.25e-07			0.853341
POLR2B	cyan	0.36834	5.16e-06			0.783568
GALNT15	cyan	-0.407149	3.73e-07			0.723745
WBP11	cyan	0.368702	5.04e-06			0.722371
IDH2	cyan	0.359303	9.07e-06			0.714722
SFRP5	cyan	0.212076	0.0104422			0.28918
PLAT	cyan	0.271597	0.000951466			0.241818
DIO2	cyan	-0.22693	0.00605371			0.0969286
ITGA3	green	0.80377	4.64e-34		MES	15.5128
SRPX2	green	0.788224	5.94e-32	MES		15.3407
FAM20C	green	0.791247	2.39e-32		MES	15.2009
CA12	green	0.79127	2.37e-32		MES	14.9542
ADAM9	green	0.791698	2.08e-32			14.809
PKM	green	0.791454	2.24e-32			14.5697
PTRF	green	0.77718	1.46e-30	MES	MES	14.1721
MVP	green	0.759925	1.54e-28	MES	MES	13.8036
IQGAP1	green	0.75758	2.82e-28	MES		13.5058
SLC20A1	green	0.701983	7.86e-23			13.2703
MIR8085	green	0.7252	6.08e-25			13.1094
EFEMP2	green	0.759622	1.67e-28	MES	MES	13.1024
LIMS1	green	0.73918	2.54e-26			13.0961
TIMP1	green	0.737947	3.39e-26	MES	MES	13.0585
PROS1	green	0.758597	2.17e-28			13.0069
PLOD3	green	0.733082	1.04e-25			12.7022
APLP2	green	0.753768	7.4e-28			12.669
CRIM1	green	0.705858	3.61e-23			12.6301
ANXA2	green	0.719034	2.32e-24	MES		12.505
FBLIM1	green	0.727827	3.4e-25			12.3436
OSMR	green	0.753236	8.45e-28		MES	12.3008
SELENON	green	0.741226	1.57e-26			12.2733
ARSI	green	0.648223	1.21e-18			12.2397
P4HB	green	0.727017	4.07e-25			12.2164
PLAUR	green	0.706603	3.1e-23	MES	MES	12.1983
SPOCD1	green	0.726512	4.55e-25			12.0199
MIR671	green	0.738031	3.33e-26			11.9667
CAST	green	0.714787	5.72e-24	MES		11.8992
BACE2	green	0.739359	2.44e-26		MES	11.8452
VIM	green	0.733803	8.83e-26			11.5693
PLIN3	green	0.739263	2.49e-26			11.4632
MGAT4B	green	0.743768	8.58e-27			11.3595
EMP1	green	0.73624	5.04e-26		MES	11.2787
PPP1R18	green	0.706438	3.21e-23			11.048
GALNT2	green	0.724	7.92e-25			10.9978
PAM	green	0.735202	6.41e-26			10.9592
PIGT	green	0.705958	3.54e-23			10.9242
TMED9	green	0.69135	6.25e-22			10.8506
SOCS3	green	0.681265	4.12e-21		MES	10.7859
ATP1A1	green	0.726158	4.92e-25			10.5257
PDIA6	green	0.675841	1.1e-20			10.4649
RAB13	green	0.714512	6.06e-24			10.4364
MIR6787	green	0.670165	3.01e-20			10.4327
HS6ST1	green	0.715995	4.43e-24			10.3394
FOSL2	green	0.644439	2.22e-18		MES	10.324
CD151	green	0.681784	3.75e-21	CL	MES	10.3174
PXN	green	0.70038	1.08e-22			10.2846
MRC2	green	0.703616	5.67e-23	MES		10.1612
SDF4	green	0.671471	2.4e-20			10.1466
SH3BGRL3	green	0.666538	5.67e-20			10.0732
CHST2	green	0.717015	3.57e-24			9.93781
MIR6869	green	0.65431	4.48e-19			9.89395
EXT2	green	0.686123	1.68e-21			9.8838
LMNA	green	0.68659	1.54e-21			9.72849
PTPN12	green	0.698011	1.72e-22			9.64541
NECTIN2	green	0.688042	1.17e-21			9.51134
ERO1A	green	0.625173	4.28e-17			9.46525
QSOX1	green	0.682678	3.18e-21			9.45564
PTPN9	green	0.693907	3.83e-22			9.43663
PDIA4	green	0.655518	3.67e-19			9.40908
LMAN2	green	0.611241	3.21e-16			9.39115
TACC1	green	0.632688	1.38e-17			9.37498
PYGL	green	0.680208	5e-21	MES		9.36053
ENDOD1	green	0.656575	3.08e-19			9.18299
MYOF	green	0.647967	1.26e-18			9.1709
TNFRSF12A	green	0.677878	7.63e-21			9.14017
SH2B3	green	0.650763	8.01e-19	MES		9.02112
CNIH3	green	0.68903	9.71e-22			9.00599
CALR	green	0.615792	1.68e-16			8.53742
PDIA3	green	0.659137	2e-19			8.50367
BHLHE40	green	0.629137	2.37e-17			8.48859
CFI	green	0.65801	2.42e-19			8.46302
HSPA5	green	0.675507	1.17e-20			8.45784
UPP1	green	0.659957	1.75e-19			8.45643
NUCB1	green	0.645294	1.94e-18			8.44975
LIF	green	0.630117	2.04e-17		MES	8.25194
FZD7	green	0.685287	1.96e-21	CL		8.11997
WWTR1	green	0.658884	2.09e-19	MES		8.11155
PRSS23	green	0.654842	4.1e-19			8.07722
PLOD2	green	0.625404	4.13e-17			8.06503
S100A16	green	0.629631	2.2e-17			8.06096
SCG2	green	0.505519	8.87e-11			8.02972
SPATS2L	green	0.657098	2.82e-19			7.98726
SLC2A3	green	0.612393	2.73e-16			7.96851
METTL7B	green	0.636411	7.81e-18			7.93359
ICAM1	green	0.624813	4.51e-17		MES	7.91459
ITPKC	green	0.632427	1.44e-17			7.9071
NDRG1	green	0.59662	2.4e-15			7.88401
SMS	green	0.645421	1.9e-18			7.82737
FKBP9	green	0.64754	1.35e-18			7.79525
LOC643923	green	0.652987	5.57e-19			7.72919
TMEM43	green	0.668776	3.84e-20			7.70296
PPIB	green	0.54269	1.77e-12			7.67883
ACTB	green	0.638199	5.92e-18			7.66972
HEXA	green	0.612579	2.66e-16	MES		7.56248
GBE1	green	0.59198	4.45e-15			7.50707
LOX	green	0.590754	5.23e-15	MES		7.49651
CAV1	green	0.633861	1.16e-17			7.49061
ATP13A3	green	0.599629	1.6e-15			7.47175
CAMK2D	green	0.602176	1.13e-15			7.40487
TMCO3	green	0.666124	6.09e-20			7.35066
MLEC	green	0.582781	1.47e-14			7.25514
IFNGR2	green	0.599375	1.66e-15			7.21841
LZTS1	green	0.631265	1.72e-17		MES	7.20241
SLC39A1	green	0.604246	8.51e-16			7.20059
YBX3	green	0.642683	2.93e-18			7.12604
NEK6	green	0.615531	1.74e-16			7.09234
SYNJ2	green	0.551849	6.28e-13			7.06739
COL8A1	green	0.613184	2.44e-16			7.04037
DDOST	green	0.540845	2.18e-12			6.97499
ADAM10	green	0.616802	1.45e-16			6.96349
PLXNA1	green	0.552619	5.74e-13			6.87713
RRAS	green	0.567893	9.4e-14	MES	MES	6.78659
COL22A1	green	0.55469	4.52e-13			6.76505
LRP10	green	0.615309	1.8e-16	CL		6.75779
EHD2	green	0.605868	6.8e-16	MES	MES	6.73237
LGALS1	green	0.564803	1.37e-13	MES		6.69409
WDR1	green	0.610362	3.63e-16			6.66458
ZYX	green	0.607441	5.47e-16		MES	6.65276
RPN2	green	0.559135	2.68e-13			6.63343
CHPF	green	0.604388	8.35e-16			6.61519
SEMA7A	green	0.522147	1.63e-11			6.59414
MCFD2	green	0.610169	3.73e-16			6.51208
GLB1	green	0.612328	2.75e-16			6.49425
MIR3652	green	0.618445	1.15e-16			6.45742
GANAB	green	0.578021	2.69e-14			6.44666
DLC1	green	0.573432	4.76e-14	CL	MES	6.44566
EHD4	green	0.604057	8.74e-16			6.43816
EMP3	green	0.546717	1.13e-12	MES	MES	6.39434
SLC5A3	green	0.456437	7.93e-09			6.32454
NCSTN	green	0.613308	2.4e-16			6.29149
ERGIC1	green	0.616651	1.49e-16			6.26902
PTPRU	green	0.590202	5.62e-15			6.24823
SRD5A1	green	0.575883	3.51e-14			6.2431
PLS3	green	0.620715	8.24e-17	MES		6.23961
IFNAR1	green	0.610404	3.61e-16			6.11226
SHH	green	0.453242	1.04e-08			6.06174
MIR1825	green	0.568311	8.93e-14			6.0506
GPC1	green	0.60711	5.73e-16			5.95545
BCAM	green	0.577382	2.91e-14			5.92942
APP	green	0.597542	2.12e-15			5.861
PLP2	green	0.545624	1.28e-12			5.81687
VDAC1	green	0.607317	5.56e-16			5.77259
DIRAS3	green	0.597855	2.03e-15			5.73514
LGALS3	green	0.564494	1.42e-13	MES		5.73041
AKAP12	green	0.562072	1.89e-13			5.62936
SMPD1	green	0.582108	1.6e-14			5.6081
ORAI2	green	0.578748	2.45e-14			5.59666
MAN1B1	green	0.579948	2.11e-14			5.55729
TNC	green	0.565552	1.25e-13		MES	5.5208
FEM1C	green	0.557032	3.44e-13			5.51835
ARF6	green	0.573446	4.75e-14			5.3836
KDELR1	green	0.492478	3.14e-10			5.38174
ANGPTL4	green	0.516699	2.87e-11		MES	5.36216
GADD45A	green	0.554038	4.87e-13			5.35739
MAPKAPK2	green	0.567192	1.02e-13			5.3296
DKK1	green	0.524132	1.33e-11			5.3202
PPP1R15A	green	0.513182	4.11e-11			5.2651
ITGB5	green	0.568828	8.39e-14			5.23244
RPS6KA2	green	0.487142	5.18e-10			5.21869
ANKH	green	0.526712	1.01e-11			5.18225
NRCAM	green	0.586467	9.14e-15			5.12438
DUSP3	green	0.563436	1.61e-13			5.10602
ADM	green	0.543969	1.54e-12			5.10548
ARID5A	green	0.54786	9.91e-13			5.01152
GAP43	green	0.567398	9.98e-14			4.99258
MRPS6	green	0.419596	1.49e-07			4.94833
ESYT2	green	0.526033	1.09e-11			4.9362
NRP2	green	0.564669	1.39e-13		MES	4.87591
DKFZp686K1684	green	0.568343	8.9e-14			4.84985
SLC6A6	green	0.512692	4.32e-11			4.79686
SLC2A1	green	0.526052	1.08e-11			4.67399
PDLIM4	green	0.567171	1.03e-13			4.64086
ST3GAL1	green	0.482908	7.67e-10			4.61419
SEC14L2	green	0.553556	5.15e-13			4.60542
TNIP1	green	0.505606	8.79e-11			4.57336
TMEM158	green	0.552134	6.07e-13			4.55681
HBEGF	green	0.545586	1.28e-12			4.55398
ZNF436	green	0.569076	8.14e-14			4.51033
KALRN	green	0.382148	2.1e-06			4.50567
CDH2	green	0.493377	2.88e-10	CL		4.49064
HRH1	green	0.545946	1.23e-12		MES	4.44668
FJX1	green	0.519763	2.09e-11			4.44256
FGFRL1	green	0.542772	1.76e-12		MES	4.32259
GUSB	green	0.517203	2.73e-11			4.25362
S100A4	green	0.478667	1.13e-09	MES		4.24849
CMTM3	green	0.536258	3.61e-12			4.18727
UBE3C	green	0.514213	3.7e-11			4.12772
SYNPO	green	0.485892	5.82e-10			4.11364
CDKN1A	green	0.538256	2.9e-12			4.09016
LRPAP1	green	0.505526	8.86e-11			4.04706
IFI16	green	0.553063	5.46e-13			3.93957
DUSP4	green	0.503494	1.08e-10			3.90107
PLIN2	green	0.473928	1.73e-09			3.83711
FAM46A	green	0.515412	3.28e-11			3.77705
PARVA	green	0.528889	8.02e-12			3.6879
PODXL	green	0.515078	3.39e-11			3.62946
ACTG1	green	0.498465	1.77e-10			3.55529
PLEKHA4	green	0.477285	1.28e-09			3.51894
IRS2	green	0.487902	4.83e-10	CL		3.44941
SLC27A3	green	0.434697	4.67e-08			3.35592
GRB10	green	0.511185	5.03e-11			3.23003
SRPX	green	0.455005	8.94e-09			3.21064
ZDHHC9	green	0.457977	6.96e-09			3.17009
CA9	green	0.401109	5.74e-07			3.15603
B4GALT5	green	0.47523	1.54e-09			3.15488
RNF145	green	0.507097	7.58e-11			3.13202
CANT1	green	0.461161	5.3e-09			3.07008
CEMIP	green	0.520243	1.99e-11			3.03023
SEL1L3	green	0.495201	2.42e-10			3.0026
HEPH	green	0.452836	1.07e-08			2.97457
PDPN	green	0.489918	4e-10	MES		2.85398
VWA5A	green	0.474721	1.61e-09			2.79693
TUBB6	green	0.4634	4.37e-09			2.77266
EMC1	green	0.439623	3.16e-08			2.60683
PGM2L1	green	0.44948	1.42e-08			2.4306
GPAA1	green	0.381258	2.23e-06			2.39235
IGFBP3	green	0.409829	3.07e-07			2.32698
PHLDA3	green	0.380438	2.36e-06			2.29744
CADM1	green	0.402636	5.15e-07			2.22096
CSNK1A1	green	0.424427	1.04e-07			2.21935
LRRN3	green	0.372609	3.93e-06			2.10602
PFKFB4	green	0.355708	1.13e-05			1.93537
HIF1A	green	0.410382	2.95e-07			1.92135
AHNAK2	green	0.386741	1.55e-06			1.90778
KCNE4	green	0.410198	2.99e-07			1.88979
NOMO1	green	0.314816	0.000114972			1.6787
KIAA0040	green	0.401097	5.75e-07			1.66576
BCAT1	green	0.349986	1.59e-05			1.41696
C1QTNF1	green	0.302211	0.000220434		MES	1.3784
OXTR	green	0.401329	5.65e-07			1.37118
BAG3	green	0.308319	0.000161389			1.36295
GJB2	green	0.377841	2.8e-06			1.31448
PXYLP1	green	0.372707	3.9e-06			1.21158
PYGB	green	0.298038	0.000271689			1.07534
MMP7	green	0.249748	0.00244963			1.05619
LPL	green	0.331928	4.53e-05			1.01328
GRIA1	green	0.282808	0.000567651		PN	0.901153
LAIR1	blue	0.952818	6.33e-76	MES		80.4322
LAPTM5	blue	0.952881	5.77e-76	MES		80.2224
CD53	blue	0.928682	1.8e-63			77.9401
CD4	blue	0.927045	8.59e-63	MES		75.7113
ALOX5	blue	0.937138	2.94e-67	MES		75.365
SASH3	blue	0.921227	1.68e-60			74.9262
GPSM3	blue	0.922262	6.78e-61			74.2879
HCK	blue	0.921922	9.15e-61			74.0782
SPI1	blue	0.923737	1.82e-61			73.888
SYK	blue	0.921523	1.3e-60			73.394
NCKAP1L	blue	0.9172	5.13e-59			73.3328
C3AR1	blue	0.919754	5.99e-60			73.1256
TLR2	blue	0.93019	4.12e-64	MES		72.8007
C1QC	blue	0.920231	3.98e-60			72.657
ITGB2	blue	0.926935	9.54e-63	MES		71.6098
FCER1G	blue	0.918232	2.17e-59			71.4423
FCGR3A	blue	0.921926	9.12e-61			71.0913
C1QB	blue	0.911496	4.89e-57			70.7749
FERMT3	blue	0.915562	1.96e-58			69.1677
MYO1F	blue	0.897086	1.4e-52	MES		67.2693
C1QA	blue	0.905683	3.74e-55			67.1865
CTSS	blue	0.887073	7.39e-50			65.9036
HCLS1	blue	0.907411	1.06e-55			65.3625
TBXAS1	blue	0.894794	6.2e-52			65.0255
CSF1R	blue	0.894971	5.54e-52			64.7555
MIR7846	blue	0.898555	5.27e-53			63.6735
HAVCR2	blue	0.875662	4.73e-47			63.6177
IL10RA	blue	0.890387	9.93e-51			63.0572
PTPRC	blue	0.880131	4.08e-48	MES		62.6678
GIMAP4	blue	0.882709	9.47e-49			62.2726
PIK3AP1	blue	0.876418	3.15e-47			61.6029
AIF1	blue	0.875639	4.79e-47			61.2668
FCGR2A	blue	0.88162	1.76e-48	MES	MES	60.9621
RNASET2	blue	0.885769	1.6e-49			60.584
LCP2	blue	0.871755	3.74e-46	MES		59.211
SLC7A7	blue	0.863402	2.5e-44			59.1234
CD14	blue	0.868841	1.67e-45	MES		58.8369
TMIGD3	blue	0.852323	4.36e-42			58.6754
SLA	blue	0.870433	7.41e-46			58.6355
MS4A6A	blue	0.849633	1.43e-41			58.539
MS4A7	blue	0.849113	1.8e-41			57.8625
LYN	blue	0.861862	5.26e-44			57.5444
MFSD1	blue	0.88831	3.52e-50	MES		57.3168
SYNGR2	blue	0.860912	8.28e-44	MES		57.0867
ARHGDIB	blue	0.862602	3.68e-44			57.0195
TYROBP	blue	0.851099	7.51e-42			56.8483
MAFB	blue	0.86868	1.82e-45	MES		56.7018
HLA-DMA	blue	0.864669	1.34e-44			56.021
THEMIS2	blue	0.86921	1.39e-45			56.0188
VSIG4	blue	0.849525	1.5e-41			55.2891
CD37	blue	0.834094	9.03e-39			54.8375
LCP1	blue	0.855491	1.04e-42	MES		54.679
ARRB2	blue	0.83364	1.08e-38			54.2644
SLCO2B1	blue	0.835726	4.74e-39			53.9667
FPR1	blue	0.847643	3.4e-41			53.4495
MS4A4A	blue	0.8289	6.72e-38	MES		53.4246
PLEK	blue	0.830271	3.98e-38			52.8094
MSR1	blue	0.850418	1.01e-41	MES		52.6204
SLC2A5	blue	0.846645	5.23e-41			52.4401
LILRB4	blue	0.81536	9.31e-36			52.0782
FCGR1A	blue	0.837359	2.47e-39			51.9036
MIR4709	blue	0.853903	2.14e-42			51.322
HLA-DMB	blue	0.816414	6.43e-36			51.0619
PLEKHO2	blue	0.857025	5.14e-43			50.9782
RHOG	blue	0.845381	8.97e-41	MES		50.7666
PTAFR	blue	0.806729	1.75e-34			50.6854
RPS6KA1	blue	0.832286	1.83e-38			50.3988
CMKLR1	blue	0.81753	4.34e-36			49.9589
CD300A	blue	0.832008	2.04e-38			49.8316
CYBB	blue	0.819762	1.96e-36			49.5334
LAT2	blue	0.813895	1.55e-35			49.0631
CREG1	blue	0.826727	1.53e-37			48.7619
FOLR2	blue	0.804469	3.69e-34	MES		47.629
ALOX5AP	blue	0.829968	4.47e-38			47.5575
FYB	blue	0.808891	8.52e-35			47.0644
CORO1A	blue	0.803605	4.9e-34			46.5956
SCIN	blue	0.799372	1.91e-33			46.484
CYBA	blue	0.807192	1.5e-34			46.4579
SLC11A1	blue	0.826892	1.43e-37	MES		45.7491
DENND3	blue	0.801034	1.12e-33			45.3532
SRGN	blue	0.806998	1.6e-34			45.3385
DAB2	blue	0.808519	9.66e-35	MES		45.1214
SERPINB1	blue	0.825513	2.4e-37			44.85
TYMP	blue	0.821984	8.79e-37			44.8473
SCPEP1	blue	0.836362	3.68e-39	MES		44.5993
PLXDC2	blue	0.81276	2.29e-35			44.5451
LHFPL2	blue	0.821993	8.76e-37	MES		44.0478
MPP1	blue	0.798927	2.2e-33			43.9554
S100A9	blue	0.790487	3e-32			42.8396
RHBDF2	blue	0.816203	6.93e-36			42.5778
CSF3R	blue	0.796327	4.99e-33			42.4165
MGAT4A	blue	0.780878	5.11e-31			41.8185
VAMP8	blue	0.77577	2.18e-30			41.7389
CD74	blue	0.795594	6.27e-33			41.2199
CD163	blue	0.791458	2.24e-32			41.1411
STAB1	blue	0.797765	3.18e-33	MES		41.0678
MGAT1	blue	0.797049	3.98e-33	MES		40.674
CTSZ	blue	0.801696	9.08e-34	MES		40.249
ARPC1B	blue	0.803525	5.02e-34	MES		39.5235
NAGA	blue	0.803876	4.48e-34			39.3231
LY86	blue	0.75548	4.81e-28			39.265
CD84	blue	0.735966	5.37e-26			39.0435
GPR34	blue	0.738228	3.18e-26			38.062
APBB1IP	blue	0.730062	2.06e-25			37.9449
HLA-DRB1	blue	0.776052	2.01e-30			37.7499
HLA-DOA	blue	0.773558	4.03e-30			37.633
FTL	blue	0.758157	2.43e-28			37.3944
S100A8	blue	0.762298	8.32e-29			37.3628
CREBL2	blue	0.790305	3.18e-32			36.7125
CXCL16	blue	0.769064	1.38e-29			36.4034
ACSL1	blue	0.771558	6.98e-30	MES		36.2618
NINJ1	blue	0.75749	2.88e-28			35.8267
CTSC	blue	0.7687	1.52e-29	MES		35.6956
AQP9	blue	0.75361	7.7e-28			35.6721
HLA-DRA	blue	0.752674	9.73e-28			35.4921
PLCB2	blue	0.738103	3.27e-26			35.41
CTSB	blue	0.770766	8.67e-30	MES		35.3043
C3	blue	0.772123	5.98e-30			35.2276
VSIR	blue	0.749907	1.93e-27			34.8974
CTSL	blue	0.761876	9.29e-29			34.6095
GRB2	blue	0.751557	1.28e-27			34.4851
HLA-DPB1	blue	0.746923	4.01e-27			34.2271
PLTP	blue	0.747466	3.51e-27			33.519
PSAP	blue	0.763685	5.78e-29			33.3931
LGALS9	blue	0.702765	6.73e-23			33.0597
DSE	blue	0.760325	1.39e-28	MES		32.5561
GRN	blue	0.739621	2.29e-26	MES		32.3802
ANXA11	blue	0.771901	6.36e-30			32.121
C5AR1	blue	0.746014	5e-27	MES		31.8217
RNF130	blue	0.742521	1.16e-26			31.3761
SELPLG	blue	0.726897	4.18e-25			30.9177
LYZ	blue	0.712039	1.02e-23			30.6466
IL13RA1	blue	0.764357	4.84e-29			30.6015
RNF149	blue	0.746084	4.91e-27			30.514
S100A11	blue	0.749112	2.35e-27	MES	MES	30.2455
GM2A	blue	0.73734	3.91e-26			30.2401
SIPA1	blue	0.727811	3.41e-25			30.1806
TGFBR2	blue	0.741855	1.35e-26	MES		29.676
HLA-DQA1	blue	0.706031	3.49e-23			29.0967
SAT1	blue	0.733326	9.84e-26	MES		29.0561
SIGLEC10	blue	0.729849	2.16e-25			28.9993
LGMN	blue	0.682261	3.43e-21			28.8953
MERTK	blue	0.695009	3.1e-22			28.5828
CAPZB	blue	0.7322	1.27e-25			28.4061
SPP1	blue	0.709143	1.85e-23			27.7628
AP1B1	blue	0.696847	2.17e-22			27.5729
FGL2	blue	0.692191	5.32e-22			27.4324
DNASE2	blue	0.720665	1.63e-24			26.7205
CTSD	blue	0.69791	1.76e-22			26.6543
FUCA1	blue	0.69289	4.66e-22			26.6442
HAMP	blue	0.699344	1.33e-22			26.6418
TGM2	blue	0.717813	3.01e-24			26.6051
GAA	blue	0.715538	4.88e-24			26.553
CEBPB	blue	0.706239	3.34e-23	MES		25.975
SERPINA1	blue	0.717874	2.97e-24	MES	MES	25.2116
HLA-DQB1	blue	0.687659	1.26e-21			24.9969
MAN1A1	blue	0.710308	1.45e-23	MES		24.8185
NPL	blue	0.674464	1.41e-20			24.8068
ETS2	blue	0.675153	1.25e-20			23.6622
DPYD	blue	0.6843	2.36e-21			23.3664
ADA2	blue	0.668347	4.14e-20			23.1837
LYVE1	blue	0.638339	5.79e-18			23.0115
F13A1	blue	0.678717	6.56e-21			22.9693
TGFB1	blue	0.680064	5.13e-21			22.4045
GAL3ST4	blue	0.654957	4.02e-19			22.3471
WIPF1	blue	0.676968	9e-21	MES		21.9925
CAPG	blue	0.673136	1.78e-20			21.9447
ACSL4	blue	0.676124	1.05e-20	NL		21.6798
FCGRT	blue	0.671118	2.55e-20			21.6274
C1S	blue	0.665935	6.29e-20			21.5318
HLA-DPA1	blue	0.647705	1.31e-18			21.3146
HEXB	blue	0.671049	2.58e-20	MES		21.2261
APOBEC3C	blue	0.684988	2.07e-21			20.8791
SUSD6	blue	0.670912	2.64e-20			20.6276
RGS1	blue	0.663713	9.22e-20			20.5967
MRC1	blue	0.630727	1.86e-17			20.3435
MARCO	blue	0.637496	6.6e-18			20.3391
SOAT1	blue	0.673351	1.72e-20			20.2473
TPP1	blue	0.668861	3.79e-20			20.1303
SLC15A3	blue	0.631611	1.63e-17			20.0597
C1R	blue	0.631443	1.67e-17		MES	19.8927
SAMHD1	blue	0.625489	4.08e-17			19.7282
ELL2	blue	0.644163	2.32e-18			19.3044
UCP2	blue	0.603717	9.15e-16	MES		19.2764
MAN2B1	blue	0.647671	1.32e-18	MES		19.1388
MIR7847	blue	0.653139	5.43e-19			18.9994
UNC93B1	blue	0.63244	1.44e-17		MES	18.4834
VASP	blue	0.643621	2.53e-18			18.3724
TPM3	blue	0.649118	1.05e-18	NL		18.3061
FTH1	blue	0.650475	8.4e-19			18.1526
SCAMP2	blue	0.623891	5.17e-17			17.9064
MAN2A1	blue	0.64805	1.24e-18	MES		17.655
GAS6	blue	0.644469	2.21e-18			17.6188
TMEM109	blue	0.63633	7.9e-18			17.5699
SLC39A8	blue	0.641353	3.61e-18		MES	16.5814
CTSH	blue	0.621223	7.65e-17			16.5234
TREM1	blue	0.612279	2.77e-16			16.4
CNPY3	blue	0.596284	2.51e-15			16.3886
RNASE1	blue	0.610327	3.65e-16			16.3151
MYEF2	blue	-0.645419	1.9e-18			16.3065
TMEM119	blue	0.605095	7.57e-16			16.2508
LIPA	blue	0.562877	1.72e-13			16.09
GLIPR1	blue	0.61643	1.53e-16			16.0596
CERS2	blue	0.631347	1.69e-17			15.9089
CPD	blue	0.605745	6.92e-16			15.7099
FAM20A	blue	0.622006	6.82e-17			15.685
NAGK	blue	0.577114	3.01e-14			15.5833
ST6GAL1	blue	0.542804	1.75e-12			15.4132
PIK3IP1	blue	0.577788	2.77e-14			15.1375
ENG	blue	0.595269	2.87e-15	MES		15.1126
PTX3	blue	0.578371	2.57e-14			14.9491
OLFML3	blue	0.601533	1.23e-15			14.7416
RGS2	blue	0.592691	4.05e-15			14.3508
CYFIP1	blue	0.570977	6.45e-14			14.1312
CCL2	blue	0.590069	5.72e-15			13.8268
MOB1A	blue	0.590648	5.3e-15			13.638
CCL18	blue	0.516619	2.9e-11			13.5982
KCTD12	blue	0.595704	2.71e-15			13.5023
TGFBR1	blue	0.578609	2.49e-14			13.4792
TNFRSF1A	blue	0.560582	2.26e-13	MES		13.3165
CMTM6	blue	0.572313	5.47e-14			13.0346
NAMPT	blue	0.527555	9.24e-12			12.7088
MBNL1	blue	0.559081	2.7e-13			12.2924
PICALM	blue	0.564095	1.49e-13			12.2215
UHMK1	blue	0.572845	5.12e-14			12.109
ITGAX	blue	0.496691	2.1e-10			11.7956
SMAP2	blue	0.529814	7.26e-12			11.7829
C1RL	blue	0.514754	3.51e-11		MES	11.7195
PLXND1	blue	0.543167	1.68e-12			11.5855
STOM	blue	0.562723	1.75e-13			11.5183
MIR6734	blue	0.556088	3.84e-13			11.3953
NFKBIA	blue	0.564418	1.43e-13			11.3876
IFITM2	blue	0.569688	7.55e-14		MES	11.3481
GBP2	blue	0.552779	5.64e-13			11.2061
EPB41L3	blue	0.555672	4.03e-13	NL		11.1879
AXL	blue	0.551764	6.34e-13			10.8117
OLR1	blue	0.491011	3.61e-10			10.8008
LITAF	blue	0.56843	8.8e-14			10.776
TIPARP	blue	0.531576	6.01e-12			10.6113
CSF1	blue	0.544593	1.43e-12			10.5828
TSPAN14	blue	0.527827	8.98e-12			10.57
CYP27A1	blue	0.539817	2.44e-12			10.2171
CD44	blue	0.501221	1.35e-10			10.1123
PLBD2	blue	0.521674	1.72e-11			10.1078
FCGBP	blue	0.533577	4.84e-12			9.90773
VAMP3	blue	0.551774	6.33e-13			9.75222
CPVL	blue	0.538801	2.73e-12			9.73162
CHIT1	blue	0.476017	1.44e-09			9.72985
PALD1	blue	0.468361	2.84e-09			9.70639
CEBPD	blue	0.50304	1.13e-10			9.69604
RRM2B	blue	0.528958	7.96e-12			9.66761
ACTR2	blue	0.519497	2.15e-11			9.50411
MAF	blue	0.554473	4.63e-13			9.48392
TGOLN2	blue	0.514226	3.7e-11	MES		9.47595
CXCL5	blue	0.517291	2.7e-11			9.4713
KIAA0930	blue	0.502297	1.22e-10			9.38409
LOC100129518	blue	0.486635	5.44e-10			9.34698
CSPG5	blue	-0.541227	2.09e-12	PN		9.30567
CTSA	blue	0.522741	1.54e-11			9.18489
GSN	blue	0.528963	7.95e-12			9.04464
NLGN3	blue	-0.513636	3.93e-11	PN		8.99732
NAPSB	blue	0.49087	3.65e-10			8.97548
ST8SIA4	blue	0.527645	9.15e-12			8.86699
NCOA4	blue	0.478419	1.16e-09			8.81714
KAT7	blue	-0.537235	3.25e-12			8.8139
A2M	blue	0.541648	1.99e-12			8.79938
MAN1C1	blue	0.492238	3.21e-10			8.47455
ACP2	blue	0.492336	3.18e-10			8.37833
LAMP2	blue	0.505725	8.69e-11			8.35243
GAREM2	blue	-0.517453	2.66e-11			8.33306
SQSTM1	blue	0.506266	8.23e-11			8.25754
GFPT2	blue	0.506553	8e-11			8.07964
CX3CR1	blue	0.420139	1.43e-07			8.02301
MAN2B2	blue	0.491591	3.41e-10			7.92308
CHI3L1	blue	0.468201	2.88e-09	MES	MES	7.85096
SIGLEC1	blue	0.44257	2.49e-08			7.81263
SOX2	blue	-0.513402	4.02e-11	PN		7.68973
SELENOP	blue	0.476537	1.37e-09			7.63199
PI3	blue	0.483875	7.02e-10		MES	7.53292
SLC7A8	blue	0.509529	5.95e-11			7.49445
TCN2	blue	0.500833	1.4e-10			7.46479
NUPR1	blue	0.501939	1.26e-10			7.42513
MGST1	blue	0.485635	5.97e-10			7.38573
ETF1	blue	0.460296	5.71e-09			7.32113
COL8A2	blue	0.489677	4.09e-10	MES		7.25912
GNAI2	blue	0.481853	8.46e-10			7.2587
GALC	blue	0.502646	1.18e-10			7.21881
FAM181B	blue	-0.502212	1.23e-10			7.19012
P2RY12	blue	0.393371	9.85e-07			7.1719
FBXO32	blue	0.477445	1.26e-09			7.10664
MIR6866	blue	-0.506188	8.3e-11			7.09498
NPC1	blue	0.492815	3.04e-10			6.9213
GPSM2	blue	-0.495207	2.42e-10			6.8519
CXCL14	blue	0.499184	1.65e-10			6.79083
GBA	blue	0.469836	2.49e-09			6.78288
LIMK2	blue	0.500085	1.51e-10			6.72503
SERPING1	blue	0.455161	8.83e-09			6.56937
B4GALNT4	blue	-0.473307	1.83e-09			6.54633
M6PR	blue	0.491273	3.52e-10			6.46043
CP	blue	0.44982	1.38e-08			6.41063
EPHB3	blue	-0.489041	4.34e-10			6.36072
HMGCR	blue	-0.487646	4.95e-10			6.35366
BHLHE41	blue	0.465125	3.76e-09			6.34141
GPNMB	blue	0.445951	1.89e-08			6.31528
CCDC71L	blue	0.486261	5.63e-10			6.29238
TNFAIP2	blue	0.476766	1.34e-09			6.27033
ACP5	blue	0.381175	2.24e-06			6.21372
ADAMTS4	blue	0.459167	6.29e-09			6.05959
RNF157	blue	-0.465131	3.76e-09			6.0055
ATP2C1	blue	0.449414	1.43e-08			5.9933
WBP1L	blue	0.466443	3.36e-09			5.96362
SDCBP	blue	0.465807	3.55e-09			5.92234
STEAP3	blue	0.426562	8.8e-08			5.91288
PRPF38A	blue	-0.468759	2.74e-09			5.80638
RDH10	blue	0.41812	1.67e-07			5.77299
CREB5	blue	-0.470413	2.37e-09	CL		5.73702
CORO1B	blue	0.421419	1.3e-07			5.69057
CHTOP	blue	-0.476463	1.38e-09			5.68642
PTGS2	blue	0.410757	2.87e-07			5.58905
PDK4	blue	0.434138	4.89e-08		PN	5.58614
LOC339166	blue	-0.446613	1.79e-08			5.54551
PNRC1	blue	0.451567	1.19e-08			5.5195
CNDP2	blue	0.440615	2.92e-08			5.50071
MAPKAPK3	blue	0.473321	1.83e-09			5.49667
IGFBP6	blue	0.450106	1.35e-08	MES		5.48987
DSEL	blue	-0.446286	1.84e-08			5.47935
HLA-DRB5	blue	0.445789	1.92e-08			5.39154
ATP6V0D1	blue	0.417547	1.74e-07			5.25893
LOC101928718	blue	-0.448259	1.57e-08			5.14352
TRAK2	blue	0.463619	4.29e-09			5.11648
SLC39A14	blue	0.355512	1.14e-05			4.98813
GAB1	blue	-0.449321	1.44e-08			4.95923
ROBO2	blue	-0.445836	1.91e-08			4.95049
CCND2	blue	-0.467007	3.2e-09			4.94596
HPCAL1	blue	0.42345	1.12e-07			4.9257
EFEMP1	blue	0.433065	5.31e-08			4.92435
G6PD	blue	0.414881	2.12e-07			4.89723
PLD4	blue	0.304553	0.000195754			4.84145
AP2M1	blue	0.428282	7.71e-08			4.82645
GLDN	blue	0.398162	7.06e-07			4.64562
TRIM24	blue	-0.437204	3.83e-08			4.64134
RBM8A	blue	-0.445619	1.95e-08			4.61031
VEZF1	blue	-0.430644	6.42e-08	PN		4.60114
TCF12	blue	-0.415642	2.01e-07			4.58155
CKB	blue	-0.423	1.15e-07	PN		4.52913
CLIC4	blue	0.375824	3.19e-06			4.52663
EPS15	blue	0.414772	2.14e-07			4.50095
TWSG1	blue	0.400989	5.79e-07			4.46446
CUEDC1	blue	-0.431704	5.91e-08			4.43696
GRIA3	blue	-0.419166	1.54e-07			4.3924
KIF1C	blue	0.406728	3.85e-07			4.38136
GLUL	blue	0.409482	3.15e-07			4.37101
NFE2L2	blue	0.369287	4.86e-06			4.33296
INPP5D	blue	0.401755	5.48e-07			4.32099
GBP3	blue	0.424075	1.06e-07			4.31856
BMP7	blue	-0.427297	8.32e-08			4.242
PAMR1	blue	0.427684	8.07e-08			4.18741
ME2	blue	0.413831	2.29e-07			4.17555
IGFBP4	blue	0.409532	3.14e-07			4.16202
EFHD2	blue	0.411031	2.81e-07			4.14762
TTYH1	blue	-0.415927	1.96e-07	PN	PN	4.12835
HMOX1	blue	0.42438	1.04e-07			4.07912
SGK1	blue	0.409402	3.17e-07			4.04435
CFD	blue	0.423769	1.09e-07			3.93711
KIF21A	blue	-0.412875	2.46e-07			3.93572
IP6K2	blue	-0.434679	4.68e-08			3.9279
PTPRZ1	blue	-0.381058	2.26e-06			3.80108
RIN2	blue	0.411619	2.7e-07			3.7775
SACS	blue	-0.402526	5.19e-07			3.76433
CAMK2N1	blue	0.412414	2.54e-07			3.74281
ILDR2	blue	-0.398955	6.68e-07			3.71439
IBSP	blue	0.397946	7.17e-07			3.71176
EHBP1	blue	0.376969	2.96e-06			3.67604
ITGAV	blue	0.366477	5.8e-06			3.64348
PHF19	blue	-0.39344	9.8e-07			3.61347
RFTN1	blue	0.377218	2.91e-06			3.59524
DNAJB5	blue	-0.414338	2.21e-07			3.59422
FBLN5	blue	0.387058	1.51e-06			3.57708
TMEM176B	blue	0.370061	4.62e-06			3.55505
SPSB1	blue	0.361593	7.87e-06			3.52763
HMGCS1	blue	-0.398808	6.75e-07			3.43613
CAPN1	blue	0.344786	2.17e-05			3.35897
CROT	blue	0.365809	6.05e-06			3.28906
CXCL8	blue	0.348715	1.72e-05			3.2749
RAB29	blue	0.378592	2.66e-06			3.24382
DOCK4	blue	0.341643	2.6e-05			3.17688
FAM69C	blue	-0.401099	5.74e-07			3.15323
PHGDH	blue	-0.374023	3.58e-06			3.15267
ECM1	blue	0.378501	2.68e-06			3.08838
GALNT10	blue	0.376678	3.02e-06			3.07157
SHISA5	blue	0.336255	3.55e-05			3.04671
SLC24A3	blue	-0.369832	4.69e-06			3.02406
SCG3	blue	-0.397664	7.31e-07	PN	PN	3.02339
MIR718	blue	0.363833	6.85e-06			2.97829
SNCAIP	blue	-0.373498	3.71e-06			2.95485
CYBRD1	blue	0.296709	0.000290219	MES		2.93402
C17orf62	blue	0.349495	1.64e-05			2.92694
LAMP1	blue	0.353948	1.26e-05			2.89607
FBXO21	blue	-0.368527	5.1e-06	PN		2.77544
SMARCA5	blue	-0.355148	1.17e-05			2.59437
BRD8	blue	-0.35847	9.54e-06			2.5458
SLC43A2	blue	0.342389	2.49e-05			2.48381
GGT5	blue	0.326946	5.98e-05			2.41706
FKBP5	blue	0.327807	5.7e-05			2.38056
PLEKHB2	blue	0.318071	9.67e-05			2.36981
AARS	blue	-0.34407	2.26e-05			2.33353
TLR4	blue	0.323117	7.37e-05	MES		2.26322
RASD1	blue	0.278421	0.000696571			2.19276
GRIA4	blue	-0.344461	2.21e-05		PN	2.19004
GLDC	blue	-0.322821	7.49e-05			2.16814
LDLRAD3	blue	-0.342048	2.54e-05			2.15702
ADGRV1	blue	-0.349666	1.63e-05			2.14804
MAGED1	blue	-0.361894	7.73e-06			2.11813
NPDC1	blue	-0.316688	0.000104117			2.10852
C10orf10	blue	0.301061	0.00023358			2.07175
SLIT1	blue	-0.363217	7.12e-06		PN	2.07036
EDNRB	blue	-0.319669	8.88e-05			2.05425
IGSF3	blue	-0.363243	7.1e-06			2.05119
RCAN2	blue	0.332113	4.48e-05			2.03138
SLC22A17	blue	-0.297264	0.000282343			2.01447
SREBF1	blue	0.324232	6.94e-05			1.98493
SKAP2	blue	0.349012	1.69e-05			1.98207
LFNG	blue	-0.319119	9.14e-05	CL		1.96024
DFNA5	blue	0.331143	4.73e-05			1.93717
CFH	blue	0.327459	5.81e-05			1.93547
LTF	blue	0.308981	0.000155966			1.87373
TKT	blue	0.29089	0.0003859			1.83386
TXNRD1	blue	0.275795	0.000786139			1.79678
TMEM176A	blue	0.261817	0.00146722			1.75071
UG0898H09	blue	-0.299447	0.000253261			1.66337
COTL1	blue	0.300685	0.00023803			1.66143
TNFAIP1	blue	-0.285186	0.000507323			1.6089
FZD3	blue	-0.27845	0.000695653	CL		1.58609
ARHGEF3	blue	0.279791	0.000653687			1.55507
WDR45B	blue	-0.305619	0.000185392			1.54934
EMILIN3	blue	-0.316297	0.000106299			1.49116
MYLK	blue	0.308729	0.000158008			1.43629
PTEN	blue	0.294962	0.000316335			1.41565
PCSK1	blue	0.304114	0.000200174			1.38641
SEMA6D	blue	-0.291248	0.000379262	CL		1.38577
ID1	blue	0.295931	0.000301584			1.33855
C1orf21	blue	-0.297045	0.000285429			1.3175
APLNR	blue	0.28235	0.000579992			1.30225
ZMAT3	blue	0.259694	0.0016085			1.28446
SLC29A4	blue	-0.258966	0.0016597			1.26837
TXNIP	blue	0.279864	0.000651456			1.24307
ENPP5	blue	0.241675	0.00340602			1.19053
MBOAT2	blue	-0.26335	0.00137241			1.174
GGTA1P	blue	0.254743	0.00198718			1.13317
MIR4751	blue	0.286951	0.000466432			1.1168
VAT1	blue	0.211425	0.0106864			1.09948
CITED2	blue	0.286069	0.000486471			1.05609
PDLIM1	blue	0.25061	0.00236349			1.03538
TSPAN18	blue	-0.296921	0.000287186			0.969906
TMEM132E	blue	0.181068	0.0292928			0.925564
NAXD	blue	-0.256706	0.00182825			0.870415
RASSF4	blue	0.218435	0.00830309		PN	0.855156
SH3KBP1	blue	0.215112	0.00936687			0.846121
LUZP2	blue	-0.267331	0.00115163			0.840818
CEBPG	blue	-0.270712	0.000990183			0.808322
F2R	blue	-0.247078	0.00273493			0.807533
RARRES1	blue	0.128295	0.124082			0.634303
PROM1	blue	-0.237104	0.00408584			0.467421
COL28A1	blue	-0.214424	0.00960148			0.448975
ALDH1A1	blue	0.163503	0.0494096			0.388797
ZIC1	blue	-0.196808	0.0176624			0.299306
RCN3	magenta	0.875332	5.65e-47			21.8074
P3H1	magenta	0.867536	3.24e-45			21.3935
LAMB1	magenta	0.870867	5.93e-46	MES		20.4762
SEC24D	magenta	0.871479	4.32e-46	MES		20.3299
COL1A2	magenta	0.844003	1.61e-40	MES		20.0007
COL5A1	magenta	0.859036	2.01e-43	MES		19.9644
MIR3606	magenta	0.849311	1.65e-41			19.963
SDC1	magenta	0.857989	3.29e-43			19.3187
COL6A2	magenta	0.842521	2.99e-40			19.1004
B4GALT1	magenta	0.835529	5.12e-39		MES	18.6298
TGFBI	magenta	0.83558	5.02e-39	MES		18.6073
PCOLCE	magenta	0.834018	9.3e-39			18.3077
COL1A1	magenta	0.832724	1.54e-38	MES		18.0134
COL6A3	magenta	0.836127	4.04e-39			17.9306
LOXL2	magenta	0.82032	1.6e-36			17.2033
GPX8	magenta	0.834529	7.61e-39			17.2009
EMILIN1	magenta	0.84302	2.43e-40			17.0785
COL5A2	magenta	0.835118	6.03e-39			16.9085
P3H3	magenta	0.80638	1.97e-34			15.977
SHC1	magenta	0.82457	3.41e-37	MES		15.4079
COL6A1	magenta	0.787496	7.37e-32			15.2545
FZD1	magenta	0.785541	1.32e-31			15.0545
CKAP4	magenta	0.79275	1.51e-32			15.0162
SERPINH1	magenta	0.78752	7.32e-32		MES	14.912
FBN1	magenta	0.779772	7.02e-31		MES	14.4948
FAM114A1	magenta	0.791734	2.06e-32			14.4895
LUM	magenta	0.739171	2.55e-26			13.9681
SERPINE1	magenta	0.762001	8.99e-29	MES	MES	13.8445
CNN2	magenta	0.782737	2.99e-31	MES		13.7923
LOXL1	magenta	0.763648	5.84e-29			13.4791
TMEM214	magenta	0.7731	4.57e-30			13.3875
SNAI2	magenta	0.754189	6.66e-28			13.3006
P4HA2	magenta	0.759355	1.79e-28	MES		13.2154
LMAN1	magenta	0.772804	4.96e-30			13.1126
TPBG	magenta	0.724705	6.78e-25			13.0312
CTHRC1	magenta	0.75003	1.87e-27			12.9703
OLFML2B	magenta	0.759523	1.71e-28			12.8711
ITGB1	magenta	0.778038	1.15e-30			12.7209
ITGA5	magenta	0.75557	4.7e-28	MES	MES	12.5887
FNDC3B	magenta	0.766752	2.56e-29	MES		12.5422
MMP14	magenta	0.754851	5.63e-28		MES	12.2874
SPON2	magenta	0.750162	1.81e-27			11.9422
FURIN	magenta	0.739401	2.41e-26	MES		11.7174
SURF4	magenta	0.752739	9.57e-28			11.4702
SRPRA	magenta	0.746891	4.04e-27			11.39
NRP1	magenta	0.752487	1.02e-27	MES	MES	11.2223
MIR4785	magenta	0.751552	1.29e-27			11.1125
COLGALT1	magenta	0.751722	1.23e-27			11.0339
COL18A1	magenta	0.747386	3.58e-27			11.0289
PMEPA1	magenta	0.728654	2.83e-25			10.8824
MYH9	magenta	0.719296	2.19e-24	MES	MES	10.7068
ELK3	magenta	0.737828	3.49e-26			10.5702
CALD1	magenta	0.723506	8.82e-25			10.5621
OAF	magenta	0.707005	2.86e-23			10.4328
LTBP2	magenta	0.735399	6.12e-26	MES		10.3994
TPM2	magenta	0.706287	3.31e-23			10.3376
HDLBP	magenta	0.715904	4.52e-24			10.3298
BMP1	magenta	0.734356	7.78e-26			10.2491
PLOD1	magenta	0.715799	4.62e-24			10.2464
ANTXR2	magenta	0.715549	4.87e-24			10.2275
CD276	magenta	0.714155	6.53e-24			10.1323
LAMC1	magenta	0.704685	4.58e-23			10.1283
ADAM12	magenta	0.718034	2.87e-24	MES		9.89965
CHSY1	magenta	0.716154	4.28e-24			9.4356
RAI14	magenta	0.698179	1.67e-22			9.32833
KIRREL	magenta	0.708591	2.07e-23			9.11142
PDLIM7	magenta	0.698732	1.5e-22			9.04839
VCL	magenta	0.700921	9.71e-23			9.0182
TPM1	magenta	0.636792	7.36e-18		PN	8.91527
MYO1C	magenta	0.702917	6.53e-23			8.87493
LOC100506403	magenta	0.671276	2.48e-20			8.74574
DCBLD2	magenta	0.678155	7.26e-21	MES		8.64266
MYADM	magenta	0.688868	1e-21			8.58638
ANPEP	magenta	0.629818	2.14e-17		MES	8.42995
MIR711	magenta	0.635989	8.33e-18			7.95681
FBLN1	magenta	0.656681	3.02e-19			7.90645
FAM129B	magenta	0.646825	1.51e-18			7.83595
SEC31A	magenta	0.649064	1.06e-18			7.54754
CYP1B1	magenta	0.660594	1.57e-19			7.48488
EPHA3	magenta	0.671585	2.35e-20			7.46842
TSKU	magenta	0.655579	3.63e-19			7.32633
MXRA5	magenta	0.65819	2.35e-19			7.10687
EHBP1L1	magenta	0.643192	2.7e-18			6.84198
LTBP1	magenta	0.648709	1.12e-18	MES		6.76855
FKBP10	magenta	0.614933	1.9e-16			6.70625
TMEM2	magenta	0.659664	1.83e-19			6.70533
CDH11	magenta	0.644428	2.22e-18			6.59698
PPFIBP1	magenta	0.618588	1.12e-16			6.24244
STT3A	magenta	0.601674	1.21e-15			6.21743
MIR198	magenta	0.632491	1.42e-17			6.20194
TSPAN9	magenta	0.635383	9.15e-18			6.15378
TCIRG1	magenta	0.613447	2.35e-16	MES		6.0577
C1QTNF6	magenta	0.624023	5.07e-17			5.89161
CRTAP	magenta	0.622512	6.34e-17			5.86672
CALU	magenta	0.632602	1.4e-17			5.7248
STT3B	magenta	0.597927	2.01e-15			5.56987
EFNB2	magenta	0.596566	2.42e-15		MES	5.41649
SEMA3A	magenta	0.568515	8.71e-14			5.3792
BGN	magenta	0.557792	3.14e-13			5.26738
FAM129A	magenta	0.578641	2.48e-14			5.03978
SLC1A5	magenta	0.609983	3.83e-16			5.03109
LAMA4	magenta	0.56931	7.91e-14			4.98012
CDC42EP3	magenta	0.597381	2.17e-15			4.93037
CILP	magenta	0.539318	2.58e-12			4.8796
CXCL12	magenta	0.54811	9.63e-13			4.61869
TNFRSF10B	magenta	0.597218	2.21e-15			4.58552
P4HA1	magenta	0.569694	7.55e-14			4.32589
NRBP1	magenta	0.547752	1e-12			4.31211
POSTN	magenta	0.578418	2.56e-14			4.30587
IMPDH1	magenta	0.545995	1.22e-12			4.23152
LMF2	magenta	0.573245	4.87e-14			4.20708
EIF2S3	magenta	0.539228	2.61e-12			3.83982
STAT6	magenta	0.519762	2.09e-11	MES		3.79114
SFRP4	magenta	0.43296	5.36e-08			3.68794
KDELC2	magenta	0.543528	1.62e-12			3.50654
ESYT1	magenta	0.523871	1.36e-11			3.47048
LIMK1	magenta	0.531919	5.79e-12			3.44647
RFTN2	magenta	-0.534632	4.32e-12			3.35214
MIR6886	magenta	0.529211	7.74e-12			3.29256
CERCAM	magenta	0.523811	1.37e-11			3.03399
MTDH	magenta	0.515405	3.28e-11			3.02578
SNED1	magenta	0.503872	1.04e-10			2.95765
ICMT	magenta	0.514296	3.67e-11			2.76923
ADAMTS1	magenta	0.476245	1.41e-09			2.60699
PRRX1	magenta	0.481992	8.35e-10			2.46011
GPC4	magenta	0.486293	5.61e-10			2.42034
THRA	magenta	-0.473598	1.78e-09		PN	2.33416
RGS3	magenta	0.470301	2.39e-09			2.21888
FHL1	magenta	-0.48508	6.28e-10			2.18694
GARS	magenta	0.433666	5.07e-08			2.00341
TGFB3	magenta	0.443631	2.29e-08	CL		1.99493
ASPH	magenta	0.376972	2.96e-06			1.55085
PPM1K	magenta	-0.410676	2.89e-07			1.49968
PLK2	magenta	0.356041	1.11e-05			1.47193
KLF15	magenta	-0.42605	9.15e-08			1.44124
DUSP6	magenta	0.345603	2.07e-05			1.39698
ZBTB38	magenta	0.327977	5.65e-05			1.2939
SCD5	magenta	-0.409231	3.21e-07			1.26261
SMOC2	magenta	0.356579	1.07e-05			1.0924
NBAS	magenta	0.122894	0.140854			1.01969
IL17D	magenta	-0.37281	3.88e-06		PN	1.01781
MASP1	magenta	-0.366746	5.7e-06			0.910461
DDX1	magenta	0.0949607	0.255893			0.845089
PSMD2	magenta	0.258772	0.00167355			0.813258
ABCC3	magenta	0.258014	0.00172888			0.73646
SYT11	magenta	-0.323559	7.19e-05			0.683764
SOX21	magenta	-0.326897	5.99e-05			0.682129
PITPNC1	magenta	-0.335079	3.79e-05			0.594586
C7	magenta	0.257546	0.00176385			0.570732
ID4	magenta	-0.316257	0.000106525		PN	0.553467
INSIG1	magenta	0.288594	0.00043113			0.550368
TMEM178A	magenta	-0.223305	0.00693705			0.264841
LENG8	tan	0.894756	6.36e-52			20.1194
DDX39B	tan	0.882342	1.17e-48			19.3993
LUC7L	tan	0.875629	4.82e-47			18.4942
RBM5	tan	0.872209	2.95e-46			18.3928
MIR631	tan	0.86964	1.11e-45			17.5156
SNRNP70	tan	0.868064	2.48e-45			18.0118
CCNL2	tan	0.86655	5.3e-45			17.905
RBM6	tan	0.861324	6.8e-44			17.5133
GIGYF1	tan	0.843292	2.16e-40			16.9881
FNBP4	tan	0.838574	1.51e-39			16.3139
KAT2A	tan	0.837894	1.99e-39			15.6733
NKTR	tan	0.836166	3.98e-39			17.5833
CDK10	tan	0.833496	1.14e-38			15.5435
TUBGCP6	tan	0.822308	7.81e-37			14.6834
RBM33	tan	0.822243	8e-37			15.1885
TAF1C	tan	0.818574	3e-36			14.6424
PABPN1	tan	0.812516	2.49e-35			14.349
DMPK	tan	0.809921	6.03e-35			14.7646
UBE2G2	tan	0.805213	2.89e-34			13.2497
CDK5RAP3	tan	0.798006	2.95e-33			13.5828
AHSA2	tan	0.797605	3.34e-33			13.4904
LUC7L3	tan	0.796941	4.12e-33			14.5202
RHOT2	tan	0.788786	5.02e-32			12.8306
DMTF1	tan	0.787804	6.73e-32			13.4293
RBM39	tan	0.784854	1.61e-31			12.8608
CREBZF	tan	0.782392	3.3e-31			13.0139
KIAA0895L	tan	0.782072	3.62e-31			12.5137
SPPL2B	tan	0.780436	5.8e-31			13.2751
MIR4712	tan	0.77921	8.24e-31			12.0704
MTA1	tan	0.778873	9.07e-31			12.4558
VARS2	tan	0.778772	9.33e-31			11.9734
STK36	tan	0.77855	9.94e-31			12.0498
PNISR	tan	0.776772	1.64e-30			13.8762
PABPC1L	tan	0.773013	4.68e-30			11.9376
PNN	tan	0.770741	8.73e-30			13.4786
SRRM2	tan	0.76956	1.2e-29		PN	13.0751
CCDC14	tan	0.761123	1.13e-28			12.2199
KMT2B	tan	0.759092	1.91e-28			12.2305
MIR6511B1	tan	0.757228	3.08e-28			11.1435
LOC100505585	tan	0.752489	1.02e-27			10.977
GOLGA8B	tan	0.747651	3.36e-27			10.8143
TNRC6A	tan	0.746949	3.98e-27			11.404
ARFGAP1	tan	0.745748	5.33e-27			10.3141
SRRT	tan	0.741022	1.65e-26			10.2314
TSC2	tan	0.738016	3.34e-26			11.3528
ABCC5	tan	0.737764	3.54e-26			10.7815
ANO8	tan	0.736481	4.77e-26			10.66
DOT1L	tan	0.735362	6.17e-26			10.8164
SETD5	tan	0.732732	1.13e-25			10.7943
POGZ	tan	0.727516	3.64e-25			11.3921
SIN3B	tan	0.726831	4.24e-25			10.6516
HERC2P2	tan	0.726	5.1e-25			8.91886
ZNF512B	tan	0.724213	7.56e-25			10.1211
ULK3	tan	0.722957	9.94e-25			9.74055
SH2B1	tan	0.721018	1.51e-24			9.60005
MAU2	tan	0.71813	2.82e-24			10.1697
HNRNPH1	tan	0.711954	1.03e-23			9.02288
ACAP3	tan	0.706434	3.21e-23			9.09345
TYK2	tan	0.705066	4.24e-23			9.58287
OGT	tan	0.702153	7.6e-23			9.66619
ARGLU1	tan	0.700415	1.07e-22			9.35283
RBM25	tan	0.699837	1.2e-22			9.81324
WDR6	tan	0.697413	1.94e-22			8.8106
PAN2	tan	0.696738	2.21e-22			8.05066
ZNF83	tan	0.691929	5.6e-22			8.50579
SLC25A29	tan	0.689639	8.66e-22			7.58914
SRSF5	tan	0.687786	1.23e-21			7.65525
QTRT1	tan	0.686062	1.7e-21	CL		9.21538
MIR6845	tan	0.685452	1.9e-21			7.96967
NASP	tan	0.683113	2.93e-21		prolif	8.4156
ARIH2	tan	0.681121	4.23e-21			7.06835
RSRP1	tan	0.676524	9.75e-21			8.1197
PARP6	tan	0.674772	1.33e-20			6.73153
SRSF11	tan	0.674769	1.33e-20			8.65163
SREK1	tan	0.669358	3.47e-20			7.90622
SRRM1	tan	0.667279	4.99e-20			7.74136
MIB2	tan	0.667208	5.05e-20			8.36282
ACIN1	tan	0.665757	6.49e-20			8.61283
SPG7	tan	0.656193	3.28e-19			6.98427
STX16	tan	0.655517	3.67e-19			6.71695
PPP1R12C	tan	0.653533	5.09e-19			7.37065
GPCPD1	tan	0.650458	8.42e-19			6.76686
SRSF6	tan	0.642798	2.88e-18			6.43263
GOLGA8A	tan	0.633974	1.14e-17			5.89311
CPSF7	tan	0.631002	1.79e-17			5.78314
CLK1	tan	0.620316	8.74e-17			6.55495
KLC1	tan	0.619194	1.03e-16			5.76346
PLCG1	tan	0.619099	1.04e-16			5.47265
DDX17	tan	0.615332	1.79e-16			5.99606
MIR6727	tan	0.606332	6.38e-16			5.29441
COL16A1	tan	0.602983	1.01e-15			4.58845
ACTN2	tan	0.600328	1.45e-15			4.38113
SHC2	tan	0.593937	3.43e-15			4.78334
GSTM2	tan	0.592338	4.24e-15			4.75442
WSB1	tan	0.590133	5.67e-15			5.52955
ANKRD10	tan	0.573216	4.89e-14			3.69168
SUN1	tan	0.572898	5.09e-14			3.76003
MIR4750	tan	0.572163	5.57e-14			4.94893
GBA2	tan	0.571683	5.91e-14			3.79012
HNRNPDL	tan	0.565271	1.29e-13			4.68838
RBCK1	tan	0.559498	2.57e-13	CL		4.98293
TRIO	tan	0.55831	2.96e-13			3.6995
MARK3	tan	0.555514	4.1e-13			3.89611
IFFO1	tan	0.549579	8.14e-13			3.72399
ADAM33	tan	0.509194	6.15e-11			2.97201
ACADVL	tan	0.505163	9.18e-11			3.37155
HNRNPA2B1	tan	0.500859	1.4e-10			3.12458
RGL2	tan	0.47086	2.28e-09			2.18446
MIR5047	tan	0.450096	1.35e-08			2.01453
SKIV2L	tan	0.447139	1.72e-08			2.63056
CYHR1	tan	0.38741	1.48e-06			1.66495
TENM1	tan	0.379514	2.5e-06			1.25808
PHF1	tan	0.35453	1.21e-05			1.02332
MIR452	tan	0.314478	0.000117038			1.09227
PCMTD2	tan	0.294321	0.00032646			1.01639
HNRNPH2	tan	-0.349764	1.62e-05			0.786592
ZMAT2	tan	-0.541447	2.04e-12			2.96994
UQCRQ	turquoise	0.940876	4.19e-69			242.1
LAMTOR5	turquoise	0.940543	6.19e-69			237.42
ATP5F1	turquoise	0.935484	1.77e-66	NL		234.73
VPS29	turquoise	0.932149	5.78e-65			228.476
NDUFA2	turquoise	0.924	1.43e-61			228.645
ATP5L	turquoise	0.922098	7.83e-61	NL		233.059
GTF2A2	turquoise	0.918455	1.8e-59			222.475
MPC2	turquoise	0.917891	2.89e-59			209.769
COX7B	turquoise	0.917464	4.12e-59			221.324
HINT1	turquoise	0.916678	7.9e-59			214.329
OST4	turquoise	0.915578	1.94e-58			218.37
ATRAID	turquoise	0.914511	4.57e-58			215.261
UXT	turquoise	0.91417	6.01e-58			215.852
SUPT4H1	turquoise	0.913862	7.67e-58			218.37
UBL5	turquoise	0.909882	1.68e-56			217.07
SNRPG	turquoise	0.909871	1.69e-56			226.331
ATP6V0B	turquoise	0.909715	1.9e-56			217.006
HSPE1	turquoise	0.907497	9.96e-56			207.534
SELENOF	turquoise	0.907056	1.38e-55			207.846
NDUFA1	turquoise	0.906565	1.97e-55			200.652
ARPC3	turquoise	0.906145	2.68e-55			201.888
COX5B	turquoise	0.905669	3.78e-55	NL		214.286
STX8	turquoise	0.904715	7.49e-55			207.225
ATP5I	turquoise	0.902998	2.52e-54			210.454
COMMD10	turquoise	0.902767	2.97e-54			203.967
FUNDC2	turquoise	0.90145	7.4e-54			208.381
NDUFB3	turquoise	0.901357	7.89e-54			197.941
MIEN1	turquoise	0.900785	1.17e-53			215.148
ATP5H	turquoise	0.899508	2.78e-53			199.929
PDZD11	turquoise	0.899212	3.39e-53			197.353
COPS4	turquoise	0.897971	7.78e-53			202.936
PSMD13	turquoise	0.897641	9.68e-53			207.229
COPS9	turquoise	0.897524	1.05e-52			201.351
BLOC1S1	turquoise	0.896604	1.92e-52			203.886
HAX1	turquoise	0.896586	1.94e-52			206.817
SPCS1	turquoise	0.896142	2.59e-52			192.87
FAM96A	turquoise	0.896059	2.74e-52			192.524
MRPL33	turquoise	0.895613	3.66e-52			199.368
ATP5E	turquoise	0.895578	3.74e-52			198.331
MRPL13	turquoise	0.894978	5.51e-52			207.494
IAH1	turquoise	0.894584	7.1e-52			194.492
NDUFAB1	turquoise	0.89358	1.35e-51			204.201
NDUFC2	turquoise	0.892846	2.14e-51			199.594
NOP10	turquoise	0.892468	2.72e-51			202.197
TXNDC17	turquoise	0.892343	2.94e-51			198.919
SNORD138	turquoise	0.891353	5.46e-51			187.393
MRPS23	turquoise	0.890573	8.85e-51			209.017
COX6A1	turquoise	0.889995	1.26e-50			208.387
PPA2	turquoise	0.889108	2.17e-50			191.189
SKP1	turquoise	0.888997	2.32e-50			194.017
SDHD	turquoise	0.88882	2.58e-50			191.33
NDUFA4	turquoise	0.888668	2.83e-50			200.319
ATP5O	turquoise	0.888662	2.84e-50			200.334
PFDN5	turquoise	0.887887	4.54e-50			200.178
PFDN1	turquoise	0.887351	6.26e-50			186.076
SNAPIN	turquoise	0.886587	9.87e-50			197.4
TMEM126B	turquoise	0.885261	2.16e-49			198.403
MRPL27	turquoise	0.884371	3.63e-49			197.638
TMEM14C	turquoise	0.884246	3.9e-49			192.763
COX14	turquoise	0.884183	4.05e-49			186.916
C1orf43	turquoise	0.883513	5.96e-49			193.183
MRPS15	turquoise	0.883451	6.18e-49			198.193
ELOC	turquoise	0.883008	7.98e-49			189.037
EMC4	turquoise	0.881495	1.89e-48			188.285
MGST3	turquoise	0.881468	1.92e-48	NL		182.483
PSMA1	turquoise	0.881151	2.3e-48			176.985
KRT10	turquoise	0.879786	4.94e-48			197.327
POLR2K	turquoise	0.879497	5.8e-48			186.156
PSMB3	turquoise	0.879198	6.85e-48			203.789
RNF181	turquoise	0.878929	7.95e-48			188.511
GSTO1	turquoise	0.878653	9.27e-48			187.428
JTB	turquoise	0.878062	1.28e-47			187.729
ATP5J	turquoise	0.877912	1.39e-47			183.368
CALM2	turquoise	0.876497	3.01e-47	NL		180.942
NDUFS3	turquoise	0.876443	3.1e-47	NL		196.833
COMMD7	turquoise	0.876365	3.24e-47			182.811
LAMTOR1	turquoise	0.875267	5.85e-47			187.655
C1QBP	turquoise	0.87487	7.24e-47			192.546
RNF7	turquoise	0.874672	8.04e-47			181.295
PSMA5	turquoise	0.873701	1.35e-46			191.534
UQCRH	turquoise	0.873536	1.47e-46			192.743
TMA7	turquoise	0.873107	1.84e-46			183.802
MYL12B	turquoise	0.872486	2.55e-46			178.013
UQCR11	turquoise	0.871554	4.15e-46			190.255
MIR611	turquoise	0.871249	4.86e-46			188.989
PRADC1	turquoise	0.871135	5.16e-46			190.249
MYL6	turquoise	0.870888	5.86e-46			176.882
NSL1	turquoise	0.86919	1.4e-45	NL		181.978
RPS13	turquoise	0.869165	1.42e-45			181.781
EMC7	turquoise	0.869144	1.43e-45			176.378
TTC1	turquoise	0.868047	2.5e-45	NL		167.696
NENF	turquoise	0.867383	3.49e-45			177.861
SELENOW	turquoise	0.866586	5.21e-45			185.968
DYNLL1	turquoise	0.86646	5.54e-45			172.1
SUCLG1	turquoise	0.8652	1.04e-44			193.993
NDUFA12	turquoise	0.86371	2.15e-44			169.774
NDUFB5	turquoise	0.863674	2.19e-44			180.881
SELENOT	turquoise	0.862836	3.29e-44			179.721
MIR1307	turquoise	0.861615	5.92e-44			177.88
TMEM219	turquoise	0.861143	7.42e-44			170.159
MRPL34	turquoise	0.861132	7.46e-44			176.501
PEX2	turquoise	0.860869	8.46e-44			181.218
ATP5J2	turquoise	0.860023	1.26e-43			176.493
ADH5	turquoise	0.859428	1.67e-43			171.679
NDUFS4	turquoise	0.859277	1.8e-43			174.233
C19orf53	turquoise	0.859158	1.9e-43			184.955
YPEL5	turquoise	0.859058	1.99e-43	NL		168.719
UBE2N	turquoise	0.858914	2.13e-43			181.931
ATP5G1	turquoise	0.857619	3.9e-43			184.034
COX4I1	turquoise	0.857248	4.64e-43			170.725
LSM10	turquoise	0.857014	5.17e-43			181.358
POLR2G	turquoise	0.856912	5.42e-43			180.359
COA5	turquoise	0.856257	7.33e-43			181.743
NAA38	turquoise	0.854816	1.42e-42			179.944
RBX1	turquoise	0.854337	1.76e-42			175.393
TMSB4X	turquoise	0.854185	1.89e-42			162.737
WDR61	turquoise	0.853781	2.27e-42			168.034
UBE2D3	turquoise	0.853588	2.47e-42			163.92
SDHC	turquoise	0.852486	4.05e-42			164.07
SELENOK	turquoise	0.852387	4.24e-42			175.508
UBE2A	turquoise	0.851857	5.37e-42			162.799
HIGD1A	turquoise	0.851719	5.71e-42			170.279
UBE2B	turquoise	0.851643	5.9e-42			160.667
SRA1	turquoise	0.851563	6.12e-42			166.739
CCDC90B	turquoise	0.851506	6.27e-42			169.33
PSMD14	turquoise	0.851419	6.52e-42			175.979
ATP6V0E1	turquoise	0.851386	6.62e-42			161.284
SELENOH	turquoise	0.851264	6.98e-42			177.307
NDUFB4	turquoise	0.851083	7.57e-42			166.438
SERF2	turquoise	0.851079	7.58e-42			169.038
PSMB4	turquoise	0.850997	7.86e-42			174.956
PDCD6	turquoise	0.850389	1.03e-41			161.941
NDUFB6	turquoise	0.850274	1.08e-41			169.769
NDUFB2	turquoise	0.850123	1.16e-41			167.666
TMEM59	turquoise	0.849326	1.64e-41			161.307
MRPL54	turquoise	0.848379	2.48e-41			171.687
TMEM14B	turquoise	0.847614	3.45e-41		prolif	169.188
NHP2	turquoise	0.84761	3.45e-41			175.427
TIMM8B	turquoise	0.847425	3.74e-41			180.655
FNTA	turquoise	0.847396	3.79e-41			170.579
COX6B1	turquoise	0.846968	4.55e-41			168.57
LAMTOR4	turquoise	0.846495	5.58e-41			169.344
COA3	turquoise	0.846493	5.58e-41			171.893
SNRPD2	turquoise	0.846418	5.76e-41			175.088
ZNHIT1	turquoise	0.846298	6.07e-41			171.004
NDUFB9	turquoise	0.846136	6.5e-41			178.534
SNX3	turquoise	0.845881	7.25e-41			161.72
SMIM7	turquoise	0.84551	8.49e-41			163.84
PRKAG1	turquoise	0.845201	9.68e-41			157.319
RSL24D1	turquoise	0.844943	1.08e-40			176.805
COX7A2	turquoise	0.84453	1.29e-40			182.733
NDUFB1	turquoise	0.844418	1.35e-40			164.637
POMP	turquoise	0.842742	2.72e-40			154.389
COX5A	turquoise	0.842134	3.51e-40			164.026
TRMT112	turquoise	0.840753	6.21e-40			163.831
TBCA	turquoise	0.839812	9.13e-40			159.824
MRPL49	turquoise	0.839171	1.19e-39	NL		158.284
DERA	turquoise	0.839163	1.19e-39			150.486
UROD	turquoise	0.838767	1.4e-39			159.043
PRDX3	turquoise	0.8386	1.49e-39			159.37
TMCO1	turquoise	0.838087	1.84e-39			153.532
ROMO1	turquoise	0.837858	2.02e-39			167.459
SNX17	turquoise	0.837351	2.47e-39			155.808
C19orf70	turquoise	0.837325	2.5e-39			165.075
LYPLA1	turquoise	0.836488	3.5e-39			160.858
CDC42	turquoise	0.835612	4.96e-39	NL		154.245
GPN1	turquoise	0.834858	6.68e-39			154.439
TIMMDC1	turquoise	0.834517	7.65e-39			147.742
DYNLT1	turquoise	0.83395	9.56e-39			163.097
NAXE	turquoise	0.833535	1.12e-38			163.982
GTF3A	turquoise	0.832873	1.46e-38			154.789
VDAC3	turquoise	0.832211	1.89e-38			161.164
UBA3	turquoise	0.83203	2.02e-38			157.69
SUMO1	turquoise	0.831959	2.08e-38			161.257
FAM229B	turquoise	0.831777	2.23e-38			160.362
BRK1	turquoise	0.831405	2.58e-38			148.384
BUD31	turquoise	0.829099	6.23e-38			153.949
ARPC4	turquoise	0.829084	6.27e-38			147.419
COPS5	turquoise	0.828948	6.6e-38			164.573
LSM2	turquoise	0.828714	7.21e-38			171.873
MORF4L1	turquoise	0.828383	8.18e-38			152.51
MRPL15	turquoise	0.828288	8.48e-38			157.982
FAU	turquoise	0.82816	8.9e-38			165.505
SAR1B	turquoise	0.826519	1.65e-37			150.315
BANF1	turquoise	0.826385	1.74e-37			167.777
EMC3	turquoise	0.825055	2.85e-37			140.606
FBXL5	turquoise	0.824387	3.64e-37			144.783
SRP9	turquoise	0.823912	4.34e-37			152.416
PSMD10	turquoise	0.823598	4.87e-37			146.938
GUK1	turquoise	0.823586	4.9e-37	NL		152.883
GPX1	turquoise	0.82254	7.18e-37			144.162
TMEM50B	turquoise	0.822077	8.5e-37			140.103
ITGB1BP1	turquoise	0.820988	1.26e-36			140.624
ALG5	turquoise	0.820471	1.52e-36			150.775
ZFAND2A	turquoise	0.820422	1.55e-36			144.225
TMEM230	turquoise	0.8192	2.4e-36			135.032
POLR2L	turquoise	0.817888	3.82e-36			149.843
SEC11C	turquoise	0.817406	4.54e-36			134.294
ZFAND6	turquoise	0.817119	5.02e-36			141.535
ATOX1	turquoise	0.816973	5.28e-36			142.834
MOCS2	turquoise	0.816554	6.13e-36			145.814
ACYP2	turquoise	0.816547	6.14e-36	NL		148.93
NEDD8	turquoise	0.816202	6.93e-36			143.127
NDUFA13	turquoise	0.814465	1.27e-35			156.382
NDUFA6	turquoise	0.814367	1.31e-35			147.68
SDHB	turquoise	0.813825	1.59e-35			145.047
ETFA	turquoise	0.812898	2.18e-35			145.126
FIS1	turquoise	0.812855	2.22e-35			150.839
SF3B5	turquoise	0.812553	2.46e-35			150.578
MRPS33	turquoise	0.812394	2.6e-35			141.104
C14orf2	turquoise	0.812143	2.83e-35			145.647
UFC1	turquoise	0.81116	3.96e-35			135.795
CWC15	turquoise	0.811097	4.04e-35			146.409
SCOC	turquoise	0.810687	4.65e-35			137.004
STARD3NL	turquoise	0.810486	4.98e-35			136.065
TRAPPC2L	turquoise	0.810421	5.09e-35			145.803
COPS3	turquoise	0.810281	5.33e-35			153.921
GYG1	turquoise	0.810161	5.55e-35			140.67
TAF13	turquoise	0.809488	6.97e-35			139.486
TRAPPC3	turquoise	0.80903	8.13e-35			132.319
GOLGA7	turquoise	0.808718	9.03e-35			147.737
DPM3	turquoise	0.808688	9.12e-35			147.924
ZCCHC17	turquoise	0.805011	3.09e-34			141.203
C14orf119	turquoise	0.804266	3.95e-34			140.102
AIG1	turquoise	0.80403	4.26e-34			131.728
ANAPC16	turquoise	0.8038	4.59e-34			140.798
PRDX5	turquoise	0.803366	5.29e-34			142.527
TOMM22	turquoise	0.802387	7.27e-34			145.42
RNF14	turquoise	0.801638	9.26e-34			131.381
FAM96B	turquoise	0.801353	1.01e-33			144.826
TMSB10	turquoise	0.801215	1.06e-33			133.658
C11orf58	turquoise	0.800821	1.2e-33			129.128
MRPS7	turquoise	0.800464	1.35e-33			142.593
GABARAPL2	turquoise	0.799759	1.69e-33	NL		136.337
CFAP36	turquoise	0.799329	1.94e-33			128.576
CRIPT	turquoise	0.798896	2.22e-33			142.978
MRPS21	turquoise	0.798318	2.67e-33			134.415
MRPL43	turquoise	0.798185	2.78e-33			148.833
TM2D2	turquoise	0.79816	2.81e-33			131.729
TMBIM4	turquoise	0.797095	3.92e-33			131.896
ETFRF1	turquoise	0.796401	4.88e-33			130.346
MSRB1	turquoise	0.796111	5.34e-33			127.998
MMADHC	turquoise	0.796053	5.43e-33			136.915
ATP5G2	turquoise	0.795767	5.94e-33			141.912
ZNF32	turquoise	0.795709	6.05e-33			145.983
NTPCR	turquoise	0.795459	6.54e-33			132.804
ELOB	turquoise	0.79527	6.93e-33			142.435
OCIAD1	turquoise	0.795172	7.15e-33			128.525
NDUFA9	turquoise	0.794252	9.51e-33			131.986
MRPL51	turquoise	0.794148	9.81e-33			124.124
TPT1	turquoise	0.793073	1.37e-32			136.328
GLO1	turquoise	0.792136	1.82e-32			139.192
NDUFS5	turquoise	0.791658	2.11e-32			128.271
UBE2D2	turquoise	0.79132	2.33e-32			126.086
SELENOS	turquoise	0.790988	2.58e-32			126.862
LAMTOR3	turquoise	0.79057	2.93e-32			132.847
DNAJC8	turquoise	0.78978	3.72e-32			125.843
PCNP	turquoise	0.789732	3.77e-32			132.062
COMMD6	turquoise	0.789083	4.59e-32			125.799
DSTN	turquoise	0.788796	5e-32			116.218
SRPRB	turquoise	0.788437	5.57e-32			131.825
GABARAP	turquoise	0.788025	6.3e-32			116.925
C12orf57	turquoise	0.78771	6.92e-32			131.964
RWDD1	turquoise	0.787467	7.44e-32			131.353
NAA20	turquoise	0.78739	7.61e-32			115.364
COA4	turquoise	0.786812	9.04e-32			142.398
NDUFB7	turquoise	0.785824	1.21e-31			141.935
MRPS35	turquoise	0.784663	1.7e-31			125.484
TXNDC15	turquoise	0.784302	1.89e-31			121.157
DAD1	turquoise	0.783394	2.47e-31			123.713
ARL1	turquoise	0.783254	2.57e-31			129.673
LSM3	turquoise	0.782848	2.89e-31			132.242
PNKD	turquoise	0.782623	3.09e-31			121.461
KANSL2	turquoise	0.781578	4.18e-31			135.808
PPT1	turquoise	0.781406	4.39e-31			115.01
ATP5G3	turquoise	0.780887	5.1e-31			116.813
OSER1	turquoise	0.780575	5.57e-31			120.394
BTF3	turquoise	0.780298	6.04e-31			125.64
RHOC	turquoise	0.779897	6.77e-31			128.935
CHMP5	turquoise	0.779876	6.81e-31			119.067
OSTC	turquoise	0.779676	7.21e-31			127.947
DPH3	turquoise	0.779282	8.07e-31			125.994
RFK	turquoise	0.778916	8.96e-31			122.447
NDUFB10	turquoise	0.777373	1.39e-30			128.731
CENPX	turquoise	0.77725	1.44e-30			139.621
NDUFA11	turquoise	0.776691	1.68e-30			134.664
COX8A	turquoise	0.776141	1.96e-30			141.08
LINC00998	turquoise	0.775935	2.08e-30			117.712
ANAPC11	turquoise	0.775846	2.13e-30			142.939
LSM5	turquoise	0.775496	2.35e-30		prolif	121.69
PHPT1	turquoise	0.77533	2.46e-30			126.285
SURF1	turquoise	0.774969	2.72e-30			115.577
SRP14	turquoise	0.774272	3.3e-30			112.171
TXNDC12	turquoise	0.774206	3.36e-30			117.191
NME1	turquoise	0.772866	4.87e-30			141.251
C7orf73	turquoise	0.772653	5.17e-30			115.024
UQCR10	turquoise	0.771888	6.38e-30			117.627
NDFIP1	turquoise	0.771514	7.07e-30			116.533
METTL9	turquoise	0.770472	9.39e-30			124.849
CIB1	turquoise	0.770383	9.63e-30			114.592
PSMA7	turquoise	0.769778	1.13e-29			130.206
MRPL24	turquoise	0.769666	1.17e-29			122.745
CYCS	turquoise	0.769212	1.32e-29			113.614
SMDT1	turquoise	0.76856	1.58e-29			123.628
ASNSD1	turquoise	0.768449	1.63e-29			128.347
C1orf122	turquoise	0.767721	1.98e-29			120.371
DGUOK	turquoise	0.766171	2.99e-29			128.362
HDDC2	turquoise	0.765934	3.19e-29			120.611
HSBP1	turquoise	0.765322	3.75e-29			124.562
SSBP1	turquoise	0.765308	3.77e-29			114.911
ATPIF1	turquoise	0.765207	3.87e-29			113.826
MEA1	turquoise	0.764632	4.5e-29			123.088
UQCC2	turquoise	0.764082	5.21e-29			133.299
ARMC10	turquoise	0.763255	6.48e-29			114.287
MKKS	turquoise	0.762941	7.03e-29			111.925
ERH	turquoise	0.762602	7.69e-29			124.421
ARL16	turquoise	0.762573	7.75e-29			125.6
BTF3L4	turquoise	0.761874	9.3e-29			130.522
ARPC5	turquoise	0.761514	1.02e-28			115.466
TMED7	turquoise	0.760507	1.33e-28			113.712
MRPL57	turquoise	0.760348	1.38e-28			105.894
ALKBH7	turquoise	0.76032	1.39e-28			125.523
ATG12	turquoise	0.760125	1.46e-28			120.456
RNF13	turquoise	0.760108	1.47e-28			119.251
PHB2	turquoise	0.759935	1.54e-28			125.025
PPP1CA	turquoise	0.75985	1.57e-28			126.538
PSMC2	turquoise	0.759773	1.6e-28			107.071
TMEM9	turquoise	0.759383	1.77e-28			113.968
PTGES3	turquoise	0.759267	1.83e-28			105.069
SUMO2	turquoise	0.759213	1.85e-28			122.601
CNBP	turquoise	0.756827	3.41e-28			109.177
PSMA4	turquoise	0.75677	3.46e-28			114.326
PSMA3	turquoise	0.756244	3.96e-28			111.504
DTYMK	turquoise	0.756134	4.07e-28			130.866
VAMP5	turquoise	0.755927	4.29e-28	MES		110.387
ATP6V1G1	turquoise	0.755579	4.69e-28			116.01
UBE2Q2	turquoise	0.75456	6.06e-28			117.843
ERLEC1	turquoise	0.754233	6.58e-28			113.713
PEX19	turquoise	0.753949	7.07e-28	NL		108.567
COA1	turquoise	0.753465	7.98e-28			110.181
PPIA	turquoise	0.753442	8.03e-28			112.764
SAT2	turquoise	0.753135	8.67e-28			106.19
CRBN	turquoise	0.751908	1.18e-27	NL		119.685
YIF1A	turquoise	0.751838	1.2e-27			117.586
PSMB6	turquoise	0.751737	1.23e-27			111.943
SERP1	turquoise	0.751697	1.24e-27			107.976
SEC11A	turquoise	0.750103	1.84e-27			106.59
CNIH1	turquoise	0.750042	1.87e-27			114.392
EIF1	turquoise	0.749869	1.95e-27			102.585
SRI	turquoise	0.749773	2e-27			110.558
NUDT16L1	turquoise	0.749746	2.01e-27			118.541
NECAP2	turquoise	0.749103	2.35e-27			98.7026
MPV17	turquoise	0.748806	2.53e-27			103.569
GOLT1B	turquoise	0.748607	2.66e-27			113.692
NIPSNAP3A	turquoise	0.748591	2.67e-27			105.12
MPC1	turquoise	0.748308	2.86e-27			108.883
TMEM261	turquoise	0.7479	3.16e-27			101.789
CD63	turquoise	0.747539	3.45e-27			110.006
YWHAE	turquoise	0.747475	3.51e-27			113.195
NUTF2	turquoise	0.747258	3.7e-27			107.843
CYC1	turquoise	0.74608	4.92e-27			130.923
ARL6IP5	turquoise	0.745796	5.27e-27			97.8682
SLC25A11	turquoise	0.745284	5.96e-27			118.03
UBB	turquoise	0.743876	8.36e-27			101.76
MAGT1	turquoise	0.742445	1.18e-26			105.953
ISCA1	turquoise	0.741944	1.33e-26			104.844
ERI3	turquoise	0.741542	1.46e-26			111.354
RHEB	turquoise	0.74097	1.67e-26			100.576
SNRNP25	turquoise	0.740659	1.8e-26			108.899
BOD1	turquoise	0.739127	2.57e-26			108.918
MIR1236	turquoise	0.73905	2.62e-26			116.222
ING4	turquoise	0.737987	3.36e-26			108.551
HADH	turquoise	0.736958	4.27e-26			100.695
MRPS18B	turquoise	0.736385	4.88e-26			103.522
LMBRD1	turquoise	0.736343	4.92e-26			99.2926
RNF41	turquoise	0.735798	5.58e-26			104.348
GLRX3	turquoise	0.735347	6.2e-26			114.365
TMEM50A	turquoise	0.735295	6.27e-26			95.5059
DNAJB9	turquoise	0.735178	6.44e-26			102.492
EIF3I	turquoise	0.733918	8.6e-26			105.073
SNRPC	turquoise	0.733744	8.95e-26			118.33
CACYBP	turquoise	0.733689	9.06e-26			109.545
TSEN15	turquoise	0.733081	1.04e-25			108.315
PPP1R8	turquoise	0.732936	1.08e-25			107.24
SERPINB6	turquoise	0.731862	1.37e-25			97.8586
PSMG3	turquoise	0.731753	1.41e-25			106.655
ACTR10	turquoise	0.731206	1.59e-25			96.824
MANBAL	turquoise	0.730912	1.7e-25			99.2793
SSR3	turquoise	0.73086	1.72e-25			101.626
DRAM2	turquoise	0.73069	1.79e-25			94.5746
THYN1	turquoise	0.730079	2.05e-25			107.344
CFL2	turquoise	0.729988	2.1e-25			95.5523
ELP5	turquoise	0.729802	2.19e-25			111.354
TXNL1	turquoise	0.72903	2.6e-25			100.898
MTCH2	turquoise	0.728788	2.74e-25			92.4361
CEBPZOS	turquoise	0.727751	3.46e-25			95.4208
AKR1A1	turquoise	0.727622	3.56e-25			93.6489
DUT	turquoise	0.726005	5.09e-25			97.6752
PSME1	turquoise	0.725629	5.53e-25			93.2956
PSMC6	turquoise	0.724996	6.36e-25			102.471
ANXA7	turquoise	0.723436	8.95e-25	NL		97.8648
YWHAQ	turquoise	0.722799	1.03e-24			108.737
RPS27L	turquoise	0.722442	1.11e-24			86.1174
YAF2	turquoise	0.722105	1.2e-24			97.6208
S100A6	turquoise	0.721557	1.35e-24			92.742
POLR2J	turquoise	0.721377	1.4e-24			105.245
GMFG	turquoise	0.721055	1.5e-24			93.338
RPN1	turquoise	0.720365	1.74e-24			93.6412
TOMM7	turquoise	0.719462	2.12e-24			88.2336
PPP4C	turquoise	0.718869	2.4e-24			107.892
DCTPP1	turquoise	0.718595	2.55e-24			105.567
COPRS	turquoise	0.716761	3.77e-24			86.9815
COPZ1	turquoise	0.716282	4.17e-24			87.8004
TCEAL8	turquoise	0.715402	5.02e-24			91.2891
VBP1	turquoise	0.715383	5.04e-24			98.8664
INTS10	turquoise	0.714899	5.58e-24			91.9784
SLC25A5	turquoise	0.713109	8.13e-24			94.884
AUP1	turquoise	0.712646	8.95e-24			102.313
ARF5	turquoise	0.712045	1.01e-23			103.086
BAD	turquoise	0.711808	1.07e-23			103.784
MRPL52	turquoise	0.711635	1.1e-23			101.891
MDH1	turquoise	0.711629	1.11e-23	NL		86.9686
TMEM9B	turquoise	0.710861	1.3e-23			90.1232
RAB1A	turquoise	0.709038	1.89e-23			83.5318
CD9	turquoise	0.707493	2.59e-23			82.5103
TRAM1	turquoise	0.7073	2.69e-23			93.073
IFT46	turquoise	0.706123	3.42e-23			88.2684
SLC35A5	turquoise	0.70415	5.1e-23			96.3239
S100A13	turquoise	0.70399	5.26e-23	MES		85.7299
COMMD9	turquoise	0.703704	5.57e-23			82.8448
DAZAP2	turquoise	0.702113	7.66e-23			86.4368
SLC25A3	turquoise	0.700544	1.05e-22			83.0286
IFNGR1	turquoise	0.700151	1.13e-22			84.9309
UBE2E1	turquoise	0.699926	1.18e-22			85.0041
CAMLG	turquoise	0.699507	1.29e-22			85.6789
DNAJA2	turquoise	0.698906	1.45e-22			85.5584
RAB32	turquoise	0.698859	1.46e-22	MES		86.0016
ATP6AP2	turquoise	0.698738	1.5e-22			84.678
RAN	turquoise	0.698384	1.6e-22			92.9943
ENSA	turquoise	0.697244	2e-22			77.7011
MRPL32	turquoise	0.697133	2.05e-22			85.5684
MAP1LC3B	turquoise	0.696878	2.15e-22			79.0842
TRAPPC1	turquoise	0.69678	2.19e-22			84.7314
CLIC1	turquoise	0.696664	2.24e-22	MES		91.619
BCAP29	turquoise	0.696428	2.35e-22			88.171
LSM4	turquoise	0.696061	2.52e-22			99.0673
SOD1	turquoise	0.695823	2.64e-22			79.2716
MCUB	turquoise	0.694749	3.25e-22			80.6001
ECHS1	turquoise	0.69446	3.44e-22			79.6938
MAT2B	turquoise	0.692626	4.9e-22	NL		80.8583
TMX2	turquoise	0.69151	6.07e-22			77.4336
C5orf15	turquoise	0.690447	7.43e-22			80.2264
NDP	turquoise	0.689647	8.65e-22	CL		77.9002
COPS8	turquoise	0.688789	1.02e-21			71.4159
SUMO3	turquoise	0.688365	1.1e-21			70.8209
UQCRC2	turquoise	0.687959	1.19e-21			82.4743
AK2	turquoise	0.687715	1.24e-21			80.3494
ATP5C1	turquoise	0.68668	1.51e-21			85.1291
CRYL1	turquoise	0.686608	1.53e-21	NL		71.7354
IFI27L2	turquoise	0.685947	1.73e-21			76.9486
SUB1	turquoise	0.685262	1.97e-21			85.2377
SPG21	turquoise	0.68515	2.01e-21			74.1851
COX6C	turquoise	0.684801	2.15e-21			74.2719
TMEM106B	turquoise	0.684439	2.3e-21			86.7076
ZCRB1	turquoise	0.68351	2.73e-21			75.0699
DEGS1	turquoise	0.683001	3e-21			73.2402
PPP2CA	turquoise	0.682668	3.18e-21			80.6014
IFT52	turquoise	0.682166	3.49e-21			85.3764
MRPL20	turquoise	0.681911	3.66e-21			73.9585
DECR1	turquoise	0.681458	3.98e-21			69.9371
SH3BGRL	turquoise	0.680267	4.95e-21			79.8001
PRDX1	turquoise	0.680255	4.96e-21			68.2819
PSMA2	turquoise	0.679593	5.59e-21			81.2191
NDUFA5	turquoise	0.678875	6.37e-21			74.416
PSMB8	turquoise	0.6786	6.7e-21			75.5558
LST1	turquoise	0.678516	6.8e-21			76.2664
CREM	turquoise	0.678363	6.99e-21			71.2898
GNG5	turquoise	0.677844	7.68e-21			79.556
MIR3656	turquoise	0.67699	8.96e-21			81.954
HIGD2A	turquoise	0.676859	9.17e-21			82.158
NDFIP2	turquoise	0.676796	9.28e-21			80.0236
RCN2	turquoise	0.67656	9.68e-21			80.7719
TMED3	turquoise	0.676188	1.04e-20			73.8706
UQCRB	turquoise	0.675228	1.23e-20			73.1004
MIR7113	turquoise	0.673797	1.59e-20			92.912
TIPRL	turquoise	0.673317	1.73e-20			89.3128
AP1S1	turquoise	0.671095	2.56e-20			73.9901
ANAPC13	turquoise	0.670754	2.72e-20			77.1063
RPL36AL	turquoise	0.669825	3.2e-20			74.6613
RNF11	turquoise	0.669808	3.21e-20			65.9246
GSTP1	turquoise	0.669585	3.34e-20			74.5972
S100B	turquoise	0.669269	3.53e-20			70.7678
ATP6V1E1	turquoise	0.668601	3.96e-20			70.6072
POLE4	turquoise	0.66768	4.65e-20			66.1089
CNOT8	turquoise	0.66709	5.15e-20			81.0992
NMD3	turquoise	0.666102	6.11e-20			79.6552
MIR1248	turquoise	0.665482	6.8e-20			72.2243
RNF5	turquoise	0.665394	6.91e-20			80.8012
C6orf1	turquoise	0.664836	7.6e-20			76.832
NABP2	turquoise	0.664689	7.8e-20			68.6446
GGH	turquoise	0.664393	8.2e-20		prolif	75.1668
RAP1A	turquoise	0.664364	8.25e-20			69.2858
NT5C3B	turquoise	0.661609	1.32e-19			87.317
COMMD2	turquoise	0.661537	1.34e-19			87.3778
MTFR1L	turquoise	0.661381	1.37e-19			68.2446
CBR1	turquoise	0.66093	1.48e-19			65.7894
RABEPK	turquoise	0.66011	1.7e-19			80.1661
B3GALNT1	turquoise	0.659149	2e-19			74.5858
LAPTM4A	turquoise	0.658945	2.07e-19			72.9087
MRTO4	turquoise	0.65828	2.31e-19			83.6769
BZW1	turquoise	0.658144	2.37e-19			73.7413
NSA2	turquoise	0.65808	2.39e-19			60.7183
GDE1	turquoise	0.657379	2.69e-19			64.7819
EID1	turquoise	0.656282	3.23e-19			66.6573
CUTA	turquoise	0.655413	3.73e-19			79.3707
UFD1	turquoise	0.65526	3.83e-19			76.6161
SPPL2A	turquoise	0.654843	4.1e-19			71.215
RHOA	turquoise	0.654823	4.11e-19			60.9109
BCL7B	turquoise	0.654525	4.32e-19			66.8254
LOC100506136	turquoise	0.653822	4.85e-19			64.7294
EIF1B	turquoise	0.65344	5.17e-19			68.05
POLE3	turquoise	0.650489	8.38e-19			76.6762
DCTN3	turquoise	0.649149	1.04e-18			77.5898
PMPCB	turquoise	0.64905	1.06e-18			65.5483
SAP18	turquoise	0.648831	1.1e-18			58.996
SSNA1	turquoise	0.648755	1.11e-18			82.6095
RGS10	turquoise	0.645684	1.82e-18			64.5847
COPB1	turquoise	0.64484	2.08e-18			66.305
COPS2	turquoise	0.644577	2.17e-18			69.4404
TWF1	turquoise	0.644145	2.32e-18			69.5657
PKIG	turquoise	0.643503	2.57e-18			55.4973
CYTOR	turquoise	0.641175	3.72e-18			64.902
GLRX	turquoise	0.639212	5.05e-18			62.9761
SPTSSA	turquoise	0.639117	5.13e-18			58.6602
ITM2B	turquoise	0.638979	5.24e-18			60.7363
EIF1AX	turquoise	0.637544	6.55e-18			59.5103
POLR2C	turquoise	0.637459	6.64e-18			58.3357
PAIP2	turquoise	0.635905	8.44e-18			61.0016
PDHB	turquoise	0.63584	8.53e-18			61.7164
TAF7	turquoise	0.635771	8.62e-18			62.798
SCCPDH	turquoise	0.635414	9.1e-18			57.6306
VAPA	turquoise	0.635267	9.31e-18			58.8062
USF1	turquoise	0.634982	9.73e-18			65.6652
IFT22	turquoise	0.634862	9.91e-18			62.2796
DYNLRB1	turquoise	0.632973	1.32e-17			68.3054
EIF3M	turquoise	0.632922	1.33e-17			56.7725
CD59	turquoise	0.632282	1.47e-17			61.6391
HSD17B11	turquoise	0.631999	1.53e-17			59.1134
PRELID3B	turquoise	0.631874	1.56e-17			58.6204
APOC1	turquoise	0.631554	1.64e-17			54.451
HSD17B10	turquoise	0.630569	1.91e-17			61.2569
RAB4A	turquoise	0.630332	1.98e-17			58.4265
STOML2	turquoise	0.629177	2.35e-17			65.6274
SIVA1	turquoise	0.627366	3.09e-17			69.885
COPS7A	turquoise	0.626639	3.44e-17			54.6612
GHITM	turquoise	0.626167	3.69e-17			60.1168
SMIM14	turquoise	0.625865	3.86e-17			58.6615
OSTM1	turquoise	0.625758	3.92e-17			59.0178
TMEM106C	turquoise	0.625089	4.33e-17			53.4007
SNU13	turquoise	0.624998	4.39e-17			60.0277
FEZ1	turquoise	0.624876	4.47e-17			63.7021
DBI	turquoise	0.624364	4.82e-17			66.7962
MYL6B	turquoise	0.623829	5.22e-17			60.4175
ESD	turquoise	0.62268	6.18e-17			52.1275
FLOT1	turquoise	0.621678	7.16e-17			58.8497
SNX6	turquoise	0.620794	8.15e-17			55.6823
CREB3	turquoise	0.619083	1.05e-16			55.7953
DHRS7	turquoise	0.618436	1.15e-16			50.4461
MRPL3	turquoise	0.617449	1.32e-16			57.753
NEU1	turquoise	0.617326	1.35e-16			58.5295
TCEAL7	turquoise	0.616785	1.46e-16			57.7845
RER1	turquoise	0.616607	1.49e-16			59.6041
CRLS1	turquoise	0.616249	1.57e-16			55.5584
TSPAN6	turquoise	0.615954	1.64e-16			54.8661
ARL3	turquoise	0.615704	1.7e-16		PN	60.3005
ZNF627	turquoise	0.615533	1.74e-16			69.1836
CNN3	turquoise	0.615326	1.8e-16			51.9324
SPCS3	turquoise	0.615289	1.81e-16			59.5456
TSN	turquoise	0.614869	1.92e-16			63.2041
CHMP2A	turquoise	0.614716	1.96e-16			53.729
RPA2	turquoise	0.613331	2.39e-16			53.1429
CLNS1A	turquoise	0.613002	2.5e-16			61.24
COPS6	turquoise	0.61234	2.75e-16			64.8763
ATP5A1	turquoise	0.612155	2.82e-16			57.7285
HNRNPC	turquoise	0.611289	3.19e-16			64.756
ARL2	turquoise	0.610575	3.53e-16			57.7912
TMEM263	turquoise	0.609601	4.04e-16			57.43
CHPT1	turquoise	0.608274	4.87e-16			53.553
TMEM120A	turquoise	0.607543	5.39e-16			57.629
MED28	turquoise	0.606174	6.52e-16			58.7202
CRYZ	turquoise	0.606062	6.62e-16			46.9291
SYS1	turquoise	0.605961	6.72e-16			51.166
TINF2	turquoise	0.605294	7.37e-16			49.8455
ARPC2	turquoise	0.603826	9.02e-16			54.8188
FAM162A	turquoise	0.603421	9.53e-16			48.2746
PCMT1	turquoise	0.603125	9.93e-16			53.9812
ADI1	turquoise	0.602794	1.04e-15			46.0331
ISCU	turquoise	0.602759	1.04e-15			50.4248
TREM2	turquoise	0.602642	1.06e-15			48.9132
ATP6V1F	turquoise	0.601222	1.29e-15			42.5997
MAP3K13	turquoise	0.599718	1.58e-15			53.5027
GSTK1	turquoise	0.598294	1.92e-15	CL		55.1156
MIR4435-2HG	turquoise	0.597904	2.02e-15			50.1677
PREB	turquoise	0.59737	2.17e-15			48.9001
CAPZA2	turquoise	0.597281	2.2e-15			41.4568
RPL22L1	turquoise	0.596661	2.39e-15			46.8777
DGCR6L	turquoise	0.596212	2.53e-15			53.069
CYSTM1	turquoise	0.594512	3.18e-15			51.7434
CDC42SE2	turquoise	0.592326	4.25e-15			52.8594
CLDND1	turquoise	0.592305	4.26e-15			49.0551
AKR7A2	turquoise	0.592017	4.43e-15			49.4783
TRUB2	turquoise	0.591754	4.58e-15			59.6965
ENOPH1	turquoise	0.590524	5.39e-15			59.8605
[truncated: 1,437 more rows]
