# Supplementary material for: Transcriptome analyses reveal molecular mechanisms underlying phenotypic differences among transcriptional subtypes of glioblastoma
Source: J Cell Mol Med. 2020 Feb 24;24(7):3901–16. doi: 10.1111/jcmm.14976 (PMC7171397; doi:10.1111/jcmm.14976)
Supplement: Supplementary file 12 [file JCMM-24-3901-s012.xlsx]

## Sheet: Table S2 GO Enrichment Results
Table S3. GO Enrichment Results.
Black Module	Nervous system development
Category	Term	Count	%	PValue	Genes	List Total	Pop Hits	Pop Total	Fold Enrichment	Bonferroni	Benjamini	FDR
GOTERM_BP_DIRECT	GO:0007411~axon guidance	8	6.45161	7.94e-05	NCAM1, CDK5R1, CRMP1, TNR, SPTBN2, NECTIN1, EVL, APBB2	110	159	16792	7.68073	0.0644257	0.0644257	0.122526
GOTERM_BP_DIRECT	GO:0007399~nervous system development	10	8.06452	0.000105	CRMP1, LSAMP, DPYSL4, ZEB2, EVL, ELAVL3, DCX, MYT1, PLPPR1, DSCAM	110	287	16792	5.31897	0.0844837	0.0431738	0.162368
GOTERM_BP_DIRECT	GO:0007158~neuron cell-cell adhesion	4	3.22581	0.00014	CDK5R1, NRXN2, TNR, NLGN2	110	16	16792	38.1636	0.110906	0.0384263	0.21618
GOTERM_BP_DIRECT	GO:0007416~synapse assembly	5	4.03226	0.00066	NRXN2, SPTBN2, NLGN2, ADGRL3, DSCAM	110	61	16792	12.5127	0.425084	0.129235	1.01388
GOTERM_BP_DIRECT	GO:0048813~dendrite morphogenesis	4	3.22581	0.00176058	MAP2, ELAVL4, DCX, DSCAM	110	37	16792	16.5032	0.772005	0.255979	2.68509
GOTERM_BP_DIRECT	GO:0035641~locomotory exploration behavior	3	2.41935	0.00264098	TNR, LSAMP, NLGN2	110	12	16792	38.1636	0.891251	0.309118	4.00236
GOTERM_BP_DIRECT	GO:0007155~cell adhesion	10	8.06452	0.00300776	NCAM1, ALCAM, MTSS1, OPCML, TNR, LSAMP, NECTIN1, FERMT1, PTPRS, DSCAM	110	459	16792	3.32581	0.920127	0.303052	4.54621
GOTERM_BP_DIRECT	GO:0031175~neuron projection development	5	4.03226	0.00408558	NCAM1, ATCAY, CDK5R1, STMN4, MAP2	110	100	16792	7.63273	0.967769	0.34907	6.12773
GOTERM_BP_DIRECT	GO:0007268~chemical synaptic transmission	7	5.64516	0.00477022	MYO5A, KCND2, GRIA2, NRXN2, GRIK2, PTPRS, SLC1A1	110	240	16792	4.45242	0.981899	0.359659	7.11956
GOTERM_BP_DIRECT	GO:0001764~neuron migration	5	4.03226	0.0048593	CDK5R1, POMGNT2, APBB2, DCX, ADGRL3	110	105	16792	7.26926	0.983209	0.335479	7.24789
GOTERM_BP_DIRECT	GO:0032436~positive regulation of proteasomal ubiquitin-dependent protein catabolic process	4	3.22581	0.008319	RNF144A, GSK3B, SIRT2, LOC400927-CSNK1E	110	64	16792	9.54091	0.999096	0.471212	12.1055
GOTERM_BP_DIRECT	GO:0035235~ionotropic glutamate receptor signaling pathway	3	2.41935	0.0104981	CDK5R1, GRIA2, GRIK2	110	24	16792	19.0818	0.999857	0.521871	15.0418
GOTERM_BP_DIRECT	GO:0007422~peripheral nervous system development	3	2.41935	0.0104981	ERBB3, UGT8, SOX8	110	24	16792	19.0818	0.999857	0.521871	15.0418
GOTERM_BP_DIRECT	GO:0019228~neuronal action potential	3	2.41935	0.0141379	KCND2, SCN3A, GRIK2	110	28	16792	16.3558	0.999994	0.601062	19.7427
GOTERM_BP_DIRECT	GO:0030217~T cell differentiation	3	2.41935	0.0161337	CHD7, SOX4, PATZ1	110	30	16792	15.2655	0.999999	0.622714	22.2159
GOTERM_BP_DIRECT	GO:0050808~synapse organization	3	2.41935	0.0193379	MYO5A, TNR, NLGN2	110	33	16792	13.8777	1	0.664533	26.0381
GOTERM_BP_DIRECT	GO:0021545~cranial nerve development	2	1.6129	0.0193486	CHD7, ERBB3	110	3	16792	101.77	1	0.641037	26.0505
GOTERM_BP_DIRECT	GO:0097485~neuron projection guidance	2	1.6129	0.0193486	SEMA5B, DPYSL4	110	3	16792	101.77	1	0.641037	26.0505
GOTERM_BP_DIRECT	GO:0097116~gephyrin clustering involved in postsynaptic density assembly	2	1.6129	0.0193486	NRXN2, NLGN2	110	3	16792	101.77	1	0.641037	26.0505
GOTERM_BP_DIRECT	GO:0030182~neuron differentiation	4	3.22581	0.023932	CDK5R1, GPC2, SOX11, BRSK1	110	95	16792	6.42756	1	0.697441	31.2126
GOTERM_BP_DIRECT	GO:0021782~glial cell development	2	1.6129	0.0257153	SOX11, SOX4	110	4	16792	76.3273	1	0.703082	33.1284
GOTERM_BP_DIRECT	GO:0016337~single organismal cell-cell adhesion	4	3.22581	0.0280267	LIMS2, PKP4, NECTIN1, NLGN2	110	101	16792	6.04572	1	0.715002	35.5372
GOTERM_BP_DIRECT	GO:0003211~cardiac ventricle formation	2	1.6129	0.0320411	SOX11, SOX4	110	5	16792	61.0618	1	0.744907	39.5292
GOTERM_BP_DIRECT	GO:0003357~noradrenergic neuron differentiation	2	1.6129	0.0320411	SOX11, SOX4	110	5	16792	61.0618	1	0.744907	39.5292
GOTERM_BP_DIRECT	GO:0097104~postsynaptic membrane assembly	2	1.6129	0.0383261	NRXN2, NLGN2	110	6	16792	50.8848	1	0.790144	45.3176
GOTERM_BP_DIRECT	GO:0031987~locomotion involved in locomotory behavior	2	1.6129	0.0383261	MYO5A, ADGRL3	110	6	16792	50.8848	1	0.790144	45.3176
GOTERM_BP_DIRECT	GO:0097119~postsynaptic density protein 95 clustering	2	1.6129	0.0383261	NRXN2, NLGN2	110	6	16792	50.8848	1	0.790144	45.3176
GOTERM_BP_DIRECT	GO:0007157~heterophilic cell-cell adhesion via plasma membrane cell adhesion molecules	3	2.41935	0.0417919	ALCAM, CADM2, NECTIN1	110	50	16792	9.15927	1	0.803688	48.2836
GOTERM_BP_DIRECT	GO:0007417~central nervous system development	4	3.22581	0.0432796	CHD7, UGT8, SHC3, DCX	110	120	16792	5.08848	1	0.8009	49.51
GOTERM_BP_DIRECT	GO:0060563~neuroepithelial cell differentiation	2	1.6129	0.0445708	SOX11, SOX4	110	7	16792	43.6156	1	0.79687	50.5523
GOTERM_BP_DIRECT	GO:0014009~glial cell proliferation	2	1.6129	0.0445708	SOX11, SOX4	110	7	16792	43.6156	1	0.79687	50.5523
GOTERM_BP_DIRECT	GO:0036302~atrioventricular canal development	2	1.6129	0.0445708	CHD7, RBPJ	110	7	16792	43.6156	1	0.79687	50.5523
GOTERM_BP_DIRECT	GO:0050805~negative regulation of synaptic transmission	2	1.6129	0.0445708	GNAI1, TNR	110	7	16792	43.6156	1	0.79687	50.5523
GOTERM_BP_DIRECT	GO:0019233~sensory perception of pain	3	2.41935	0.0448633	P2RX7, KCND2, NLGN2	110	52	16792	8.80699	1	0.785712	50.7856
GOTERM_BP_DIRECT	GO:0018105~peptidyl-serine phosphorylation	4	3.22581	0.047859	CDK5R1, GSK3B, DCX, LOC400927-CSNK1E	110	125	16792	4.88495	1	0.79455	53.1166
GOTERM_BP_DIRECT	GO:0001841~neural tube formation	2	1.6129	0.0507752	SOX11, SOX4	110	8	16792	38.1636	1	0.801955	55.2861
GOTERM_BP_DIRECT	GO:1903358~regulation of Golgi organization	2	1.6129	0.0507752	MYO5A, RBSN	110	8	16792	38.1636	1	0.801955	55.2861
GOTERM_BP_DIRECT	GO:0021766~hippocampus development	3	2.41935	0.0512465	CDK5R1, GSK3B, DCX	110	56	16792	8.17792	1	0.793263	55.6278
GOTERM_BP_DIRECT	GO:0030036~actin cytoskeleton organization	4	3.22581	0.0526673	MTSS1, WASF1, ADD2, ELMO1	110	130	16792	4.69706	1	0.790977	56.6431
GOTERM_BP_DIRECT	GO:0060041~retina development in camera-type eye	3	2.41935	0.0545532	CHD7, NECTIN1, SOX8	110	58	16792	7.89592	1	0.791718	57.9573
GOTERM_BP_DIRECT	GO:0031110~regulation of microtubule polymerization or depolymerization	2	1.6129	0.0569398	STMN4, CLASP2	110	9	16792	33.9232	1	0.795392	59.567
GOTERM_BP_DIRECT	GO:0032886~regulation of microtubule-based process	2	1.6129	0.0569398	GSK3B, CLASP2	110	9	16792	33.9232	1	0.795392	59.567
GOTERM_BP_DIRECT	GO:0001501~skeletal system development	4	3.22581	0.0597748	CHD7, SOX11, DLL3, SOX4	110	137	16792	4.45707	1	0.801311	61.4043
GOTERM_BP_DIRECT	GO:0051901~positive regulation of mitochondrial depolarization	2	1.6129	0.0630646	P2RX7, MLLT11	110	10	16792	30.5309	1	0.809129	63.4383
GOTERM_BP_DIRECT	GO:0060174~limb bud formation	2	1.6129	0.0630646	SOX11, SOX4	110	10	16792	30.5309	1	0.809129	63.4383
GOTERM_BP_DIRECT	GO:0072659~protein localization to plasma membrane	3	2.41935	0.0631357	MYO5A, RAP2A, ZDHHC22	110	63	16792	7.26926	1	0.799977	63.4811
GOTERM_BP_DIRECT	GO:0035019~somatic stem cell population maintenance	3	2.41935	0.0666889	RAF1, SOX4, RBPJ	110	65	16792	7.04559	1	0.808799	65.5628
GOTERM_BP_DIRECT	GO:0050790~regulation of catalytic activity	3	2.41935	0.06849	SH3BP4, PPP2R3B, ZEB2	110	66	16792	6.93884	1	0.808619	66.5751
GOTERM_BP_DIRECT	GO:0007165~signal transduction	13	10.4839	0.0733684	NRXN2, ERBB3, NECTIN1, RAF1, SOX8, PLPPR1, LOC400927-CSNK1E, ALCAM, LINGO1, ARHGAP33, SHD, GRIA2, SHC3	110	1161	16792	1.70931	1	0.822337	69.179
GOTERM_BP_DIRECT	GO:0043547~positive regulation of GTPase activity	8	6.45161	0.0748741	NCAM1, ARHGAP33, ERBB3, GSK3B, PKP4, SPTBN2, SHC3, ELMO1	110	565	16792	2.16148	1	0.82063	69.9435
GOTERM_BP_DIRECT	GO:0002089~lens morphogenesis in camera-type eye	2	1.6129	0.0751964	SOX11, NECTIN1	110	12	16792	25.4424	1	0.81395	70.1049
GOTERM_BP_DIRECT	GO:0000226~microtubule cytoskeleton organization	3	2.41935	0.0777304	CRMP1, MAP2, CLASP2	110	71	16792	6.45019	1	0.816813	71.3454
GOTERM_BP_DIRECT	GO:0007015~actin filament organization	3	2.41935	0.0796235	EVL, DBN1, RUFY3	110	72	16792	6.36061	1	0.816932	72.2405
GOTERM_BP_DIRECT	GO:0021819~layer formation in cerebral cortex	2	1.6129	0.0812037	CDK5R1, DCX	110	13	16792	23.4853	1	0.815812	72.9677
GOTERM_BP_DIRECT	GO:0007212~dopamine receptor signaling pathway	2	1.6129	0.0812037	GSK3B, HMP19	110	13	16792	23.4853	1	0.815812	72.9677
GOTERM_BP_DIRECT	GO:0007009~plasma membrane organization	2	1.6129	0.0812037	MTSS1, CRB1	110	13	16792	23.4853	1	0.815812	72.9677
GOTERM_BP_DIRECT	GO:0007156~homophilic cell adhesion via plasma membrane adhesion molecules	4	3.22581	0.0835961	CADM2, NECTIN1, PCDH15, DSCAM	110	158	16792	3.86467	1	0.817923	74.0346
GOTERM_BP_DIRECT	GO:0035729~cellular response to hepatocyte growth factor stimulus	2	1.6129	0.0871724	GSK3B, SIRT2	110	14	16792	21.8078	1	0.824335	75.5565
GOTERM_BP_DIRECT	GO:0048172~regulation of short-term neuronal synaptic plasticity	2	1.6129	0.0871724	SHISA7, GRIK2	110	14	16792	21.8078	1	0.824335	75.5565
GOTERM_BP_DIRECT	GO:0000165~MAPK cascade	5	4.03226	0.0911188	NCAM1, ERBB3, SPTBN2, RAF1, SHC3	110	262	16792	2.91325	1	0.831582	77.1387
GOTERM_BP_DIRECT	GO:0048485~sympathetic nervous system development	2	1.6129	0.0931027	SOX11, SOX4	110	15	16792	20.3539	1	0.831773	77.8975
GOTERM_BP_DIRECT	GO:0070507~regulation of microtubule cytoskeleton organization	2	1.6129	0.0989948	CDK5R1, ATAT1	110	16	16792	19.0818	1	0.844463	80.0144
GOTERM_BP_DIRECT	GO:0046328~regulation of JNK cascade	2	1.6129	0.0989948	RAP2A, GRIK2	110	16	16792	19.0818	1	0.844463	80.0144
GOTERM_BP_DIRECT	GO:0003222~ventricular trabecula myocardium morphogenesis	2	1.6129	0.0989948	CHD7, RBPJ	110	16	16792	19.0818	1	0.844463	80.0144
GOTERM_BP_DIRECT	GO:2000311~regulation of alpha-amino-3-hydroxy-5-methyl-4-isoxazole propionate selective glutamate receptor activity	2	1.6129	0.0989948	CACNG4, NLGN2	110	16	16792	19.0818	1	0.844463	80.0144
Category	Term	Count	%	PValue	Genes	List Total	Pop Hits	Pop Total	Fold Enrichment	Bonferroni	Benjamini	FDR
GOTERM_CC_DIRECT	GO:0030426~growth cone	11	8.87097	2.21e-09	MYO5A, CDK5R1, GSK3B, STMN4, APBB2, KIF21B, DBN1, SIRT2, LOC400927-CSNK1E, RUFY3, DSCAM	112	116	18224	15.4298	3.96e-07	3.96e-07	2.73e-06
GOTERM_CC_DIRECT	GO:0030424~axon	11	8.87097	1.04e-06	ALCAM, ATCAY, CDK5R1, ATAT1, CADM2, STMN4, NECTIN1, ADGRL3, KIF21B, RUFY3, DSCAM	112	222	18224	8.06242	0.000185	9.27e-05	0.0012751
GOTERM_CC_DIRECT	GO:0005886~plasma membrane	44	35.4839	9.27e-05	CDK5R1, LIMS2, OPCML, SCN3A, GRIK2, GNAI1, MARCKSL1, ERBB3, CADM2, AFAP1L2, FXYD6, LINGO1, GPC2, RBSN, GNG2, UGT8, CLASP2, SHC3, GNG4, SLC1A1, MVB12B, DSCAM, RNF144A, RAP2A, KCND2, NRXN2, NECTIN1, PTPRS, RAF1, CACNG4, PCDH15, MMP15, SIRT2, ELMO1, NCAM1, P2RX7, ARHGAP33, GRIA2, LSAMP, GSK3B, PKP4, GPR17, DBN1, ADD2	112	4121	18224	1.7373	0.0164556	0.00551556	0.114006
GOTERM_CC_DIRECT	GO:0045202~synapse	8	6.45161	0.000121	SHISA7, ATCAY, CADM2, WASF1, NLGN2, PCDH15, APBB2, DSCAM	112	181	18224	7.19179	0.021414	0.00539703	0.148707
GOTERM_CC_DIRECT	GO:0030054~cell junction	11	8.87097	0.000497	ATCAY, KCND2, GRIA2, GRIK2, PKP4, SPTBN2, FERMT1, NLGN2, BRSK1, RUFY3, DSCAM	112	459	18224	3.89947	0.0850994	0.0176307	0.609584
GOTERM_CC_DIRECT	GO:0072686~mitotic spindle	4	3.22581	0.00198091	ATAT1, PKP4, CLASP2, SIRT2	112	41	18224	15.8746	0.298781	0.05744	2.4106
GOTERM_CC_DIRECT	GO:0005737~cytoplasm	47	37.9032	0.00256682	MYO5A, MTSS1, CDK5R1, SCN3A, GNAI1, MARCKSL1, FAM110B, SOX4, AFAP1L2, GDAP1L1, BRSK1, MYT1, SOX8, LOC400927-CSNK1E, ATCAY, ATAT1, SBK1, CRMP1, TNR, SAPCD2, CLASP2, OLIG2, DCX, KIF21B, SOX11, STMN4, DPYSL4, RAF1, PCDH15, EVL, PKIA, SIRT2, RUFY3, ELMO1, NCAM1, SH3BP4, P2RX7, ARHGAP33, GSK3B, MLLT11, PKP4, MAP2, SPTBN2, CELF3, RBPJ, APBB2, DBN1	112	5222	18224	1.46449	0.368749	0.0636085	3.1133
GOTERM_CC_DIRECT	GO:0043025~neuronal cell body	8	6.45161	0.00316467	ALCAM, MYO5A, P2RX7, CDK5R1, KCND2, GSK3B, SPTBN2, LOC400927-CSNK1E	112	315	18224	4.13243	0.432988	0.0684652	3.82553
GOTERM_CC_DIRECT	GO:0005887~integral component of plasma membrane	18	14.5161	0.00522037	KCND2, ERBB3, GRIK2, CADM2, NECTIN1, CACNG4, PTPRS, NLGN2, MMP15, PLPPR1, ALCAM, P2RX7, PODXL2, GRIA2, GPR17, ADGRL3, SLC1A1, DSCAM	112	1415	18224	2.06986	0.608157	0.0988643	6.23798
GOTERM_CC_DIRECT	GO:0042734~presynaptic membrane	4	3.22581	0.00640779	NRXN2, GRIK2, NECTIN1, NLGN2	112	62	18224	10.4977	0.68358	0.108695	7.606
GOTERM_CC_DIRECT	GO:0032281~AMPA glutamate receptor complex	3	2.41935	0.0125339	SHISA7, GRIA2, CACNG4	112	28	18224	17.4337	0.895414	0.185556	14.3771
GOTERM_CC_DIRECT	GO:0005834~heterotrimeric G-protein complex	3	2.41935	0.0171658	GNAI1, GNG2, GNG4	112	33	18224	14.7922	0.954922	0.227621	19.1906
GOTERM_CC_DIRECT	GO:0014069~postsynaptic density	5	4.03226	0.0261387	CDK5R1, GRIK2, GSK3B, PKP4, ADD2	112	184	18224	4.42158	0.991271	0.305593	27.8153
GOTERM_CC_DIRECT	GO:0043204~perikaryon	4	3.22581	0.0269818	KCND2, GRIK2, SIRT2, RUFY3	112	106	18224	6.14016	0.992524	0.295116	28.5806
GOTERM_CC_DIRECT	GO:0031225~anchored component of membrane	4	3.22581	0.0317695	NCAM1, GPC2, OPCML, LSAMP	112	113	18224	5.7598	0.996908	0.319732	32.7868
GOTERM_CC_DIRECT	GO:0005925~focal adhesion	7	5.64516	0.0324463	ALCAM, LIMS2, ATAT1, WASF1, FERMT1, EVL, CLASP2	112	391	18224	2.91304	0.997272	0.308583	33.3628
GOTERM_CC_DIRECT	GO:0005874~microtubule	6	4.83871	0.0416444	ATAT1, MAP2, CLASP2, DCX, KIF21B, SIRT2	112	311	18224	3.13918	0.999507	0.361021	40.7529
GOTERM_CC_DIRECT	GO:0030496~midbody	4	3.22581	0.0442627	RAP2A, GNAI1, PKP4, SIRT2	112	129	18224	5.0454	0.999698	0.362503	42.7144
GOTERM_CC_DIRECT	GO:0030529~intracellular ribonucleoprotein complex	4	3.22581	0.0503909	PCBP4, GSK3B, HNRNPA0, LOC400927-CSNK1E	112	136	18224	4.78571	0.999904	0.385603	47.0743
GOTERM_CC_DIRECT	GO:0030425~dendrite	6	4.83871	0.0541111	ALCAM, ATCAY, CDK5R1, KIF21B, DBN1, RUFY3	112	335	18224	2.91429	0.999953	0.392188	49.5701
GOTERM_CC_DIRECT	GO:0043005~neuron projection	5	4.03226	0.0569877	MYO5A, ATCAY, STMN4, MAP2, DCX	112	237	18224	3.43279	0.999973	0.393556	51.4253
GOTERM_CC_DIRECT	GO:0044798~nuclear transcription factor complex	2	1.6129	0.0650133	SOX4, SOX8	112	11	18224	29.5844	0.999994	0.421288	56.2749
GOTERM_CC_DIRECT	GO:0005815~microtubule organizing center	4	3.22581	0.0668791	CRMP1, MLLT11, FAM110B, CLASP2	112	153	18224	4.25397	0.999996	0.416503	57.3366
GOTERM_CC_DIRECT	GO:0042641~actomyosin	2	1.6129	0.0707116	MYO5A, DBN1	112	12	18224	27.119	0.999998	0.421297	59.4436
GOTERM_CC_DIRECT	GO:0030027~lamellipodium	4	3.22581	0.0743006	WASF1, EVL, APBB2, RUFY3	112	160	18224	4.06786	0.999999	0.424659	61.3296
GOTERM_CC_DIRECT	GO:0044291~cell-cell contact zone	2	1.6129	0.098691	PKP4, NECTIN1	112	17	18224	19.1429	1	0.510984	72.1597
Category	Term	Count	%	PValue	Genes	List Total	Pop Hits	Pop Total	Fold Enrichment	Bonferroni	Benjamini	FDR
GOTERM_MF_DIRECT	GO:0003779~actin binding	8	6.45161	0.00166201	MYO5A, PHACTR3, MARCKSL1, WASF1, SPTBN2, EVL, DBN1, ADD2	105	278	16881	4.62652	0.312205	0.312205	2.10264
GOTERM_MF_DIRECT	GO:0017091~AU-rich element binding	3	2.41935	0.00481312	ELAVL3, ELAVL4, HNRNPA0	105	17	16881	28.3714	0.66229	0.418872	5.97769
GOTERM_MF_DIRECT	GO:0050839~cell adhesion molecule binding	4	3.22581	0.00660219	NRXN2, CADM2, NECTIN1, NLGN2	105	62	16881	10.3724	0.774721	0.391529	8.11436
GOTERM_MF_DIRECT	GO:0005216~ion channel activity	3	2.41935	0.0288126	P2RX7, SCN3A, FXYD6	105	43	16881	11.2166	0.998609	0.806893	31.1679
GOTERM_MF_DIRECT	GO:0005516~calmodulin binding	5	4.03226	0.0294555	MYO5A, MARCKSL1, MAP2, DCX, ADD2	105	189	16881	4.25321	0.998802	0.739568	31.7478
GOTERM_MF_DIRECT	GO:0005088~Ras guanyl-nucleotide exchange factor activity	4	3.22581	0.0341455	NCAM1, ERBB3, SPTBN2, SHC3	105	115	16881	5.59205	0.999597	0.728238	35.8435
GOTERM_MF_DIRECT	GO:0017124~SH3 domain binding	4	3.22581	0.0372132	KHDRBS3, EVL, AFAP1L2, ELMO1	105	119	16881	5.40408	0.999803	0.704464	38.3986
GOTERM_MF_DIRECT	GO:0000979~RNA polymerase II core promoter sequence-specific DNA binding	3	2.41935	0.0481876	SOX11, RBPJ, SOX8	105	57	16881	8.46165	0.999985	0.75068	46.7911
GOTERM_MF_DIRECT	GO:0002162~dystroglycan binding	2	1.6129	0.0541125	MAP2, CLASP2	105	9	16881	35.727	0.999996	0.751122	50.8709
GOTERM_MF_DIRECT	GO:0030296~protein tyrosine kinase activator activity	2	1.6129	0.0541125	ERBB3, AFAP1L2	105	9	16881	35.727	0.999996	0.751122	50.8709
GOTERM_MF_DIRECT	GO:0005522~profilin binding	2	1.6129	0.0541125	EVL, DBN1	105	9	16881	35.727	0.999996	0.751122	50.8709
GOTERM_MF_DIRECT	GO:0005102~receptor binding	6	4.83871	0.0671515	ALCAM, MTSS1, P2RX7, CADM2, NECTIN1, NXPH1	105	353	16881	2.73266	1	0.790709	58.8543
GOTERM_MF_DIRECT	GO:0004672~protein kinase activity	6	4.83871	0.0710632	CDK5R1, ERBB3, GSK3B, RAF1, BRSK1, LOC400927-CSNK1E	105	359	16881	2.68699	1	0.778603	61.0049
GOTERM_MF_DIRECT	GO:0050321~tau-protein kinase activity	2	1.6129	0.0714975	GSK3B, BRSK1	105	12	16881	26.7952	1	0.751153	61.2372
GOTERM_MF_DIRECT	GO:0031005~filamin binding	2	1.6129	0.0829113	CRMP1, DPYSL4	105	14	16881	22.9673	1	0.776423	66.9029
GOTERM_MF_DIRECT	GO:0034236~protein kinase A catalytic subunit binding	2	1.6129	0.0829113	GSK3B, PKIA	105	14	16881	22.9673	1	0.776423	66.9029
GOTERM_MF_DIRECT	GO:0004970~ionotropic glutamate receptor activity	2	1.6129	0.0885659	GRIA2, GRIK2	105	15	16881	21.4362	1	0.774717	69.4175
GOTERM_MF_DIRECT	GO:0016810~hydrolase activity, acting on carbon-nitrogen (but not peptide) bonds	2	1.6129	0.094186	CRMP1, DPYSL4	105	16	16881	20.0964	1	0.77323	71.7411
GOTERM_MF_DIRECT	GO:0008134~transcription factor binding	5	4.03226	0.0984973	RCOR2, RBPJ, APBB2, SOX8, SIRT2	105	284	16881	2.83048	1	0.767339	73.412
Cyan Module	cell cycle/proliferation
Category	Term	Count	%	PValue	Genes	List Total	Pop Hits	Pop Total	Fold Enrichment	Bonferroni	Benjamini	FDR
GOTERM_BP_DIRECT	GO:0051301~cell division	10	23.8095	8.18056e-08	CDK1, TUBB, TPX2, BIRC5, CDC20, PTTG1, UBE2C, MAD2L2, MCM5, NCAPD2	40	350	16792	11.9943	2.83043e-05	2.83043e-05	0.000111693
GOTERM_BP_DIRECT	GO:0000086~G2/M transition of mitotic cell cycle	7	16.6667	6.90897e-07	KHDRBS1, CDK1, TUBB, PLK1, FOXM1, TPX2, BIRC5	40	137	16792	21.4496	0.000239022	0.000119518	0.000943306
GOTERM_BP_DIRECT	GO:0051439~regulation of ubiquitin-protein ligase activity involved in mitotic cell cycle	4	9.52381	1.9864e-05	CDK1, PLK1, CDC20, UBE2C	40	23	16792	73.0087	0.00684945	0.00228838	0.0271178
GOTERM_BP_DIRECT	GO:0007067~mitotic nuclear division	7	16.6667	2.11837e-05	CDK1, PLK1, TPX2, BIRC5, CDC20, PTTG1, MAD2L2	40	248	16792	11.8492	0.00730283	0.00183073	0.0289191
GOTERM_BP_DIRECT	GO:0031145~anaphase-promoting complex-dependent catabolic process	5	11.9048	3.29294e-05	CDK1, PLK1, CDC20, PTTG1, UBE2C	40	79	16792	26.5696	0.0113291	0.00227616	0.0449505
GOTERM_BP_DIRECT	GO:0006270~DNA replication initiation	4	9.52381	5.48338e-05	MCM7, MCM3, MCM4, MCM5	40	32	16792	52.475	0.0187942	0.00315717	0.0748409
GOTERM_BP_DIRECT	GO:0000082~G1/S transition of mitotic cell cycle	5	11.9048	8.96338e-05	CDK1, MCM7, MCM3, MCM4, MCM5	40	102	16792	20.5784	0.0305387	0.00442087	0.122311
GOTERM_BP_DIRECT	GO:0000398~mRNA splicing, via spliceosome	6	14.2857	0.000154113	SRSF1, NONO, TRA2B, ALYREF, RBMX, YBX1	40	222	16792	11.3459	0.0519304	0.00664375	0.210212
GOTERM_BP_DIRECT	GO:1904668~positive regulation of ubiquitin protein ligase activity	3	7.14286	0.000187285	PLK1, CDC20, UBE2C	40	9	16792	139.933	0.0627515	0.0071749	0.255406
GOTERM_BP_DIRECT	GO:0042787~protein ubiquitination involved in ubiquitin-dependent protein catabolic process	5	11.9048	0.000425253	CDK1, PLK1, CDC20, PTTG1, UBE2C	40	153	16792	13.719	0.136852	0.0146091	0.579057
GOTERM_BP_DIRECT	GO:0006260~DNA replication	5	11.9048	0.00044667	CDK1, MCM7, MCM3, MCM4, MCM5	40	155	16792	13.5419	0.143227	0.0139547	0.608137
GOTERM_BP_DIRECT	GO:0051437~positive regulation of ubiquitin-protein ligase activity involved in regulation of mitotic cell cycle transition	4	9.52381	0.000724205	CDK1, PLK1, CDC20, UBE2C	40	76	16792	22.0947	0.221718	0.0206722	0.98427
GOTERM_BP_DIRECT	GO:0008283~cell proliferation	6	14.2857	0.00149848	KHDRBS1, KDM1A, CDK1, MCM7, PLK1, TPX2	40	366	16792	6.88197	0.404803	0.0391265	2.02665
GOTERM_BP_DIRECT	GO:0000281~mitotic cytokinesis	3	7.14286	0.0020511	CKAP2, PLK1, RACGAP1	40	29	16792	43.4276	0.508557	0.0494776	2.7644
GOTERM_BP_DIRECT	GO:0006281~DNA repair	5	11.9048	0.00209408	NONO, CDK1, FANCI, FOXM1, PTTG1	40	235	16792	8.93191	0.515827	0.0472037	2.82157
GOTERM_BP_DIRECT	GO:0090307~mitotic spindle assembly	3	7.14286	0.00315029	TPX2, BIRC5, MYBL2	40	36	16792	34.9833	0.664362	0.0659568	4.21654
GOTERM_BP_DIRECT	GO:0008284~positive regulation of cell proliferation	6	14.2857	0.00426046	ODC1, HDAC2, PRC1, FOXM1, BIRC5, CDC20	40	466	16792	5.40515	0.77174	0.0832295	5.66275
GOTERM_BP_DIRECT	GO:0000910~cytokinesis	3	7.14286	0.00554243	PRC1, PLK1, BIRC5	40	48	16792	26.2375	0.853834	0.101325	7.30759
GOTERM_BP_DIRECT	GO:0045892~negative regulation of transcription, DNA-templated	6	14.2857	0.00568174	KHDRBS1, NONO, KDM1A, HDAC2, FOXM1, BIRC5	40	499	16792	5.0477	0.86075	0.0985606	7.48472
GOTERM_BP_DIRECT	GO:0045944~positive regulation of transcription from RNA polymerase II promoter	8	19.0476	0.00676317	CKAP2, KDM1A, HDAC2, FOXM1, H2AFZ, MYBL2, RBMX, YBX1	40	981	16792	3.42345	0.90444	0.110771	8.84912
GOTERM_BP_DIRECT	GO:0043433~negative regulation of sequence-specific DNA binding transcription factor activity	3	7.14286	0.00854591	KDM1A, HDAC2, MAD2L2	40	60	16792	20.99	0.948676	0.131866	11.0577
GOTERM_BP_DIRECT	GO:0006369~termination of RNA polymerase II transcription	3	7.14286	0.00967705	SRSF1, MAZ, ALYREF	40	64	16792	19.6781	0.965423	0.141814	12.4332
GOTERM_BP_DIRECT	GO:0051436~negative regulation of ubiquitin-protein ligase activity involved in mitotic cell cycle	3	7.14286	0.0118073	CDK1, CDC20, UBE2C	40	71	16792	17.738	0.983586	0.163626	14.9703
GOTERM_BP_DIRECT	GO:0031536~positive regulation of exit from mitosis	2	4.7619	0.0138566	BIRC5, UBE2C	40	6	16792	139.933	0.991997	0.182221	17.3465
GOTERM_BP_DIRECT	GO:0000018~regulation of DNA recombination	2	4.7619	0.0138566	ALYREF, KPNA2	40	6	16792	139.933	0.991997	0.182221	17.3465
GOTERM_BP_DIRECT	GO:0045143~homologous chromosome segregation	2	4.7619	0.0138566	PLK1, PTTG1	40	6	16792	139.933	0.991997	0.182221	17.3465
GOTERM_BP_DIRECT	GO:0030071~regulation of mitotic metaphase/anaphase transition	2	4.7619	0.0207146	PLK1, UBE2C	40	9	16792	93.2889	0.999284	0.251512	24.8583
GOTERM_BP_DIRECT	GO:0006268~DNA unwinding involved in DNA replication	2	4.7619	0.0229902	MCM7, MCM4	40	10	16792	83.96	0.99968	0.2662	27.2077
GOTERM_BP_DIRECT	GO:0007062~sister chromatid cohesion	3	7.14286	0.0238258	PLK1, BIRC5, CDC20	40	103	16792	12.2272	0.999762	0.265833	28.053
GOTERM_BP_DIRECT	GO:0000122~negative regulation of transcription from RNA polymerase II promoter	6	14.2857	0.0246456	KDM1A, HDAC2, PLK1, FOXM1, MAD2L2, YBX1	40	720	16792	3.49833	0.999822	0.265352	28.8736
GOTERM_BP_DIRECT	GO:0006366~transcription from RNA polymerase II promoter	5	11.9048	0.0304635	FOXM1, PTTG1, MYBL2, RBMX, YBX1	40	513	16792	4.09162	0.999978	0.308652	34.4527
GOTERM_BP_DIRECT	GO:0000380~alternative mRNA splicing, via spliceosome	2	4.7619	0.0320414	SRSF1, KDM1A	40	14	16792	59.9714	0.999987	0.313119	35.8943
GOTERM_BP_DIRECT	GO:0051726~regulation of cell cycle	3	7.14286	0.0335538	PLK1, FOXM1, MYBL2	40	124	16792	10.1565	0.999993	0.316775	37.2484
GOTERM_BP_DIRECT	GO:0048026~positive regulation of mRNA splicing, via spliceosome	2	4.7619	0.0342914	TRA2B, RBMX	40	15	16792	55.9733	0.999994	0.314277	37.8991
GOTERM_BP_DIRECT	GO:0007095~mitotic G2 DNA damage checkpoint	2	4.7619	0.0342914	CDK1, FANCI	40	15	16792	55.9733	0.999994	0.314277	37.8991
GOTERM_BP_DIRECT	GO:0006376~mRNA splice site selection	2	4.7619	0.0387761	SRSF1, RBMX	40	17	16792	49.3882	0.999999	0.339431	41.7231
GOTERM_BP_DIRECT	GO:0006915~apoptotic process	5	11.9048	0.0416516	CKAP2, CDK1, TPX2, BIRC5, TRAF4	40	567	16792	3.70194	1	0.351405	44.0588
GOTERM_BP_DIRECT	GO:0045862~positive regulation of proteolysis	2	4.7619	0.0432405	HDAC2, PLK1	40	19	16792	44.1895	1	0.354016	45.3119
GOTERM_BP_DIRECT	GO:0007094~mitotic spindle assembly checkpoint	2	4.7619	0.0454651	PLK1, MAD2L2	40	20	16792	41.98	1	0.360594	47.0228
GOTERM_BP_DIRECT	GO:0071480~cellular response to gamma radiation	2	4.7619	0.0476847	KDM1A, H2AFX	40	21	16792	39.981	1	0.366755	48.6802
GOTERM_BP_DIRECT	GO:1900182~positive regulation of protein localization to nucleus	2	4.7619	0.0476847	CDK1, PLK1	40	21	16792	39.981	1	0.366755	48.6802
GOTERM_BP_DIRECT	GO:0048025~negative regulation of mRNA splicing, via spliceosome	2	4.7619	0.0476847	TRA2B, RBMX	40	21	16792	39.981	1	0.366755	48.6802
GOTERM_BP_DIRECT	GO:0016567~protein ubiquitination	4	9.52381	0.0502844	PLK1, BIRC5, UBE2C, TRAF4	40	359	16792	4.67744	1	0.374851	50.5603
GOTERM_BP_DIRECT	GO:0001578~microtubule bundle formation	2	4.7619	0.0565128	PRC1, PLK1	40	25	16792	33.584	1	0.403153	54.8082
GOTERM_BP_DIRECT	GO:0045931~positive regulation of mitotic cell cycle	2	4.7619	0.0630816	CDK1, BIRC5	40	28	16792	29.9857	1	0.430858	58.9198
GOTERM_BP_DIRECT	GO:0043392~negative regulation of DNA binding	2	4.7619	0.0630816	KDM1A, HDAC2	40	28	16792	29.9857	1	0.430858	58.9198
GOTERM_BP_DIRECT	GO:0006397~mRNA processing	3	7.14286	0.0647642	KHDRBS1, SRSF1, NONO	40	179	16792	7.03575	1	0.431667	59.9157
GOTERM_BP_DIRECT	GO:0001701~in utero embryonic development	3	7.14286	0.0698947	SRSF1, KDM1A, YBX1	40	187	16792	6.73476	1	0.449491	62.816
GOTERM_BP_DIRECT	GO:0043161~proteasome-mediated ubiquitin-dependent protein catabolic process	3	7.14286	0.08054	CDK1, CDC20, UBE2C	40	203	16792	6.20394	1	0.491177	68.224
GOTERM_BP_DIRECT	GO:0000381~regulation of alternative mRNA splicing, via spliceosome	2	4.7619	0.0846571	TRA2B, RBMX	40	38	16792	22.0947	1	0.50122	70.1126
GOTERM_BP_DIRECT	GO:0043066~negative regulation of apoptotic process	4	9.52381	0.088269	CDK1, HDAC2, PLK1, BIRC5	40	455	16792	3.69055	1	0.508618	71.6832
GOTERM_BP_DIRECT	GO:0007346~regulation of mitotic cell cycle	2	4.7619	0.0889138	PLK1, BIRC5	40	40	16792	20.99	1	0.503617	71.9554
GOTERM_BP_DIRECT	GO:0032508~DNA duplex unwinding	2	4.7619	0.0973693	MCM3, MCM5	40	44	16792	19.0818	1	0.529588	75.3077
GOTERM_BP_DIRECT	GO:0007077~mitotic nuclear envelope disassembly	2	4.7619	0.0973693	CDK1, PLK1	40	44	16792	19.0818	1	0.529588	75.3077
GOTERM_BP_DIRECT	GO:0006342~chromatin silencing	2	4.7619	0.0994712	H2AFZ, H2AFX	40	45	16792	18.6578	1	0.530102	76.0813
Category	Term	Count	%	PValue	Genes	List Total	Pop Hits	Pop Total	Fold Enrichment	Bonferroni	Benjamini	FDR
GOTERM_CC_DIRECT	GO:0005654~nucleoplasm	29	69.0476	1.06288e-14	SRSF1, PRC1, TRA2B, FOXM1, MYBL2, YBX1, NONO, KDM1A, MCM7, FANCI, H2AFX, HNRNPAB, KHDRBS1, CDK1, ALYREF, TPX2, BIRC5, CDC20, RACGAP1, UBE2C, MCM3, RBMX, MCM4, MCM5, NCAPD2, HDAC2, PLK1, MAD2L2, KPNA2	41	2784	18224	4.63008	1.03384e-12	1.03384e-12	1.17573e-11
GOTERM_CC_DIRECT	GO:0005634~nucleus	34	80.9524	6.61119e-12	SRSF1, HMGN2, HMGB3, PRC1, TRA2B, FOXM1, H1FX, PTTG1, YBX1, NONO, KDM1A, TUBB, MCM7, MAZ, H2AFZ, H2AFX, TRAF4, HNRNPAB, KHDRBS1, CDK1, ALYREF, TPX2, BIRC5, CDC20, RACGAP1, MCM3, RBMX, MCM4, MCM5, NCAPD2, HDAC2, PLK1, MAD2L2, KPNA2	41	5415	18224	2.79087	6.41282e-10	3.20641e-10	7.29584e-09
GOTERM_CC_DIRECT	GO:0000784~nuclear chromosome, telomeric region	7	16.6667	3.69131e-07	KDM1A, CDK1, MCM7, ALYREF, MCM3, MCM4, MCM5	41	130	18224	23.934	3.58051e-05	1.19352e-05	0.000407359
GOTERM_CC_DIRECT	GO:0042555~MCM complex	4	9.52381	8.15374e-07	MCM7, MCM3, MCM4, MCM5	41	9	18224	197.55	7.90882e-05	1.97726e-05	0.000899815
GOTERM_CC_DIRECT	GO:0005819~spindle	6	14.2857	6.48808e-06	PRC1, PLK1, TPX2, BIRC5, CDC20, MAD2L2	41	121	18224	22.0407	0.000629147	0.000125861	0.00715978
GOTERM_CC_DIRECT	GO:0005737~cytoplasm	26	61.9048	8.61584e-06	SRSF1, HMGB3, HMGN2, PRC1, FOXM1, PTTG1, YBX1, TUBB, MCM7, FANCI, TRAF4, HNRNPAB, CKAP2, CDK1, ODC1, CDC20, BIRC5, RACGAP1, UBE2C, SAMD1, NCAPD2, CCT5, HDAC2, PLK1, MAD2L2, KPNA2	41	5222	18224	2.21308	0.000835391	0.00013928	0.00950773
GOTERM_CC_DIRECT	GO:0000922~spindle pole	5	11.9048	9.37453e-05	CKAP2, PRC1, PLK1, TPX2, CDC20	41	109	18224	20.3893	0.0090525	0.00129826	0.103405
GOTERM_CC_DIRECT	GO:0005876~spindle microtubule	4	9.52381	0.000121888	CDK1, PRC1, PLK1, BIRC5	41	44	18224	40.408	0.0117542	0.00147689	0.134429
GOTERM_CC_DIRECT	GO:0030496~midbody	5	11.9048	0.000179754	CDK1, PRC1, PLK1, BIRC5, RACGAP1	41	129	18224	17.2282	0.0172865	0.00193565	0.198191
GOTERM_CC_DIRECT	GO:0005680~anaphase-promoting complex	3	7.14286	0.00115428	CDC20, UBE2C, MAD2L2	41	23	18224	57.9767	0.105982	0.0111404	1.26647
GOTERM_CC_DIRECT	GO:0005813~centrosome	6	14.2857	0.00228692	CKAP2, CDK1, CCT5, PLK1, CDC20, MCM3	41	426	18224	6.26039	0.199153	0.0199871	2.495
GOTERM_CC_DIRECT	GO:0005829~cytosol	16	38.0952	0.00311261	KHDRBS1, ODC1, CDK1, PRC1, ALYREF, TPX2, CDC20, BIRC5, PTTG1, RACGAP1, UBE2C, NCAPD2, CCT5, MCM7, PLK1, KPNA2	41	3315	18224	2.14534	0.260953	0.0248847	3.38182
GOTERM_CC_DIRECT	GO:0015630~microtubule cytoskeleton	4	9.52381	0.0033508	CKAP2, PRC1, PLK1, TPX2	41	137	18224	12.9777	0.277887	0.0247331	3.63627
GOTERM_CC_DIRECT	GO:0005874~microtubule	5	11.9048	0.00468759	TUBB, CCT5, TPX2, BIRC5, RACGAP1	41	311	18224	7.14611	0.366038	0.0320305	5.05309
GOTERM_CC_DIRECT	GO:0016020~membrane	12	28.5714	0.00637862	KHDRBS1, NONO, CDK1, MCM7, FANCI, ALYREF, MCM3, KPNA2, RBMX, MCM4, MCM5, NCAPD2	41	2200	18224	2.42448	0.462436	0.040536	6.81819
GOTERM_CC_DIRECT	GO:0000785~chromatin	3	7.14286	0.0163096	MCM7, HMGN2, PLK1	41	89	18224	14.9827	0.797107	0.0948841	16.5958
GOTERM_CC_DIRECT	GO:0071013~catalytic step 2 spliceosome	3	7.14286	0.0173624	SRSF1, ALYREF, RBMX	41	92	18224	14.4942	0.817123	0.0951063	17.5756
GOTERM_CC_DIRECT	GO:0000786~nucleosome	3	7.14286	0.01808	H2AFZ, H1FX, H2AFX	41	94	18224	14.1858	0.829634	0.0936434	18.2374
GOTERM_CC_DIRECT	GO:0030529~intracellular ribonucleoprotein complex	3	7.14286	0.0358488	RBMX, YBX1, HNRNPAB	41	136	18224	9.80488	0.971021	0.170041	33.1608
GOTERM_CC_DIRECT	GO:0051233~spindle midzone	2	4.7619	0.0409094	PLK1, RACGAP1	41	19	18224	46.7882	0.982607	0.183381	36.932
GOTERM_CC_DIRECT	GO:0048471~perinuclear region of cytoplasm	5	11.9048	0.046382	ODC1, TRA2B, CDC20, MCM3, TRAF4	41	621	18224	3.57881	0.990016	0.196974	40.7915
GOTERM_CC_DIRECT	GO:0035145~exon-exon junction complex	2	4.7619	0.0472178	SRSF1, ALYREF	41	22	18224	40.408	0.99083	0.192056	41.3617
GOTERM_CC_DIRECT	GO:0005719~nuclear euchromatin	2	4.7619	0.057642	H2AFZ, RBMX	41	27	18224	32.925	0.996845	0.2215	48.0655
GOTERM_CC_DIRECT	GO:0043234~protein complex	4	9.52381	0.061277	KDM1A, TUBB, HDAC2, CDC20	41	412	18224	4.31542	0.997832	0.225528	50.234
GOTERM_CC_DIRECT	GO:0000790~nuclear chromatin	3	7.14286	0.0669575	KDM1A, HDAC2, H2AFX	41	193	18224	6.90914	0.998797	0.235781	53.4583
GOTERM_CC_DIRECT	GO:0090575~RNA polymerase II transcription factor complex	2	4.7619	0.0700044	NONO, HNRNPAB	41	33	18224	26.9387	0.999124	0.237202	55.1083
GOTERM_CC_DIRECT	GO:0016607~nuclear speck	3	7.14286	0.0718564	SRSF1, NONO, ALYREF	41	201	18224	6.63415	0.999278	0.235012	56.085
GOTERM_CC_DIRECT	GO:0072686~mitotic spindle	2	4.7619	0.0862418	CDK1, RACGAP1	41	41	18224	21.6823	0.999841	0.268341	63.0386
Category	Term	Count	%	PValue	Genes	List Total	Pop Hits	Pop Total	Fold Enrichment	Bonferroni	Benjamini	FDR
GOTERM_MF_DIRECT	GO:0005515~protein binding	38	90.4762	5.58473e-09	SRSF1, HMGB3, HMGN2, PRC1, TRA2B, FOXM1, PTTG1, MYBL2, YBX1, NONO, KDM1A, TUBB, MCM7, MAZ, FANCI, H2AFZ, H2AFX, TRAF4, HNRNPAB, KHDRBS1, CDK1, ODC1, ALYREF, TPX2, BIRC5, CDC20, RACGAP1, UBE2C, MCM3, RBMX, MCM4, MCM5, NCAPD2, CCT5, HDAC2, PLK1, MAD2L2, KPNA2	40	8785	16881	1.82549	6.98091e-07	6.98091e-07	6.45824e-06
GOTERM_MF_DIRECT	GO:0044822~poly(A) RNA binding	14	33.3333	7.89392e-07	KHDRBS1, SRSF1, NONO, MAZ, HMGN2, HDAC2, HMGB3, TRA2B, ALYREF, H1FX, KPNA2, RBMX, YBX1, HNRNPAB	40	1129	16881	5.23326	9.86692e-05	4.93358e-05	0.000912858
GOTERM_MF_DIRECT	GO:0003678~DNA helicase activity	4	9.52381	2.23126e-05	MCM7, MCM3, MCM4, MCM5	40	24	16881	70.3375	0.00278522	0.000929271	0.0257995
GOTERM_MF_DIRECT	GO:0003682~chromatin binding	8	19.0476	2.74936e-05	NONO, KDM1A, CDK1, HDAC2, RBMX, YBX1, MCM5, NCAPD2	40	391	16881	8.63478	0.00343085	0.000858818	0.0317893
GOTERM_MF_DIRECT	GO:0003677~DNA binding	12	28.5714	0.00107524	KHDRBS1, MCM7, HMGN2, HMGB3, FANCI, FOXM1, H1FX, H2AFX, MCM3, MCM4, YBX1, TRAF4	40	1674	16881	3.02527	0.125827	0.0265369	1.23638
GOTERM_MF_DIRECT	GO:0000166~nucleotide binding	6	14.2857	0.00117103	SRSF1, NONO, TRA2B, ALYREF, RBMX, HNRNPAB	40	348	16881	7.27629	0.136243	0.0241152	1.34584
GOTERM_MF_DIRECT	GO:0019901~protein kinase binding	6	14.2857	0.00164864	PRC1, PLK1, FOXM1, TPX2, RACGAP1, TRAF4	40	376	16881	6.73444	0.186371	0.0290345	1.89
GOTERM_MF_DIRECT	GO:0003729~mRNA binding	4	9.52381	0.00298201	SRSF1, TRA2B, RBMX, HNRNPAB	40	125	16881	13.5048	0.311547	0.0455915	3.39462
GOTERM_MF_DIRECT	GO:0031492~nucleosomal DNA binding	3	7.14286	0.00504843	HMGN2, HDAC2, H2AFZ	40	46	16881	27.5234	0.468819	0.0678808	5.68486
GOTERM_MF_DIRECT	GO:0019899~enzyme binding	5	11.9048	0.00710097	KDM1A, HDAC2, H2AFX, BIRC5, CDC20	40	333	16881	6.33671	0.589668	0.0852265	7.91051
GOTERM_MF_DIRECT	GO:0001047~core promoter binding	3	7.14286	0.00957984	NONO, HDAC2, RBMX	40	64	16881	19.7824	0.699784	0.103616	10.5344
GOTERM_MF_DIRECT	GO:0000980~RNA polymerase II distal enhancer sequence-specific DNA binding	3	7.14286	0.00986965	NONO, HDAC2, H2AFZ	40	65	16881	19.4781	0.710568	0.0981612	10.8367
GOTERM_MF_DIRECT	GO:0008017~microtubule binding	4	9.52381	0.0121638	PRC1, PLK1, BIRC5, RACGAP1	40	208	16881	8.11587	0.78342	0.111016	13.1967
GOTERM_MF_DIRECT	GO:0010997~anaphase-promoting complex binding	2	4.7619	0.013784	PLK1, CDC20	40	6	16881	140.675	0.823596	0.116556	14.8289
GOTERM_MF_DIRECT	GO:0005524~ATP binding	9	21.4286	0.0191107	CDK1, CCT5, MCM7, PLK1, TPX2, UBE2C, MCM3, MCM4, MCM5	40	1495	16881	2.54062	0.91036	0.148535	19.9995
GOTERM_MF_DIRECT	GO:0003697~single-stranded DNA binding	3	7.14286	0.0194934	MCM7, MCM4, YBX1	40	93	16881	13.6137	0.914629	0.142553	20.3597
GOTERM_MF_DIRECT	GO:0003676~nucleic acid binding	7	16.6667	0.0243464	SRSF1, NONO, MAZ, TRA2B, ALYREF, RBMX, HNRNPAB	40	985	16881	2.99916	0.954085	0.165759	24.8007
GOTERM_MF_DIRECT	GO:0042802~identical protein binding	6	14.2857	0.0280507	KHDRBS1, NONO, PRC1, BIRC5, RBMX, TRAF4	40	749	16881	3.38071	0.97146	0.179286	28.037
GOTERM_MF_DIRECT	GO:0003723~RNA binding	5	11.9048	0.0366594	KHDRBS1, SRSF1, RBMX, YBX1, HNRNPAB	40	547	16881	3.85763	0.990614	0.217853	35.0726
GOTERM_MF_DIRECT	GO:0000978~RNA polymerase II core promoter proximal region sequence-specific DNA binding	4	9.52381	0.0482946	HDAC2, H2AFZ, MYBL2, YBX1	40	355	16881	4.75521	0.997945	0.266093	43.5842
GOTERM_MF_DIRECT	GO:0003700~transcription factor activity, sequence-specific DNA binding	6	14.2857	0.0686992	KDM1A, FOXM1, PTTG1, MYBL2, YBX1, HNRNPAB	40	961	16881	2.63491	0.999863	0.345346	56.091
GOTERM_MF_DIRECT	GO:0004003~ATP-dependent DNA helicase activity	2	4.7619	0.0714053	MCM7, MCM4	40	32	16881	26.3766	0.999905	0.343561	57.5441
GOTERM_MF_DIRECT	GO:0004869~cysteine-type endopeptidase inhibitor activity	2	4.7619	0.0756993	BIRC5, PTTG1	40	34	16881	24.825	0.999947	0.348067	59.7597
GOTERM_MF_DIRECT	GO:0048487~beta-tubulin binding	2	4.7619	0.0799739	CCT5, RACGAP1	40	36	16881	23.4458	0.99997	0.352173	61.86
GOTERM_MF_DIRECT	GO:0004407~histone deacetylase activity	2	4.7619	0.0863497	KDM1A, HDAC2	40	39	16881	21.6423	0.999987	0.363351	64.8071
Green Module	Response to endoplasmic reticulum stress
Category	Term	Count	%	PValue	Genes	List Total	Pop Hits	Pop Total	Fold Enrichment	Bonferroni	Benjamini	FDR
GOTERM_BP_DIRECT	GO:0045454~cell redox homeostasis	7	6.03448	9.04577e-06	P4HB, ERO1A, PDIA3, PDIA6, SH3BGRL3, PDIA4, QSOX1	107	77	16792	14.2668	0.00767741	0.00767741	0.0139992
GOTERM_BP_DIRECT	GO:0034975~protein folding in endoplasmic reticulum	4	3.44828	6.6782e-05	ERO1A, PDIA3, HSPA5, CALR	107	13	16792	48.2876	0.0553116	0.0280492	0.103309
GOTERM_BP_DIRECT	GO:0006509~membrane protein ectodomain proteolysis	4	3.44828	0.000345028	NCSTN, ADAM10, BACE2, ADAM9	107	22	16792	28.5336	0.254735	0.0933556	0.532669
GOTERM_BP_DIRECT	GO:0034976~response to endoplasmic reticulum stress	5	4.31034	0.00129256	P4HB, ERO1A, PDIA3, PDIA6, PDIA4	107	75	16792	10.4623	0.667784	0.240802	1.98188
GOTERM_BP_DIRECT	GO:0006024~glycosaminoglycan biosynthetic process	4	3.44828	0.00234705	HEXA, HS6ST1, GPC1, EXT2	107	42	16792	14.9462	0.86494	0.329953	3.57146
GOTERM_BP_DIRECT	GO:0034329~cell junction assembly	3	2.58621	0.00249993	ACTB, LIMS1, FBLIM1	107	12	16792	39.2336	0.881472	0.299131	3.79991
GOTERM_BP_DIRECT	GO:0006888~ER to Golgi vesicle-mediated transport	6	5.17241	0.00345183	CNIH3, MCFD2, LMAN2, TMED9, PROS1, ERGIC1	107	160	16792	5.88505	0.947453	0.34352	5.21096
GOTERM_BP_DIRECT	GO:0002576~platelet degranulation	5	4.31034	0.00410997	WDR1, PROS1, QSOX1, APLP2, TIMP1	107	103	16792	7.61818	0.97007	0.35507	6.17521
GOTERM_BP_DIRECT	GO:0005975~carbohydrate metabolic process	6	5.17241	0.00492485	MGAT4B, PYGL, SLC2A3, HEXA, CHST2, GLB1	107	174	16792	5.41154	0.985099	0.373353	7.3564
GOTERM_BP_DIRECT	GO:0006457~protein folding	6	5.17241	0.0056755	FKBP9, ERO1A, PDIA3, PDIA6, PDIA4, CALR	107	180	16792	5.23115	0.992166	0.38426	8.43215
GOTERM_BP_DIRECT	GO:0010951~negative regulation of endopeptidase activity	5	4.31034	0.00724563	CAST, PROS1, CRIM1, APLP2, TIMP1	107	121	16792	6.4849	0.997962	0.430644	10.6446
GOTERM_BP_DIRECT	GO:0098609~cell-cell adhesion	7	6.03448	0.0074365	CAST, PKM, PLIN3, HSPA5, IQGAP1, ANXA2, EHD4	107	271	16792	4.05366	0.99827	0.411374	10.9102
GOTERM_BP_DIRECT	GO:0042730~fibrinolysis	3	2.58621	0.00766544	PROS1, ANXA2, PLAUR	107	21	16792	22.4192	0.998579	0.396082	11.2277
GOTERM_BP_DIRECT	GO:0030866~cortical actin cytoskeleton organization	3	2.58621	0.00995147	RAB13, CALR, EHD2	107	24	16792	19.6168	0.999801	0.455916	14.3405
GOTERM_BP_DIRECT	GO:0032456~endocytic recycling	3	2.58621	0.00995147	RAB13, EHD2, EHD4	107	24	16792	19.6168	0.999801	0.455916	14.3405
GOTERM_BP_DIRECT	GO:2001238~positive regulation of extrinsic apoptotic signaling pathway	3	2.58621	0.0116227	CAV1, PDIA3, TNFRSF12A	107	26	16792	18.1078	0.999953	0.48523	16.5513
GOTERM_BP_DIRECT	GO:0030834~regulation of actin filament depolymerization	2	1.72414	0.0125856	WDR1, SH3BGRL3	107	2	16792	156.935	0.999979	0.490556	17.8007
GOTERM_BP_DIRECT	GO:0001525~angiogenesis	6	5.17241	0.0135545	CAV1, SRPX2, TNFRSF12A, HS6ST1, COL8A1, ANXA2	107	223	16792	4.22246	0.999991	0.495388	19.0402
GOTERM_BP_DIRECT	GO:0044406~adhesion of symbiont to host	2	1.72414	0.0188194	ICAM1, NECTIN2	107	3	16792	104.623	1	0.593135	25.4756
GOTERM_BP_DIRECT	GO:0051088~PMA-inducible membrane protein ectodomain proteolysis	2	1.72414	0.0188194	ADAM10, ADAM9	107	3	16792	104.623	1	0.593135	25.4756
GOTERM_BP_DIRECT	GO:0007160~cell-matrix adhesion	4	3.44828	0.0193219	ITGA3, ZYX, PXN, ADAM9	107	90	16792	6.97487	1	0.583103	26.0641
GOTERM_BP_DIRECT	GO:0048286~lung alveolus development	3	2.58621	0.0194178	LIF, HS6ST1, SELENON	107	34	16792	13.8472	1	0.56627	26.1759
GOTERM_BP_DIRECT	GO:0061077~chaperone-mediated protein folding	3	2.58621	0.0227722	FKBP9, PDIA4, CALR	107	37	16792	12.7244	1	0.607251	29.9892
GOTERM_BP_DIRECT	GO:0071456~cellular response to hypoxia	4	3.44828	0.0228739	ICAM1, P4HB, ERO1A, LMNA	107	96	16792	6.53894	1	0.591854	30.1018
GOTERM_BP_DIRECT	GO:0001666~response to hypoxia	5	4.31034	0.0235658	PKM, PAM, CAV1, PLOD2, CAMK2D	107	172	16792	4.56205	1	0.586628	30.8639
GOTERM_BP_DIRECT	GO:0010811~positive regulation of cell-substrate adhesion	3	2.58621	0.0239398	LIMS1, ITGA3, COL8A1	107	38	16792	12.3896	1	0.576922	31.2727
GOTERM_BP_DIRECT	GO:0007229~integrin-mediated signaling pathway	4	3.44828	0.0247742	ADAM10, ITGA3, ZYX, ADAM9	107	99	16792	6.34079	1	0.57469	32.1764
GOTERM_BP_DIRECT	GO:0060708~spongiotrophoblast differentiation	2	1.72414	0.0250142	LIF, SOCS3	107	4	16792	78.4673	1	0.564005	32.4343
GOTERM_BP_DIRECT	GO:0097368~establishment of Sertoli cell barrier	2	1.72414	0.0250142	ICAM1, RAB13	107	4	16792	78.4673	1	0.564005	32.4343
GOTERM_BP_DIRECT	GO:0034698~response to gonadotropin	2	1.72414	0.0250142	ICAM1, ITGA3	107	4	16792	78.4673	1	0.564005	32.4343
GOTERM_BP_DIRECT	GO:0007155~cell adhesion	8	6.89655	0.0262463	ICAM1, NECTIN2, ITGA3, ZYX, CD151, COL8A1, PXN, ADAM9	107	459	16792	2.73524	1	0.567978	33.7437
GOTERM_BP_DIRECT	GO:0014834~skeletal muscle satellite cell maintenance involved in skeletal muscle regeneration	2	1.72414	0.0311703	FZD7, SELENON	107	5	16792	62.7738	1	0.61847	38.7436
GOTERM_BP_DIRECT	GO:0006687~glycosphingolipid metabolic process	3	2.58621	0.0327686	HEXA, ARSI, GLB1	107	45	16792	10.4623	1	0.624255	40.2891
GOTERM_BP_DIRECT	GO:0072307~regulation of metanephric nephron tubule epithelial cell differentiation	2	1.72414	0.0372879	LIF, WWTR1	107	6	16792	52.3115	1	0.660141	44.4641
GOTERM_BP_DIRECT	GO:0050900~leukocyte migration	4	3.44828	0.0420742	ICAM1, CAV1, ITGA3, PROS1	107	122	16792	5.1454	1	0.693149	48.5869
GOTERM_BP_DIRECT	GO:0016255~attachment of GPI anchor to protein	2	1.72414	0.0433673	PIGT, PLAUR	107	7	16792	44.8385	1	0.692856	49.6506
GOTERM_BP_DIRECT	GO:1901844~regulation of cell communication by electrical coupling involved in cardiac conduction	2	1.72414	0.0494085	CAV1, CAMK2D	107	8	16792	39.2336	1	0.729702	54.3531
GOTERM_BP_DIRECT	GO:0042117~monocyte activation	2	1.72414	0.0494085	ADAM10, ADAM9	107	8	16792	39.2336	1	0.729702	54.3531
GOTERM_BP_DIRECT	GO:0060546~negative regulation of necroptotic process	2	1.72414	0.0494085	CAV1, YBX3	107	8	16792	39.2336	1	0.729702	54.3531
GOTERM_BP_DIRECT	GO:0098909~regulation of cardiac muscle cell action potential involved in regulation of contraction	2	1.72414	0.0494085	CAV1, CAMK2D	107	8	16792	39.2336	1	0.729702	54.3531
GOTERM_BP_DIRECT	GO:0051592~response to calcium ion	3	2.58621	0.0519148	CAV1, S100A16, ADAM9	107	58	16792	8.11731	1	0.737081	56.1806
GOTERM_BP_DIRECT	GO:0036498~IRE1-mediated unfolded protein response	3	2.58621	0.0535205	LMNA, PDIA6, HSPA5	107	59	16792	7.97972	1	0.737893	57.3152
GOTERM_BP_DIRECT	GO:0036500~ATF6-mediated unfolded protein response	2	1.72414	0.055412	HSPA5, CALR	107	9	16792	34.8744	1	0.74054	58.6166
GOTERM_BP_DIRECT	GO:0022417~protein maturation by protein folding	2	1.72414	0.055412	ERO1A, CALR	107	9	16792	34.8744	1	0.74054	58.6166
GOTERM_BP_DIRECT	GO:1900027~regulation of ruffle assembly	2	1.72414	0.055412	ICAM1, CAV1	107	9	16792	34.8744	1	0.74054	58.6166
GOTERM_BP_DIRECT	GO:0016242~negative regulation of macroautophagy	2	1.72414	0.061378	LZTS1, QSOX1	107	10	16792	31.3869	1	0.767435	62.4821
GOTERM_BP_DIRECT	GO:0061099~negative regulation of protein tyrosine kinase activity	2	1.72414	0.0673066	CAV1, MVP	107	11	16792	28.5336	1	0.790341	65.9867
GOTERM_BP_DIRECT	GO:0060707~trophoblast giant cell differentiation	2	1.72414	0.0731981	LIF, SOCS3	107	12	16792	26.1558	1	0.809984	69.1641
GOTERM_BP_DIRECT	GO:0055119~relaxation of cardiac muscle	2	1.72414	0.0731981	CAMK2D, ATP1A1	107	12	16792	26.1558	1	0.809984	69.1641
GOTERM_BP_DIRECT	GO:0042340~keratan sulfate catabolic process	2	1.72414	0.0731981	HEXA, GLB1	107	12	16792	26.1558	1	0.809984	69.1641
GOTERM_BP_DIRECT	GO:0030007~cellular potassium ion homeostasis	2	1.72414	0.0731981	CAMK2D, ATP1A1	107	12	16792	26.1558	1	0.809984	69.1641
GOTERM_BP_DIRECT	GO:0050673~epithelial cell proliferation	2	1.72414	0.0731981	NCSTN, COL8A1	107	12	16792	26.1558	1	0.809984	69.1641
GOTERM_BP_DIRECT	GO:0050435~beta-amyloid metabolic process	2	1.72414	0.0790527	NCSTN, BACE2	107	13	16792	24.1438	1	0.826939	72.0449
GOTERM_BP_DIRECT	GO:0055114~oxidation-reduction process	8	6.89655	0.0807947	PAM, ERO1A, PDIA3, PLOD2, PLOD3, SH3BGRL3, QSOX1, SELENON	107	592	16792	2.12074	1	0.826342	72.8522
GOTERM_BP_DIRECT	GO:0010628~positive regulation of gene expression	5	4.31034	0.0842622	CAV1, LIMS1, VIM, ITGA3, CALR	107	262	16792	2.99493	1	0.832313	74.3946
GOTERM_BP_DIRECT	GO:0033627~cell adhesion mediated by integrin	2	1.72414	0.0906524	ICAM1, ADAM9	107	15	16792	20.9246	1	0.847848	77.0246
GOTERM_BP_DIRECT	GO:0046688~response to copper ion	2	1.72414	0.0906524	ICAM1, PAM	107	15	16792	20.9246	1	0.847848	77.0246
GOTERM_BP_DIRECT	GO:0050731~positive regulation of peptidyl-tyrosine phosphorylation	3	2.58621	0.0947523	LIF, ICAM1, EHD4	107	82	16792	5.74151	1	0.854501	78.5765
GOTERM_BP_DIRECT	GO:0007220~Notch receptor processing	2	1.72414	0.0963978	NCSTN, ADAM10	107	16	16792	19.6168	1	0.853275	79.1714
Category	Term	Count	%	PValue	Genes	List Total	Pop Hits	Pop Total	Fold Enrichment	Bonferroni	Benjamini	FDR
GOTERM_CC_DIRECT	GO:0070062~extracellular exosome	53	45.6897	1.14441e-15	PDIA3, HEXA, FAM20C, PDIA6, IQGAP1, GLB1, PKM, PLOD2, SLC2A3, PLOD3, CFI, GPC1, ADAM9, ICAM1, ADAM10, NECTIN2, PLAUR, NUCB1, RAB13, SMS, PROS1, EXT2, MVP, GALNT2, PAM, VIM, LMAN2, CALR, APLP2, TIMP1, HSPA5, COL8A1, SDF4, EHD2, MYOF, QSOX1, CRIM1, EHD4, ACTB, P4HB, S100A16, EFEMP2, ITGA3, ENDOD1, ATP1A1, TMED9, VDAC1, ANXA2, NCSTN, PYGL, WDR1, SH3BGRL3, PRSS23	109	2811	18224	3.15233	2.15383e-13	2.15383e-13	1.38778e-12
GOTERM_CC_DIRECT	GO:0005925~focal adhesion	22	18.9655	1.20126e-14	ACTB, ICAM1, P4HB, LIMS1, CAV1, ADAM10, PDIA3, MRC2, VIM, NECTIN2, FBLIM1, ITGA3, CALR, CD151, IQGAP1, PXN, PTPN12, PLAUR, NCSTN, HSPA5, ZYX, ADAM9	109	391	18224	9.40726	2.32614e-12	1.16307e-12	1.49547e-11
GOTERM_CC_DIRECT	GO:0016020~membrane	36	31.0345	2.12341e-08	CAST, GALNT2, PAM, CAV1, SLC20A1, HEXA, LMAN2, CD151, CALR, APLP2, ERO1A, PLIN3, CAMK2D, HSPA5, CFI, SDF4, EHD4, SLC39A1, ACTB, MGAT4B, ICAM1, ADAM10, MRC2, PIGT, ATP1A1, ENDOD1, ERGIC1, TACC1, ANXA2, VDAC1, NCSTN, NUCB1, LRP10, EXT2, EMP1, MVP	109	2200	18224	2.73588	4.11941e-06	1.37314e-06	2.6482e-05
GOTERM_CC_DIRECT	GO:0005788~endoplasmic reticulum lumen	11	9.48276	2.11001e-07	P4HB, ERO1A, PDIA3, TMEM43, ARSI, PDIA6, HSPA5, PDIA4, CALR, COL8A1, PLAUR	109	192	18224	9.57875	4.09334e-05	1.02335e-05	0.000263148
GOTERM_CC_DIRECT	GO:0042470~melanosome	8	6.89655	2.2964e-06	NCSTN, P4HB, PDIA3, PDIA6, ATP1A1, HSPA5, PDIA4, ANXA2	109	101	18224	13.243	0.000445403	8.90965e-05	0.0028639
GOTERM_CC_DIRECT	GO:0005789~endoplasmic reticulum membrane	19	16.3793	2.94766e-06	FKBP9, GALNT2, CAV1, PIGT, PDIA6, LMAN2, TMED9, ERGIC1, SELENON, PLAUR, ERO1A, CNIH3, PLOD2, PLOD3, MCFD2, HSPA5, EXT2, PROS1, SLC39A1	109	862	18224	3.68522	0.000571683	9.53031e-05	0.00367609
GOTERM_CC_DIRECT	GO:0005793~endoplasmic reticulum-Golgi intermediate compartment	7	6.03448	3.05903e-06	NUCB1, P4HB, PDIA6, LMAN2, HSPA5, TMED9, ERGIC1	109	68	18224	17.211	0.000593276	8.47753e-05	0.00381498
GOTERM_CC_DIRECT	GO:0009986~cell surface	15	12.931	3.8504e-06	ICAM1, PAM, ADAM10, PDIA3, TNFRSF12A, NECTIN2, ITGA3, LMAN2, PDIA4, CALR, ANXA2, SRPX2, BACE2, HSPA5, ADAM9	109	542	18224	4.6271	0.000746701	9.33681e-05	0.0048019
GOTERM_CC_DIRECT	GO:0005783~endoplasmic reticulum	18	15.5172	7.18826e-06	CAST, FKBP9, P4HB, CAV1, PDIA3, PDIA6, ATP1A1, CALR, TMED9, NCSTN, PTRF, ERO1A, PLOD2, BACE2, PLOD3, HSPA5, EXT2, EHD4	109	828	18224	3.63462	0.00139356	0.000154936	0.00896442
GOTERM_CC_DIRECT	GO:0005794~Golgi apparatus	18	15.5172	1.23389e-05	GALNT2, ADAM10, FAM20C, ATP1A1, LMAN2, CALR, TMED9, GLB1, NCSTN, NUCB1, TMEM43, BACE2, PLIN3, BHLHE40, RAB13, EXT2, QSOX1, SDF4	109	863	18224	3.48722	0.0023909	0.000239348	0.0153873
GOTERM_CC_DIRECT	GO:0000139~Golgi membrane	14	12.069	4.71237e-05	MGAT4B, GALNT2, CAV1, ADAM10, CHST2, LMAN2, TMED9, ERGIC1, CNIH3, CHPF, MCFD2, HS6ST1, EXT2, PROS1	109	591	18224	3.96057	0.00910054	0.000830764	0.0587541
GOTERM_CC_DIRECT	GO:0048471~perinuclear region of cytoplasm	14	12.069	7.79065e-05	PAM, GALNT2, LIMS1, CAV1, LMNA, YBX3, ITGA3, CALR, GLB1, ANXA2, CAMK2D, EHD2, MVP, EHD4	109	621	18224	3.76924	0.0150008	0.00125875	0.0971172
GOTERM_CC_DIRECT	GO:0005886~plasma membrane	43	37.069	0.000100373	PAM, LIMS1, CAV1, SLC20A1, TNFRSF12A, OSMR, VIM, PDIA6, CD151, PXN, APLP2, IQGAP1, PKM, SLC2A3, CAMK2D, HSPA5, ZYX, MYOF, SDF4, GPC1, EHD2, CRIM1, EHD4, SLC39A1, ACTB, ICAM1, S100A16, ADAM10, CA12, NECTIN2, ATP1A1, ITGA3, PTPN12, FZD7, ANXA2, PLAUR, IFNAR1, VDAC1, NCSTN, PYGL, RAB13, PROS1, EMP1	109	4121	18224	1.74455	0.0192849	0.00149683	0.125107
GOTERM_CC_DIRECT	GO:0043209~myelin sheath	7	6.03448	0.000289918	ACTB, PKM, PDIA3, ATP1A1, WDR1, HSPA5, VDAC1	109	152	18224	7.69966	0.0546993	0.00400995	0.360968
GOTERM_CC_DIRECT	GO:0033116~endoplasmic reticulum-Golgi intermediate compartment membrane	5	4.31034	0.000563855	CNIH3, MCFD2, LMAN2, TMED9, ERGIC1	109	64	18224	13.0619	0.103645	0.00726805	0.700939
GOTERM_CC_DIRECT	GO:0005901~caveola	5	4.31034	0.000598111	CAV1, PTRF, ATP1A1, EHD2, MYOF	109	65	18224	12.861	0.109586	0.00722802	0.743376
GOTERM_CC_DIRECT	GO:0005913~cell-cell adherens junction	9	7.75862	0.000676936	CAST, PKM, PLIN3, NECTIN2, HSPA5, ZYX, IQGAP1, ANXA2, EHD4	109	323	18224	4.65862	0.123107	0.00769787	0.840966
GOTERM_CC_DIRECT	GO:0045121~membrane raft	7	6.03448	0.00142659	ICAM1, CAV1, PTRF, GPC1, IQGAP1, VDAC1, ANXA2	109	206	18224	5.6813	0.241912	0.0152686	1.76467
GOTERM_CC_DIRECT	GO:0034663~endoplasmic reticulum chaperone complex	3	2.58621	0.00184819	P4HB, PDIA6, HSPA5	109	11	18224	45.598	0.301542	0.0187112	2.28068
GOTERM_CC_DIRECT	GO:0031012~extracellular matrix	8	6.89655	0.00191527	PKM, P4HB, VIM, LMNA, HSPA5, CALR, COL8A1, ANXA2	109	296	18224	4.51872	0.31059	0.0184241	2.36255
GOTERM_CC_DIRECT	GO:0005623~cell	5	4.31034	0.00295706	P4HB, PDIA3, SH3BGRL3, PDIA4, QSOX1	109	100	18224	8.35963	0.437025	0.0269872	3.62597
GOTERM_CC_DIRECT	GO:0005615~extracellular space	17	14.6552	0.0057495	ACTB, ICAM1, PAM, FAM20C, LMAN2, CALR, GLB1, ANXA2, TIMP1, NUCB1, LIF, SRPX2, CFI, GPC1, QSOX1, PROS1, ADAM9	109	1347	18224	2.11008	0.67327	0.0495754	6.93867
GOTERM_CC_DIRECT	GO:0005768~endosome	6	5.17241	0.0109503	CAV1, BACE2, PLIN3, ATP1A1, GPC1, ANXA2	109	225	18224	4.45847	0.881883	0.0886909	12.8308
GOTERM_CC_DIRECT	GO:0043234~protein complex	8	6.89655	0.0113517	ACTB, CAV1, LIMS1, PTRF, CAMK2D, ATP1A1, SPATS2L, IQGAP1	109	412	18224	3.24646	0.890828	0.0881544	13.271
GOTERM_CC_DIRECT	GO:0005604~basement membrane	4	3.44828	0.0115536	EFEMP2, CD151, ANXA2, TIMP1	109	79	18224	8.46545	0.895069	0.0862316	13.4916
GOTERM_CC_DIRECT	GO:0043231~intracellular membrane-bounded organelle	9	7.75862	0.017897	ADAM10, ERO1A, PLIN3, ATP1A1, COL8A1, MYOF, QSOX1, NEK6, GLB1	109	558	18224	2.69666	0.969907	0.126064	20.1662
GOTERM_CC_DIRECT	GO:0005911~cell-cell junction	5	4.31034	0.0192316	LIMS1, NECTIN2, WDR1, IQGAP1, ANXA2	109	172	18224	4.86025	0.976885	0.130232	21.5086
GOTERM_CC_DIRECT	GO:0016323~basolateral plasma membrane	5	4.31034	0.0222959	CAV1, ITGA3, ATP1A1, ANXA2, ADAM9	109	180	18224	4.64424	0.987404	0.144635	24.5129
GOTERM_CC_DIRECT	GO:0055038~recycling endosome membrane	3	2.58621	0.0280038	RAB13, EHD2, EHD4	109	44	18224	11.3995	0.995955	0.173048	29.8287
GOTERM_CC_DIRECT	GO:0071438~invadopodium membrane	2	1.72414	0.0350396	ITGA3, PLAUR	109	6	18224	55.7309	0.999012	0.205986	35.9069
GOTERM_CC_DIRECT	GO:1903561~extracellular vesicle	3	2.58621	0.035444	PKM, EFEMP2, ATP1A1	109	50	18224	10.0316	0.999089	0.202152	36.2411
GOTERM_CC_DIRECT	GO:0005938~cell cortex	4	3.44828	0.0367207	CAV1, FBLIM1, PXN, ANXA2	109	123	18224	5.43716	0.999295	0.202927	37.2856
GOTERM_CC_DIRECT	GO:0001725~stress fiber	3	2.58621	0.0407802	FBLIM1, ZYX, PXN	109	54	18224	9.28848	0.999689	0.21711	40.5032
GOTERM_CC_DIRECT	GO:0030496~midbody	4	3.44828	0.0413568	HSPA5, IQGAP1, TACC1, ANXA2	109	129	18224	5.18427	0.999724	0.214155	40.9477
GOTERM_CC_DIRECT	GO:0031093~platelet alpha granule lumen	3	2.58621	0.0421589	PROS1, QSOX1, TIMP1	109	55	18224	9.1196	0.999765	0.212388	41.561
GOTERM_CC_DIRECT	GO:0030867~rough endoplasmic reticulum membrane	2	1.72414	0.0464469	PLOD2, PLOD3	109	8	18224	41.7982	0.999902	0.226088	44.7413
GOTERM_CC_DIRECT	GO:0005802~trans-Golgi network	4	3.44828	0.0471204	NUCB1, PAM, CHST2, RAB13	109	136	18224	4.91743	0.999914	0.22359	45.226
GOTERM_CC_DIRECT	GO:0005829~cytosol	28	24.1379	0.0472132	CAST, LIMS1, VIM, UPP1, ITPKC, CALR, CD151, IQGAP1, PXN, PKM, PLIN3, CAMK2D, SH2B3, EHD2, ACTB, S100A16, SOCS3, LMNA, FBLIM1, WWTR1, PTPN12, ANXA2, PTRF, PYGL, CHPF, WDR1, SMS, NEK6	109	3315	18224	1.41219	0.999916	0.21879	45.2925
GOTERM_CC_DIRECT	GO:0005884~actin filament	3	2.58621	0.0568586	WDR1, IQGAP1, PLS3	109	65	18224	7.71658	0.999988	0.25263	51.8123
GOTERM_CC_DIRECT	GO:0005811~lipid particle	3	2.58621	0.0584147	CAV1, PLIN3, ANXA2	109	66	18224	7.59967	0.999992	0.253174	52.7945
GOTERM_CC_DIRECT	GO:0032580~Golgi cisterna membrane	3	2.58621	0.0747478	NUCB1, GALNT2, CHPF	109	76	18224	6.59971	1	0.307607	62.0497
GOTERM_CC_DIRECT	GO:0005887~integral component of plasma membrane	14	12.069	0.075191	NCSTN, ICAM1, CAV1, SLC20A1, SLC2A3, MRC2, NECTIN2, HS6ST1, LMAN2, ZYX, CD151, GPC1, PLAUR, IFNAR1	109	1415	18224	1.6542	1	0.303064	62.2758
GOTERM_CC_DIRECT	GO:0005798~Golgi-associated vesicle	2	1.72414	0.0853306	NUCB1, ADAM10	109	15	18224	22.2924	1	0.331289	67.1218
GOTERM_CC_DIRECT	GO:0043202~lysosomal lumen	3	2.58621	0.0905282	HEXA, GPC1, GLB1	109	85	18224	5.90092	1	0.341891	69.3773
GOTERM_CC_DIRECT	GO:0001726~ruffle	3	2.58621	0.0996815	TNFRSF12A, IQGAP1, ANXA2	109	90	18224	5.57309	1	0.364088	73.0067
Category	Term	Count	%	PValue	Genes	List Total	Pop Hits	Pop Total	Fold Enrichment	Bonferroni	Benjamini	FDR
GOTERM_MF_DIRECT	GO:0003756~protein disulfide isomerase activity	6	5.17241	2.35777e-07	P4HB, ERO1A, PDIA3, PDIA6, PDIA4, QSOX1	109	22	16881	42.2377	6.20075e-05	6.20075e-05	0.000308738
GOTERM_MF_DIRECT	GO:0005178~integrin binding	8	6.89655	4.90445e-06	ICAM1, P4HB, ADAM10, ITGA3, CALR, CD151, PXN, ADAM9	109	105	16881	11.7997	0.00128904	0.000644729	0.00642195
GOTERM_MF_DIRECT	GO:0005509~calcium ion binding	17	14.6552	1.25872e-05	FKBP9, PAM, S100A16, EFEMP2, FAM20C, CALR, IQGAP1, SELENON, ANXA2, NUCB1, MCFD2, HSPA5, PROS1, EHD2, SDF4, PLS3, EHD4	109	717	16881	3.67199	0.00330498	0.00110288	0.0164811
GOTERM_MF_DIRECT	GO:0005515~protein binding	75	64.6552	0.0003583	CAST, FOSL2, LZTS1, PDIA3, ARSI, FAM20C, PDIA6, PDIA4, CD151, IQGAP1, GLB1, PKM, PLOD3, CFI, ZYX, ADAM9, ICAM1, ADAM10, SOCS3, NECTIN2, FBLIM1, PIGT, ERGIC1, TACC1, IFNAR1, PLAUR, NUCB1, PTRF, RAB13, EXT2, NEK6, EMP1, MVP, PAM, GALNT2, LIMS1, CAV1, TNFRSF12A, VIM, CALR, APLP2, PXN, TIMP1, LIF, ERO1A, PLIN3, CAMK2D, SH2B3, HSPA5, BHLHE40, COL8A1, EHD2, MYOF, EHD4, ACTB, PPP1R18, P4HB, PTPN9, S100A…	109	8785	16881	1.32218	0.0899445	0.023287	0.468161
GOTERM_MF_DIRECT	GO:0019901~protein kinase binding	10	8.62069	0.000689604	PAM, CAV1, LIMS1, ADAM10, ATP1A1, IQGAP1, NEK6, PXN, VDAC1, MVP	109	376	16881	4.11892	0.165922	0.0356352	0.899247
GOTERM_MF_DIRECT	GO:0001948~glycoprotein binding	5	4.31034	0.000794686	VIM, ITGA3, LMAN2, HSPA5, CALR	109	65	16881	11.9132	0.188674	0.0342474	1.03562
GOTERM_MF_DIRECT	GO:0019904~protein domain specific binding	7	6.03448	0.0021976	ITGA3, ATP1A1, BHLHE40, HSPA5, EHD2, IQGAP1, PLAUR	109	208	16881	5.21202	0.43932	0.0793338	2.83971
GOTERM_MF_DIRECT	GO:0050998~nitric-oxide synthase binding	3	2.58621	0.00350971	ACTB, CAV1, CAMK2D	109	14	16881	33.1868	0.603341	0.109155	4.49952
GOTERM_MF_DIRECT	GO:0031418~L-ascorbic acid binding	3	2.58621	0.00786662	PAM, PLOD2, PLOD3	109	21	16881	22.1245	0.874707	0.206093	9.82491
GOTERM_MF_DIRECT	GO:0098641~cadherin binding involved in cell-cell adhesion	7	6.03448	0.0108466	CAST, PKM, PLIN3, HSPA5, IQGAP1, ANXA2, EHD4	109	290	16881	3.73828	0.943202	0.249357	13.3079
GOTERM_MF_DIRECT	GO:0043236~laminin binding	3	2.58621	0.0110529	ITGA3, GPC1, ADAM9	109	25	16881	18.5846	0.946233	0.233358	13.5443
GOTERM_MF_DIRECT	GO:0008475~procollagen-lysine 5-dioxygenase activity	2	1.72414	0.0190718	PLOD2, PLOD3	109	3	16881	103.248	0.993682	0.344284	22.287
GOTERM_MF_DIRECT	GO:0005102~receptor binding	7	6.03448	0.0258862	LIF, CAV1, ADAM10, SRPX2, NECTIN2, SLC39A1, PLAUR	109	353	16881	3.07111	0.99899	0.411745	29.0668
GOTERM_MF_DIRECT	GO:0015036~disulfide oxidoreductase activity	2	1.72414	0.0377831	ERO1A, PDIA3	109	6	16881	51.6239	0.99996	0.514967	39.6096
GOTERM_MF_DIRECT	GO:0004726~non-membrane spanning protein tyrosine phosphatase activity	2	1.72414	0.0500604	PTPN9, PTPN12	109	8	16881	38.7179	0.999999	0.593616	48.9566
GOTERM_MF_DIRECT	GO:0005518~collagen binding	3	2.58621	0.0564694	MRC2, ITGA3, ADAM9	109	60	16881	7.74358	1	0.615363	53.2866
GOTERM_MF_DIRECT	GO:0005536~glucose binding	2	1.72414	0.068186	PYGL, SLC2A3	109	11	16881	28.1585	1	0.664645	60.3374
GOTERM_MF_DIRECT	GO:0046982~protein heterodimerization activity	7	6.03448	0.0779584	P4HB, CAV1, HEXA, NECTIN2, ITGA3, BHLHE40, EXT2	109	465	16881	2.3314	1	0.694532	65.4518
GOTERM_MF_DIRECT	GO:0044548~S100 protein binding	2	1.72414	0.0800789	IQGAP1, ANXA2	109	13	16881	23.8264	1	0.685057	66.4779
GOTERM_MF_DIRECT	GO:0030955~potassium ion binding	2	1.72414	0.0859688	PKM, ATP1A1	109	14	16881	22.1245	1	0.693354	69.1821
GOTERM_MF_DIRECT	GO:0051087~chaperone binding	3	2.58621	0.0949343	ATP1A1, HSPA5, CALR	109	81	16881	5.73598	1	0.713272	72.9139
Blue Module	Immune inflammatory response
Category	Term	Count	%	PValue	Genes	List Total	Pop Hits	Pop Total	Fold Enrichment	Bonferroni	Benjamini	FDR
GOTERM_BP_DIRECT	GO:0006955~immune response	31	15.3465	3.74667e-16	HLA-DQB1, AQP9, HLA-DRB1, C3, TLR2, C1R, HLA-DMB, HLA-DMA, C1QC, CD74, FTH1, SLC11A1, HAMP, FCGR1A, CD4, HLA-DPB1, HLA-DOA, FCGR3A, FYB, CEBPB, C5AR1, CMKLR1, SAMHD1, CTSS, HLA-DQA1, RGS1, CTSC, HLA-DPA1, PTAFR, LCP2, HLA-DRA	188	421	16792	6.57694	4.60632e-13	4.60632e-13	5.44009e-13
GOTERM_BP_DIRECT	GO:0006954~inflammatory response	28	13.8614	1.45737e-14	C3AR1, S100A8, AIF1, C3, LY86, S100A9, FPR1, TLR2, ITGB2, TGFB1, SLC11A1, FOLR2, SPP1, SYK, CSF1R, HAVCR2, CEBPB, C5AR1, LYN, HCK, LYZ, LGALS9, CYBA, CYBB, STAB1, THEMIS2, PTAFR, CD14	188	379	16792	6.59878	2.01142e-11	1.00571e-11	2.39253e-11
GOTERM_BP_DIRECT	GO:0019886~antigen processing and presentation of exogenous peptide antigen via MHC class II	16	7.92079	8.84536e-14	HLA-DQB1, HLA-DRB1, AP1B1, LGMN, CTSS, HLA-DMB, HLA-DMA, CD74, HLA-DQA1, CTSL, FCER1G, CTSD, HLA-DPA1, HLA-DPB1, HLA-DOA, HLA-DRA	188	92	16792	15.5338	1.22374e-10	4.07915e-11	1.45572e-10
GOTERM_BP_DIRECT	GO:0002504~antigen processing and presentation of peptide or polysaccharide antigen via MHC class II	9	4.45545	4.54238e-12	HLA-DQB1, HLA-DRB1, HLA-DPA1, HLA-DPB1, HLA-DMB, HLA-DOA, HLA-DMA, HLA-DQA1, HLA-DRA	188	17	16792	47.2866	6.28209e-09	1.57052e-09	7.47316e-09
GOTERM_BP_DIRECT	GO:0019882~antigen processing and presentation	12	5.94059	1.89994e-11	HLA-DQB1, CTSL, HLA-DRB1, HLA-DPA1, FCGRT, CTSS, HLA-DPB1, HLA-DMB, CTSH, HLA-DQA1, CD74, HLA-DRA	188	55	16792	19.4878	2.62763e-08	5.25525e-09	3.12582e-08
GOTERM_BP_DIRECT	GO:0045087~innate immune response	24	11.8812	4.87887e-10	HAVCR2, S100A8, LYN, LY86, S100A9, TLR2, UNC93B1, C1R, C1S, C1QC, APOBEC3C, MARCO, CD84, C1QA, C1QB, CYBA, CORO1A, CYBB, FCER1G, TREM1, CD14, SYK, TYROBP, CSF1R	188	430	16792	4.98525	6.74747e-07	1.12458e-07	8.02677e-07
GOTERM_BP_DIRECT	GO:0050900~leukocyte migration	14	6.93069	1.01603e-09	C3AR1, C5AR1, LYN, GRB2, FPR1, ITGB2, CD74, GAS6, SLC7A7, CD84, FCER1G, TREM1, MERTK, SELPLG	188	122	16792	10.2497	1.40517e-06	2.00739e-07	1.67159e-06
GOTERM_BP_DIRECT	GO:0042102~positive regulation of T cell proliferation	10	4.9505	1.96905e-08	HAVCR2, PTPRC, CORO1A, AIF1, NCKAP1L, CD4, HLA-DPA1, HLA-DPB1, HLA-DMB, SASH3	188	60	16792	14.8865	2.72315e-05	3.40398e-06	3.2395e-05
GOTERM_BP_DIRECT	GO:0030593~neutrophil chemotaxis	9	4.45545	6.73685e-07	C5AR1, S100A8, S100A9, FCER1G, NCKAP1L, CSF3R, ITGB2, TREM1, SYK	188	66	16792	12.1799	0.000931272	0.000103518	0.00110835
GOTERM_BP_DIRECT	GO:0002250~adaptive immune response	12	5.94059	8.27233e-07	CD84, HAVCR2, CTSL, LAIR1, LAT2, LYN, LILRB4, UNC93B1, CD4, CTSS, CTSH, SYK	188	148	16792	7.24209	0.00114341	0.0001144	0.00136097
GOTERM_BP_DIRECT	GO:0051603~proteolysis involved in cellular protein catabolic process	8	3.9604	9.50369e-07	SCPEP1, CTSL, CTSZ, LGMN, CTSC, CTSS, CTSB, CTSH	188	48	16792	14.8865	0.0013135	0.00011948	0.00156355
GOTERM_BP_DIRECT	GO:0060333~interferon-gamma-mediated signaling pathway	9	4.45545	1.19011e-06	HLA-DQB1, HLA-DRB1, FCGR1A, HCK, HLA-DPA1, HLA-DPB1, HLA-DQA1, PTAFR, HLA-DRA	188	71	16792	11.3221	0.00164457	0.000137151	0.00195797
GOTERM_BP_DIRECT	GO:0031295~T cell costimulation	9	4.45545	2.45443e-06	HLA-DQB1, HLA-DRB1, LYN, GRB2, CD4, HLA-DPA1, HLA-DPB1, HLA-DQA1, HLA-DRA	188	78	16792	10.3061	0.00338872	0.00026108	0.00403798
GOTERM_BP_DIRECT	GO:0050852~T cell receptor signaling pathway	11	5.44554	6.22249e-06	FYB, HLA-DQB1, PTPRC, HLA-DRB1, CD4, HLA-DPA1, HLA-DPB1, THEMIS2, HLA-DQA1, HLA-DRA, LCP2	188	148	16792	6.63859	0.0085688	0.000614506	0.0102368
GOTERM_BP_DIRECT	GO:0038096~Fc-gamma receptor signaling pathway involved in phagocytosis	10	4.9505	1.24487e-05	ARPC1B, LYN, GRB2, FCGR1A, HCK, NCKAP1L, FCGR2A, WIPF1, FCGR3A, SYK	188	127	16792	7.033	0.0170693	0.00114712	0.0204788
GOTERM_BP_DIRECT	GO:0002503~peptide antigen assembly with MHC class II protein complex	4	1.9802	1.33699e-05	HLA-DRB1, HLA-DMB, HLA-DMA, HLA-DRA	188	5	16792	71.4553	0.0183208	0.001155	0.0219941
GOTERM_BP_DIRECT	GO:0006909~phagocytosis	7	3.46535	1.46448e-05	SLC11A1, CORO1A, ANXA11, ITGB2, MERTK, CD14, GAS6	188	48	16792	13.0257	0.0200502	0.0011907	0.0240911
GOTERM_BP_DIRECT	GO:0050766~positive regulation of phagocytosis	6	2.9703	1.55178e-05	CYBA, SLC11A1, C3, FCER1G, MERTK, GAS6	188	29	16792	18.4798	0.0212326	0.00119158	0.0255269
GOTERM_BP_DIRECT	GO:0031663~lipopolysaccharide-mediated signaling pathway	6	2.9703	2.56109e-05	LYN, HCK, TLR2, TGFB1, CD14, PTAFR	188	32	16792	16.7473	0.0348003	0.00186249	0.042127
GOTERM_BP_DIRECT	GO:0006898~receptor-mediated endocytosis	11	5.44554	4.53482e-05	MRC1, MARCO, DAB2, MSR1, FOLR2, STAB1, FCGR1A, CXCL16, TGFBR2, CD14, CD163	188	186	16792	5.28232	0.0607917	0.00313099	0.0745813
GOTERM_BP_DIRECT	GO:0006935~chemotaxis	9	4.45545	6.64822e-05	C3AR1, TYMP, C5AR1, CMKLR1, CXCL16, FPR1, NCKAP1L, PTAFR, LGALS9	188	122	16792	6.58912	0.0878473	0.0043689	0.109321
GOTERM_BP_DIRECT	GO:0007165~signal transduction	29	14.3564	8.76533e-05	C3, SIPA1, S100A9, TLR2, FPR1, CD53, APBB1IP, CD74, FCGR1A, CSF3R, CD4, HLA-DOA, TYROBP, CSF1R, CREBL2, MRC1, FYB, C5AR1, LYN, MPP1, S100A11, GAS6, LYVE1, RGS1, ARRB2, RPS6KA1, CD300A, GRN, LILRB4	188	1161	16792	2.23106	0.11417	0.00549529	0.144111
GOTERM_BP_DIRECT	GO:0007229~integrin-mediated signaling pathway	8	3.9604	0.000119214	DAB2, PLEK, FERMT3, HCK, FCER1G, ITGB2, SYK, TYROBP	188	99	16792	7.21771	0.152006	0.00714316	0.195951
GOTERM_BP_DIRECT	GO:0002576~platelet degranulation	8	3.9604	0.000152853	PLEK, LYN, PSAP, F13A1, SERPINA1, TGFB1, GAS6, SRGN	188	103	16792	6.93741	0.190559	0.00877012	0.251178
GOTERM_BP_DIRECT	GO:0032729~positive regulation of interferon-gamma production	6	2.9703	0.000153674	HAVCR2, SLC11A1, HLA-DPA1, HLA-DPB1, CD14, SASH3	188	46	16792	11.6503	0.191478	0.00846585	0.252526
GOTERM_BP_DIRECT	GO:0006508~proteolysis	17	8.41584	0.000154158	RHBDF2, CTSZ, C3, LGMN, C1R, CTSS, C1S, C1QC, C1QA, CTSL, C1QB, TPP1, CTSD, CTSC, FGL2, CTSB, CTSH	188	500	16792	3.03685	0.19202	0.00816713	0.253321
GOTERM_BP_DIRECT	GO:0032760~positive regulation of tumor necrosis factor production	6	2.9703	0.000170429	CYBA, TLR2, FCER1G, CD14, SASH3, PTAFR	188	47	16792	11.4024	0.21	0.00869248	0.280022
GOTERM_BP_DIRECT	GO:0002224~toll-like receptor signaling pathway	5	2.47525	0.000213889	CTSL, LGMN, UNC93B1, CTSS, CTSB	188	27	16792	16.5406	0.256094	0.0105101	0.351313
GOTERM_BP_DIRECT	GO:0097067~cellular response to thyroid hormone stimulus	4	1.9802	0.000277667	CTSL, CTSS, CTSB, CTSH	188	12	16792	29.773	0.318914	0.0131564	0.455843
GOTERM_BP_DIRECT	GO:0030168~platelet activation	8	3.9604	0.000302241	ARRB2, LYN, FCER1G, MERTK, RHOG, GAS6, SYK, LCP2	188	115	16792	6.21351	0.341679	0.0138388	0.496091
GOTERM_BP_DIRECT	GO:0043277~apoptotic cell clearance	4	1.9802	0.000560292	MARCO, TGM2, MERTK, GAS6	188	15	16792	23.8184	0.539343	0.0246933	0.917821
GOTERM_BP_DIRECT	GO:0034154~toll-like receptor 7 signaling pathway	3	1.48515	0.000729333	HAVCR2, UNC93B1, PIK3AP1	188	4	16792	66.9894	0.635429	0.0310404	1.19317
GOTERM_BP_DIRECT	GO:0002283~neutrophil activation involved in immune response	3	1.48515	0.000729333	FCER1G, SYK, TYROBP	188	4	16792	66.9894	0.635429	0.0310404	1.19317
GOTERM_BP_DIRECT	GO:0042130~negative regulation of T cell proliferation	5	2.47525	0.000738002	HAVCR2, CEBPB, HLA-DRB1, VSIG4, TGFB1	188	37	16792	12.0702	0.639777	0.0304666	1.20727
GOTERM_BP_DIRECT	GO:0034142~toll-like receptor 4 signaling pathway	4	1.9802	0.000980419	PIK3AP1, ITGB2, CD14, LGALS9	188	18	16792	19.8487	0.742461	0.0391141	1.60084
GOTERM_BP_DIRECT	GO:0030335~positive regulation of cell migration	9	4.45545	0.00107473	DAB2, CORO1A, LYN, AIF1, FERMT3, CXCL16, CTSH, TGFB1, CSF1R	188	184	16792	4.36887	0.773984	0.0415999	1.75355
GOTERM_BP_DIRECT	GO:0042742~defense response to bacterium	8	3.9604	0.0012049	SLC11A1, CEBPB, S100A8, HAMP, STAB1, S100A9, FCER1G, SYK	188	145	16792	4.92795	0.81126	0.04526	1.96397
GOTERM_BP_DIRECT	GO:0031623~receptor internalization	5	2.47525	0.00130922	ARRB2, GRB2, FCER1G, ITGB2, SYK	188	43	16792	10.3859	0.836647	0.0477891	2.1323
GOTERM_BP_DIRECT	GO:0032753~positive regulation of interleukin-4 production	4	1.9802	0.00134746	HAVCR2, CEBPB, SASH3, LGALS9	188	20	16792	17.8638	0.845071	0.0478888	2.19392
GOTERM_BP_DIRECT	GO:0090023~positive regulation of neutrophil chemotaxis	4	1.9802	0.00179071	C3AR1, C5AR1, NCKAP1L, CD74	188	22	16792	16.2398	0.916154	0.0615807	2.9057
GOTERM_BP_DIRECT	GO:0034134~toll-like receptor 2 signaling pathway	3	1.48515	0.0017967	TLR2, PIK3AP1, LGALS9	188	6	16792	44.6596	0.916847	0.0602833	2.91528
GOTERM_BP_DIRECT	GO:0045766~positive regulation of angiogenesis	7	3.46535	0.00181596	C3AR1, CYBB, C5AR1, C3, TGFBR2, ITGB2, CTSH	188	115	16792	5.43682	0.919037	0.0594695	2.94609
GOTERM_BP_DIRECT	GO:0050731~positive regulation of peptidyl-tyrosine phosphorylation	6	2.9703	0.00221594	ARRB2, HCLS1, CD4, TGFB1, CD74, SYK	188	82	16792	6.53555	0.953488	0.0704444	3.58393
GOTERM_BP_DIRECT	GO:0030307~positive regulation of cell growth	6	2.9703	0.00246293	CYBA, S100A8, RPS6KA1, CXCL16, S100A9, ACSL4	188	84	16792	6.37994	0.966973	0.0762487	3.97584
GOTERM_BP_DIRECT	GO:0043305~negative regulation of mast cell degranulation	3	1.48515	0.00249697	CD84, CD300A, LGALS9	188	7	16792	38.2796	0.968496	0.0755742	4.02974
GOTERM_BP_DIRECT	GO:0031214~biomineral tissue development	4	1.9802	0.00260971	FAM20A, TMEM119, SRGN, SPP1	188	25	16792	14.2911	0.973055	0.0771696	4.20803
GOTERM_BP_DIRECT	GO:0001816~cytokine production	4	1.9802	0.00260971	S100A8, S100A9, CD4, PTAFR	188	25	16792	14.2911	0.973055	0.0771696	4.20803
GOTERM_BP_DIRECT	GO:0006928~movement of cell or subcellular component	6	2.9703	0.00272934	ARPC1B, CORO1A, LYVE1, CAPZB, TPM3, ARHGDIB	188	86	16792	6.23157	0.977173	0.0788849	4.39688
GOTERM_BP_DIRECT	GO:0006956~complement activation	6	2.9703	0.00287009	C1QA, C1QB, C3, C1R, C1S, C1QC	188	87	16792	6.15994	0.981221	0.0810975	4.61863
GOTERM_BP_DIRECT	GO:0001934~positive regulation of protein phosphorylation	7	3.46535	0.00299085	DAB2, FAM20A, AIF1, C3, TGFB1, GAS6, CSF1R	188	127	16792	4.9231	0.984118	0.0826837	4.8085
GOTERM_BP_DIRECT	GO:0050853~B cell receptor signaling pathway	5	2.47525	0.0030512	PTPRC, LAT2, LYN, NCKAP1L, SYK	188	54	16792	8.27029	0.985393	0.0826353	4.90325
GOTERM_BP_DIRECT	GO:0010575~positive regulation of vascular endothelial growth factor production	4	1.9802	0.00326516	C3AR1, C5AR1, C3, TGFB1	188	27	16792	13.2325	0.989145	0.086491	5.23847
GOTERM_BP_DIRECT	GO:0005975~carbohydrate metabolic process	8	3.9604	0.00338497	MGAT1, MGAT4A, SLC2A5, HEXB, NAGA, NPL, GAA, MAN2B1	188	174	16792	4.10663	0.990807	0.0878475	5.4257
GOTERM_BP_DIRECT	GO:0070374~positive regulation of ERK1 and ERK2 cascade	8	3.9604	0.00349354	HAVCR2, C5AR1, ARRB2, TGFB1, GAS6, CD74, LGALS9, CSF1R	188	175	16792	4.08316	0.992093	0.0888771	5.59506
GOTERM_BP_DIRECT	GO:0032689~negative regulation of interferon-gamma production	4	1.9802	0.00362729	HAVCR2, HLA-DRB1, GAS6, LGALS9	188	28	16792	12.7599	0.993433	0.0904669	5.80331
GOTERM_BP_DIRECT	GO:0032715~negative regulation of interleukin-6 production	4	1.9802	0.00362729	HAVCR2, ARRB2, NCKAP1L, GAS6	188	28	16792	12.7599	0.993433	0.0904669	5.80331
GOTERM_BP_DIRECT	GO:0050776~regulation of immune response	8	3.9604	0.0038355	LAIR1, CD300A, C3, FCGR1A, ITGB2, TREM1, FCGR3A, TYROBP	188	178	16792	4.01434	0.995081	0.0937322	6.12664
GOTERM_BP_DIRECT	GO:0097421~liver regeneration	4	1.9802	0.004013	CEBPB, HAMP, UCP2, TGFB1	188	29	16792	12.3199	0.996156	0.096168	6.40144
GOTERM_BP_DIRECT	GO:0071404~cellular response to low-density lipoprotein particle stimulus	3	1.48515	0.00421817	FCER1G, ITGB2, SYK	188	9	16792	29.773	0.997109	0.0991298	6.71815
GOTERM_BP_DIRECT	GO:0007167~enzyme linked receptor protein signaling pathway	3	1.48515	0.00421817	CD4, GAS6, SYK	188	9	16792	29.773	0.997109	0.0991298	6.71815
GOTERM_BP_DIRECT	GO:0002281~macrophage activation involved in immune response	3	1.48515	0.00421817	HAVCR2, SYK, TYROBP	188	9	16792	29.773	0.997109	0.0991298	6.71815
GOTERM_BP_DIRECT	GO:0007169~transmembrane receptor protein tyrosine kinase signaling pathway	6	2.9703	0.00438264	LYN, HCK, CD4, CSF1R, SYK, LCP2	188	96	16792	5.58245	0.997699	0.101088	6.97131
GOTERM_BP_DIRECT	GO:0048661~positive regulation of smooth muscle cell proliferation	5	2.47525	0.00446803	CYBA, AIF1, TGFBR2, TGM2, PTAFR	188	60	16792	7.44326	0.997957	0.101275	7.10249
GOTERM_BP_DIRECT	GO:0006958~complement activation, classical pathway	6	2.9703	0.00499348	C1QA, C1QB, C3, C1R, C1S, C1QC	188	99	16792	5.41328	0.999015	0.11072	7.90588
GOTERM_BP_DIRECT	GO:0007155~cell adhesion	13	6.43564	0.00541871	LYVE1, CD300A, STAB1, HCK, SIGLEC10, NINJ1, CSF3R, CD4, ITGB2, THEMIS2, SELPLG, GAS6, SPP1	188	459	16792	2.52974	0.999455	0.117716	8.55127
GOTERM_BP_DIRECT	GO:0060326~cell chemotaxis	5	2.47525	0.00594282	C3AR1, C5AR1, ARRB2, FPR1, RHOG	188	65	16792	6.8707	0.999737	0.126405	9.34088
GOTERM_BP_DIRECT	GO:0009313~oligosaccharide catabolic process	3	1.48515	0.00635072	GM2A, HEXB, MAN2B1	188	11	16792	24.3598	0.999851	0.132477	9.95098
GOTERM_BP_DIRECT	GO:0010759~positive regulation of macrophage chemotaxis	3	1.48515	0.00635072	C3AR1, C5AR1, CMKLR1	188	11	16792	24.3598	0.999851	0.132477	9.95098
GOTERM_BP_DIRECT	GO:0002523~leukocyte migration involved in inflammatory response	3	1.48515	0.00635072	S100A8, S100A9, ITGB2	188	11	16792	24.3598	0.999851	0.132477	9.95098
GOTERM_BP_DIRECT	GO:0051279~regulation of release of sequestered calcium ion into cytosol	3	1.48515	0.00635072	CYBA, CORO1A, LYN	188	11	16792	24.3598	0.999851	0.132477	9.95098
GOTERM_BP_DIRECT	GO:0006826~iron ion transport	3	1.48515	0.00756533	SLC11A1, FTH1, FTL	188	12	16792	22.3298	0.999973	0.153554	11.7449
GOTERM_BP_DIRECT	GO:0033138~positive regulation of peptidyl-serine phosphorylation	5	2.47525	0.00771063	ARRB2, HCLS1, TGFB1, GAS6, CREBL2	188	70	16792	6.37994	0.999978	0.154027	11.9573
GOTERM_BP_DIRECT	GO:0032720~negative regulation of tumor necrosis factor production	4	1.9802	0.0086116	HAVCR2, ARRB2, GAS6, LGALS9	188	38	16792	9.40202	0.999994	0.168082	13.2633
GOTERM_BP_DIRECT	GO:0071222~cellular response to lipopolysaccharide	6	2.9703	0.00865679	HAVCR2, MRC1, CEBPB, HAMP, CXCL16, CD14	188	113	16792	4.74261	0.999994	0.166556	13.3283
GOTERM_BP_DIRECT	GO:0045730~respiratory burst	3	1.48515	0.00887575	CYBA, SLC11A1, CYBB	188	13	16792	20.6121	0.999996	0.168089	13.6427
GOTERM_BP_DIRECT	GO:0006953~acute-phase response	4	1.9802	0.00925396	CEBPB, HAMP, SERPINA1, CD163	188	39	16792	9.16094	0.999997	0.172284	14.1833
GOTERM_BP_DIRECT	GO:0030890~positive regulation of B cell proliferation	4	1.9802	0.00925396	PTPRC, NCKAP1L, CD74, SASH3	188	39	16792	9.16094	0.999997	0.172284	14.1833
GOTERM_BP_DIRECT	GO:0030218~erythrocyte differentiation	4	1.9802	0.0099236	DNASE2, LYN, HCLS1, SPI1	188	40	16792	8.93191	0.999999	0.181185	15.1326
GOTERM_BP_DIRECT	GO:0022617~extracellular matrix disassembly	5	2.47525	0.0102496	CTSL, CAPG, CTSS, LCP1, SPP1	188	76	16792	5.87626	0.999999	0.184168	15.5911
GOTERM_BP_DIRECT	GO:0007568~aging	7	3.46535	0.0104624	HAMP, GRB2, UCP2, TGFBR2, CTSC, ITGB2, TGFB1	188	165	16792	3.7893	1	0.185247	15.8893
GOTERM_BP_DIRECT	GO:0006915~apoptotic process	14	6.93069	0.0110867	C5AR1, S100A8, LY86, S100A9, TGFBR2, TLR2, ITGB2, GAS6, RNF130, DAB2, RPS6KA1, CTSC, CTSH, CD14	188	567	16792	2.20541	1	0.192769	16.758
GOTERM_BP_DIRECT	GO:0006691~leukotriene metabolic process	3	1.48515	0.011775	ALOX5AP, TLR2, ALOX5	188	15	16792	17.8638	1	0.201008	17.7061
GOTERM_BP_DIRECT	GO:0034162~toll-like receptor 9 signaling pathway	3	1.48515	0.011775	HAVCR2, UNC93B1, PIK3AP1	188	15	16792	17.8638	1	0.201008	17.7061
GOTERM_BP_DIRECT	GO:0030214~hyaluronan catabolic process	3	1.48515	0.011775	LYVE1, HEXB, TGFB1	188	15	16792	17.8638	1	0.201008	17.7061
GOTERM_BP_DIRECT	GO:0046718~viral entry into host cell	5	2.47525	0.012211	MRC1, VAMP8, CTSB, SELPLG, GAS6	188	80	16792	5.58245	1	0.205163	18.3014
GOTERM_BP_DIRECT	GO:0006879~cellular iron ion homeostasis	4	1.9802	0.0128791	SLC11A1, HAMP, FTH1, FTL	188	44	16792	8.11992	1	0.212611	19.2058
GOTERM_BP_DIRECT	GO:0030838~positive regulation of actin filament polymerization	4	1.9802	0.0136881	GRB2, HCK, NCKAP1L, VASP	188	45	16792	7.93948	1	0.221828	20.2882
GOTERM_BP_DIRECT	GO:0050885~neuromuscular process controlling balance	4	1.9802	0.0145254	GM2A, TPP1, HEXB, GAA	188	46	16792	7.76688	1	0.231107	21.3943
GOTERM_BP_DIRECT	GO:0070542~response to fatty acid	3	1.48515	0.0150309	TBXAS1, UCP2, TLR2	188	17	16792	15.7622	1	0.235499	22.055
GOTERM_BP_DIRECT	GO:0045860~positive regulation of protein kinase activity	4	1.9802	0.0153911	PTPRC, CD4, GAS6, LCP2	188	47	16792	7.60163	1	0.237792	22.5227
GOTERM_BP_DIRECT	GO:0031100~organ regeneration	4	1.9802	0.0153911	C5AR1, TGFBR2, GAS6, LCP1	188	47	16792	7.60163	1	0.237792	22.5227
GOTERM_BP_DIRECT	GO:0019221~cytokine-mediated signaling pathway	6	2.9703	0.0156604	IL10RA, HCK, TGM2, CSF3R, IL13RA1, CSF1R	188	131	16792	4.09095	1	0.23881	22.8706
GOTERM_BP_DIRECT	GO:0051092~positive regulation of NF-kappaB transcription factor activity	6	2.9703	0.016618	S100A8, S100A9, TLR2, ITGB2, TGFB1, LGALS9	188	133	16792	4.02944	1	0.248828	24.0958
GOTERM_BP_DIRECT	GO:2000249~regulation of actin cytoskeleton reorganization	3	1.48515	0.0167872	TGFB1, CSF1R, ARHGDIB	188	18	16792	14.8865	1	0.248387	24.3104
GOTERM_BP_DIRECT	GO:0033280~response to vitamin D	3	1.48515	0.0167872	CD4, TGFB1, SPP1	188	18	16792	14.8865	1	0.248387	24.3104
GOTERM_BP_DIRECT	GO:0043011~myeloid dendritic cell differentiation	3	1.48515	0.0186263	TGFBR2, SPI1, TGFB1	188	19	16792	14.103	1	0.268963	26.6063
GOTERM_BP_DIRECT	GO:0008360~regulation of cell shape	6	2.9703	0.0202739	CORO1A, HCK, HEXB, ITGB2, WIPF1, CSF1R	188	140	16792	3.82796	1	0.286252	28.6074
GOTERM_BP_DIRECT	GO:0019370~leukotriene biosynthetic process	3	1.48515	0.0205462	ALOX5AP, ALOX5, SYK	188	20	16792	13.3979	1	0.286648	28.9332
GOTERM_BP_DIRECT	GO:0006491~N-glycan processing	3	1.48515	0.0205462	MAN2A1, MGAT4A, MAN1A1	188	20	16792	13.3979	1	0.286648	28.9332
GOTERM_BP_DIRECT	GO:0002506~polysaccharide assembly with MHC class II protein complex	2	0.990099	0.0221492	HLA-DRB1, HLA-DRA	188	2	16792	89.3191	1	0.302458	30.8227
GOTERM_BP_DIRECT	GO:0002519~natural killer cell tolerance induction	2	0.990099	0.0221492	HAVCR2, LGALS9	188	2	16792	89.3191	1	0.302458	30.8227
GOTERM_BP_DIRECT	GO:0002540~leukotriene production involved in inflammatory response	2	0.990099	0.0221492	ALOX5AP, ALOX5	188	2	16792	89.3191	1	0.302458	30.8227
GOTERM_BP_DIRECT	GO:0048002~antigen processing and presentation of peptide antigen	2	0.990099	0.0221492	SLC11A1, CTSS	188	2	16792	89.3191	1	0.302458	30.8227
GOTERM_BP_DIRECT	GO:0002764~immune response-regulating signaling pathway	2	0.990099	0.0221492	LAT2, CTSH	188	2	16792	89.3191	1	0.302458	30.8227
GOTERM_BP_DIRECT	GO:1900426~positive regulation of defense response to bacterium	2	0.990099	0.0221492	HAVCR2, CYBA	188	2	16792	89.3191	1	0.302458	30.8227
GOTERM_BP_DIRECT	GO:0001798~positive regulation of type IIa hypersensitivity	2	0.990099	0.0221492	C3, FCER1G	188	2	16792	89.3191	1	0.302458	30.8227
GOTERM_BP_DIRECT	GO:2001190~positive regulation of T cell activation via T cell receptor contact with antigen bound to MHC molecule on antigen presenting cell	2	0.990099	0.0221492	HLA-DMB, LGALS9	188	2	16792	89.3191	1	0.302458	30.8227
GOTERM_BP_DIRECT	GO:0002431~Fc receptor mediated stimulatory signaling pathway	2	0.990099	0.0221492	LYN, FCER1G	188	2	16792	89.3191	1	0.302458	30.8227
GOTERM_BP_DIRECT	GO:0070488~neutrophil aggregation	2	0.990099	0.0221492	S100A8, S100A9	188	2	16792	89.3191	1	0.302458	30.8227
GOTERM_BP_DIRECT	GO:0071346~cellular response to interferon-gamma	4	1.9802	0.0256278	MRC1, AIF1, HLA-DPA1, LGALS9	188	57	16792	6.26801	1	0.338142	34.762
GOTERM_BP_DIRECT	GO:0032733~positive regulation of interleukin-10 production	3	1.48515	0.0267705	TLR2, FCER1G, SASH3	188	23	16792	11.6503	1	0.347182	36.0094
GOTERM_BP_DIRECT	GO:0071407~cellular response to organic cyclic compound	4	1.9802	0.0280208	CYBA, MSR1, CEBPB, TGFB1	188	59	16792	6.05554	1	0.35702	37.3486
GOTERM_BP_DIRECT	GO:0002092~positive regulation of receptor internalization	3	1.48515	0.0289937	ARRB2, HAMP, SYK	188	24	16792	11.1649	1	0.363724	38.3723
GOTERM_BP_DIRECT	GO:0007159~leukocyte cell-cell adhesion	3	1.48515	0.0312879	FERMT3, ITGB2, SYK	188	25	16792	10.7183	1	0.383135	40.7247
GOTERM_BP_DIRECT	GO:0043066~negative regulation of apoptotic process	11	5.44554	0.031469	DAB2, RPS6KA1, AIF1, UCP2, HCK, TGM2, NCKAP1L, CTSH, GAS6, CD74, CSF1R	188	455	16792	2.15936	1	0.381627	40.9067
GOTERM_BP_DIRECT	GO:0002513~tolerance induction to self antigen	2	0.990099	0.03304	LYN, TGFB1	188	3	16792	59.5461	1	0.39325	42.4641
GOTERM_BP_DIRECT	GO:0071727~cellular response to triacyl bacterial lipopeptide	2	0.990099	0.03304	TLR2, CD14	188	3	16792	59.5461	1	0.39325	42.4641
GOTERM_BP_DIRECT	GO:2000670~positive regulation of dendritic cell apoptotic process	2	0.990099	0.03304	LYN, LGALS9	188	3	16792	59.5461	1	0.39325	42.4641
GOTERM_BP_DIRECT	GO:0032602~chemokine production	2	0.990099	0.03304	S100A8, S100A9	188	3	16792	59.5461	1	0.39325	42.4641
GOTERM_BP_DIRECT	GO:1904845~cellular response to L-glutamine	2	0.990099	0.03304	CYBA, CYBB	188	3	16792	59.5461	1	0.39325	42.4641
GOTERM_BP_DIRECT	GO:1904469~positive regulation of tumor necrosis factor secretion	2	0.990099	0.03304	HAVCR2, LGALS9	188	3	16792	59.5461	1	0.39325	42.4641
GOTERM_BP_DIRECT	GO:0045058~T cell selection	2	0.990099	0.03304	CD4, CD74	188	3	16792	59.5461	1	0.39325	42.4641
GOTERM_BP_DIRECT	GO:0038123~toll-like receptor TLR1:TLR2 signaling pathway	2	0.990099	0.03304	TLR2, CD14	188	3	16792	59.5461	1	0.39325	42.4641
GOTERM_BP_DIRECT	GO:0002374~cytokine secretion involved in immune response	2	0.990099	0.03304	TLR2, TREM1	188	3	16792	59.5461	1	0.39325	42.4641
GOTERM_BP_DIRECT	GO:0045588~positive regulation of gamma-delta T cell differentiation	2	0.990099	0.03304	NCKAP1L, SYK	188	3	16792	59.5461	1	0.39325	42.4641
GOTERM_BP_DIRECT	GO:1904044~response to aldosterone	2	0.990099	0.03304	CYBA, CYBB	188	3	16792	59.5461	1	0.39325	42.4641
GOTERM_BP_DIRECT	GO:0002554~serotonin secretion by platelet	2	0.990099	0.03304	FCER1G, SYK	188	3	16792	59.5461	1	0.39325	42.4641
GOTERM_BP_DIRECT	GO:0007166~cell surface receptor signaling pathway	8	3.9604	0.0340258	MARCO, PTPRC, CD37, CD4, CD53, MERTK, IL13RA1, CD14	188	274	16792	2.60786	1	0.399101	43.4216
GOTERM_BP_DIRECT	GO:0030574~collagen catabolic process	4	1.9802	0.0345046	CTSL, CTSD, CTSS, CTSB	188	64	16792	5.58245	1	0.400216	43.8812
GOTERM_BP_DIRECT	GO:0050832~defense response to fungus	3	1.48515	0.0360823	S100A8, HAMP, S100A9	188	27	16792	9.92435	1	0.411054	45.371
GOTERM_BP_DIRECT	GO:0043029~T cell homeostasis	3	1.48515	0.0360823	CORO1A, NCKAP1L, TGFB1	188	27	16792	9.92435	1	0.411054	45.371
GOTERM_BP_DIRECT	GO:0032496~response to lipopolysaccharide	6	2.9703	0.0366579	SLC11A1, C5AR1, S100A8, IL10RA, TLR2, LGALS9	188	164	16792	3.26777	1	0.412852	45.9052
GOTERM_BP_DIRECT	GO:0035556~intracellular signal transduction	10	4.9505	0.0369242	FYB, LAT2, RPS6KA1, HCLS1, SIPA1, TREM1, PLCB2, SYK, TYROBP, LCP2	188	403	16792	2.21636	1	0.411953	46.1507
GOTERM_BP_DIRECT	GO:0050690~regulation of defense response to virus by virus	3	1.48515	0.0385788	AP1B1, HCK, CD4	188	28	16792	9.56991	1	0.422823	47.6528
GOTERM_BP_DIRECT	GO:0006461~protein complex assembly	5	2.47525	0.0407579	CAPG, NCKAP1L, WIPF1, CD74, SLC7A7	188	116	16792	3.84996	1	0.437572	49.571
GOTERM_BP_DIRECT	GO:0030449~regulation of complement activation	3	1.48515	0.0437619	C3AR1, C5AR1, C3	188	30	16792	8.93191	1	0.458137	52.1072
GOTERM_BP_DIRECT	GO:0045646~regulation of erythrocyte differentiation	2	0.990099	0.0438103	LYN, SPI1	188	4	16792	44.6596	1	0.455246	52.1471
GOTERM_BP_DIRECT	GO:0038094~Fc-gamma receptor signaling pathway	2	0.990099	0.0438103	FCER1G, FCGRT	188	4	16792	44.6596	1	0.455246	52.1471
GOTERM_BP_DIRECT	GO:0002793~positive regulation of peptide secretion	2	0.990099	0.0438103	S100A8, S100A9	188	4	16792	44.6596	1	0.455246	52.1471
GOTERM_BP_DIRECT	GO:0032119~sequestering of zinc ion	2	0.990099	0.0438103	S100A8, S100A9	188	4	16792	44.6596	1	0.455246	52.1471
GOTERM_BP_DIRECT	GO:0038124~toll-like receptor TLR6:TLR2 signaling pathway	2	0.990099	0.0438103	TLR2, CD14	188	4	16792	44.6596	1	0.455246	52.1471
GOTERM_BP_DIRECT	GO:0070574~cadmium ion transmembrane transport	2	0.990099	0.0438103	SLC11A1, SLC39A8	188	4	16792	44.6596	1	0.455246	52.1471
GOTERM_BP_DIRECT	GO:0072574~hepatocyte proliferation	2	0.990099	0.0438103	CEBPB, RPS6KA1	188	4	16792	44.6596	1	0.455246	52.1471
GOTERM_BP_DIRECT	GO:0071726~cellular response to diacyl bacterial lipopeptide	2	0.990099	0.0438103	TLR2, CD14	188	4	16792	44.6596	1	0.455246	52.1471
GOTERM_BP_DIRECT	GO:0032673~regulation of interleukin-4 production	2	0.990099	0.0438103	HLA-DRB1, LGALS9	188	4	16792	44.6596	1	0.455246	52.1471
GOTERM_BP_DIRECT	GO:0045953~negative regulation of natural killer cell mediated cytotoxicity	2	0.990099	0.0438103	ARRB2, LGALS9	188	4	16792	44.6596	1	0.455246	52.1471
GOTERM_BP_DIRECT	GO:0043372~positive regulation of CD4-positive, alpha-beta T cell differentiation	2	0.990099	0.0438103	NCKAP1L, SASH3	188	4	16792	44.6596	1	0.455246	52.1471
GOTERM_BP_DIRECT	GO:0016485~protein processing	4	1.9802	0.0463429	RHBDF2, CPD, CTSS, SRGN	188	72	16792	4.96217	1	0.471195	54.1902
GOTERM_BP_DIRECT	GO:0050729~positive regulation of inflammatory response	4	1.9802	0.0479467	S100A8, S100A9, TLR2, TGM2	188	73	16792	4.8942	1	0.479721	55.4413
GOTERM_BP_DIRECT	GO:0038095~Fc-epsilon receptor signaling pathway	6	2.9703	0.0491331	LAT2, LYN, GRB2, FCER1G, SYK, LCP2	188	178	16792	3.01076	1	0.485002	56.3461
GOTERM_BP_DIRECT	GO:0007584~response to nutrient	4	1.9802	0.0495775	CYBB, ACSL1, TGFBR2, ACSL4	188	74	16792	4.82806	1	0.484919	56.6806
GOTERM_BP_DIRECT	GO:0010718~positive regulation of epithelial to mesenchymal transition	3	1.48515	0.0519861	DAB2, TGFBR2, TGFB1	188	33	16792	8.11992	1	0.498438	58.4517
GOTERM_BP_DIRECT	GO:0043491~protein kinase B signaling	3	1.48515	0.0519861	MERTK, TGFB1, GAS6	188	33	16792	8.11992	1	0.498438	58.4517
GOTERM_BP_DIRECT	GO:0016139~glycoside catabolic process	2	0.990099	0.0544612	NAGA, FUCA1	188	5	16792	35.7277	1	0.511842	60.2009
GOTERM_BP_DIRECT	GO:0042531~positive regulation of tyrosine phosphorylation of STAT protein	2	0.990099	0.0544612	LYN, HCLS1	188	5	16792	35.7277	1	0.511842	60.2009
GOTERM_BP_DIRECT	GO:0010543~regulation of platelet activation	2	0.990099	0.0544612	FCER1G, SYK	188	5	16792	35.7277	1	0.511842	60.2009
GOTERM_BP_DIRECT	GO:2001300~lipoxin metabolic process	2	0.990099	0.0544612	ALOX5AP, ALOX5	188	5	16792	35.7277	1	0.511842	60.2009
GOTERM_BP_DIRECT	GO:0002381~immunoglobulin production involved in immunoglobulin mediated immune response	2	0.990099	0.0544612	HLA-DQB1, HLA-DRB1	188	5	16792	35.7277	1	0.511842	60.2009
GOTERM_BP_DIRECT	GO:0034123~positive regulation of toll-like receptor signaling pathway	2	0.990099	0.0544612	TLR2, PIK3AP1	188	5	16792	35.7277	1	0.511842	60.2009
GOTERM_BP_DIRECT	GO:0071902~positive regulation of protein serine/threonine kinase activity	3	1.48515	0.0577496	ACSL1, FAM20A, CSF1R	188	35	16792	7.65593	1	0.529867	62.4179
GOTERM_BP_DIRECT	GO:0006911~phagocytosis, engulfment	3	1.48515	0.0577496	AIF1, FCGR1A, FCER1G	188	35	16792	7.65593	1	0.529867	62.4179
GOTERM_BP_DIRECT	GO:0007040~lysosome organization	3	1.48515	0.0607109	TPP1, HEXB, GAA	188	36	16792	7.44326	1	0.544998	64.3146
GOTERM_BP_DIRECT	GO:0007267~cell-cell signaling	7	3.46535	0.0647632	C1QA, GAL3ST4, STAB1, GRB2, S100A9, ITGB2, MERTK	188	254	16792	2.46155	1	0.565791	66.7648
GOTERM_BP_DIRECT	GO:0007182~common-partner SMAD protein phosphorylation	2	0.990099	0.0649941	TGFBR2, TGFB1	188	6	16792	29.773	1	0.563877	66.8995
GOTERM_BP_DIRECT	GO:0010742~macrophage derived foam cell differentiation	2	0.990099	0.0649941	SOAT1, TGFB1	188	6	16792	29.773	1	0.563877	66.8995
GOTERM_BP_DIRECT	GO:0090330~regulation of platelet aggregation	2	0.990099	0.0649941	LYN, SYK	188	6	16792	29.773	1	0.563877	66.8995
GOTERM_BP_DIRECT	GO:0006689~ganglioside catabolic process	2	0.990099	0.0649941	GM2A, HEXB	188	6	16792	29.773	1	0.563877	66.8995
GOTERM_BP_DIRECT	GO:0006880~intracellular sequestering of iron ion	2	0.990099	0.0649941	FTH1, FTL	188	6	16792	29.773	1	0.563877	66.8995
GOTERM_BP_DIRECT	GO:2000107~negative regulation of leukocyte apoptotic process	2	0.990099	0.0649941	HCLS1, MERTK	188	6	16792	29.773	1	0.563877	66.8995
GOTERM_BP_DIRECT	GO:0051897~positive regulation of protein kinase B signaling	4	1.9802	0.0673306	ARRB2, HCLS1, TGFB1, GAS6	188	84	16792	4.25329	1	0.573912	68.2344
GOTERM_BP_DIRECT	GO:0050830~defense response to Gram-positive bacterium	4	1.9802	0.0692458	HAVCR2, C5AR1, TLR2, LYZ	188	85	16792	4.20325	1	0.581284	69.2907
GOTERM_BP_DIRECT	GO:0038083~peptidyl-tyrosine autophosphorylation	3	1.48515	0.0730511	LYN, HCK, SYK	188	40	16792	6.69894	1	0.598385	71.2923
GOTERM_BP_DIRECT	GO:0010628~positive regulation of gene expression	7	3.46535	0.073198	SLC11A1, ARRB2, TLR2, CTSH, TGFB1, GAS6, LGALS9	188	262	16792	2.38639	1	0.595978	71.3671
GOTERM_BP_DIRECT	GO:0001961~positive regulation of cytokine-mediated signaling pathway	2	0.990099	0.0754103	GAS6, CD74	188	7	16792	25.5198	1	0.604178	72.471
GOTERM_BP_DIRECT	GO:2000510~positive regulation of dendritic cell chemotaxis	2	0.990099	0.0754103	GAS6, LGALS9	188	7	16792	25.5198	1	0.604178	72.471
GOTERM_BP_DIRECT	GO:0006013~mannose metabolic process	2	0.990099	0.0754103	MAN2A1, MAN2B1	188	7	16792	25.5198	1	0.604178	72.471
GOTERM_BP_DIRECT	GO:1903077~negative regulation of protein localization to plasma membrane	2	0.990099	0.0754103	DAB2, TGFB1	188	7	16792	25.5198	1	0.604178	72.471
GOTERM_BP_DIRECT	GO:0012501~programmed cell death	2	0.990099	0.0754103	RNF130, TGM2	188	7	16792	25.5198	1	0.604178	72.471
GOTERM_BP_DIRECT	GO:0085029~extracellular matrix assembly	2	0.990099	0.0754103	TGFB1, GAS6	188	7	16792	25.5198	1	0.604178	72.471
GOTERM_BP_DIRECT	GO:0002455~humoral immune response mediated by circulating immunoglobulin	2	0.990099	0.0754103	HLA-DQB1, HLA-DRB1	188	7	16792	25.5198	1	0.604178	72.471
GOTERM_BP_DIRECT	GO:0002606~positive regulation of dendritic cell antigen processing and presentation	2	0.990099	0.0754103	SLC11A1, CD74	188	7	16792	25.5198	1	0.604178	72.471
GOTERM_BP_DIRECT	GO:0070527~platelet aggregation	3	1.48515	0.0762526	PLEK, FERMT3, GAS6	188	41	16792	6.53555	1	0.605295	72.8808
GOTERM_BP_DIRECT	GO:0070723~response to cholesterol	2	0.990099	0.085711	TGFBR2, TGFB1	188	8	16792	22.3298	1	0.647046	77.105
GOTERM_BP_DIRECT	GO:0001913~T cell mediated cytotoxicity	2	0.990099	0.085711	CTSC, CTSH	188	8	16792	22.3298	1	0.647046	77.105
GOTERM_BP_DIRECT	GO:0045576~mast cell activation	2	0.990099	0.085711	FCER1G, LCP2	188	8	16792	22.3298	1	0.647046	77.105
GOTERM_BP_DIRECT	GO:0019064~fusion of virus membrane with host plasma membrane	2	0.990099	0.085711	CD4, GAS6	188	8	16792	22.3298	1	0.647046	77.105
GOTERM_BP_DIRECT	GO:0034138~toll-like receptor 3 signaling pathway	2	0.990099	0.085711	HAVCR2, UNC93B1	188	8	16792	22.3298	1	0.647046	77.105
GOTERM_BP_DIRECT	GO:0006687~glycosphingolipid metabolic process	3	1.48515	0.0894833	GM2A, PSAP, HEXB	188	45	16792	5.95461	1	0.660536	78.6105
GOTERM_BP_DIRECT	GO:0032755~positive regulation of interleukin-6 production	3	1.48515	0.0894833	CYBA, TLR2, FCER1G	188	45	16792	5.95461	1	0.660536	78.6105
GOTERM_BP_DIRECT	GO:0032147~activation of protein kinase activity	3	1.48515	0.0894833	SLC11A1, TGFBR2, NCKAP1L	188	45	16792	5.95461	1	0.660536	78.6105
GOTERM_BP_DIRECT	GO:0050764~regulation of phagocytosis	2	0.990099	0.0958976	HCK, SYK	188	9	16792	19.8487	1	0.684079	80.9591
GOTERM_BP_DIRECT	GO:0050665~hydrogen peroxide biosynthetic process	2	0.990099	0.0958976	CYBA, CYBB	188	9	16792	19.8487	1	0.684079	80.9591
GOTERM_BP_DIRECT	GO:0050663~cytokine secretion	2	0.990099	0.0958976	LYN, LCP2	188	9	16792	19.8487	1	0.684079	80.9591
GOTERM_BP_DIRECT	GO:0060586~multicellular organismal iron ion homeostasis	2	0.990099	0.0958976	SLC11A1, HAMP	188	9	16792	19.8487	1	0.684079	80.9591
GOTERM_BP_DIRECT	GO:0051127~positive regulation of actin nucleation	2	0.990099	0.0958976	SCIN, WIPF1	188	9	16792	19.8487	1	0.684079	80.9591
GOTERM_BP_DIRECT	GO:0032930~positive regulation of superoxide anion generation	2	0.990099	0.0958976	CYBA, TGFB1	188	9	16792	19.8487	1	0.684079	80.9591
GOTERM_BP_DIRECT	GO:0071223~cellular response to lipoteichoic acid	2	0.990099	0.0958976	TLR2, CD14	188	9	16792	19.8487	1	0.684079	80.9591
GOTERM_BP_DIRECT	GO:0045600~positive regulation of fat cell differentiation	3	1.48515	0.0963349	CEBPB, CMKLR1, CREBL2	188	47	16792	5.70122	1	0.682826	81.1101
Category	Term	Count	%	PValue	Genes	List Total	Pop Hits	Pop Total	Fold Enrichment	Bonferroni	Benjamini	FDR
GOTERM_CC_DIRECT	GO:0070062~extracellular exosome	90	44.5545	1.74284e-23	SCPEP1, GM2A, S100A8, FAM20A, LGMN, FERMT3, HEXB, S100A9, CD53, HLA-DMA, C1QC, SYNGR2, TMEM109, DAB2, SLC2A5, TPP1, CREG1, SERPINA1, RNF149, MAN2B1, FCGR3A, RHOG, FTL, LAIR1, CTSZ, SCAMP2, LYN, LYZ, MAN1A1, VASP, CD84, C1QA, MGAT1, C1QB, ARPC1B, MAN2A1, CTSL, LAT2, CD37, VAMP8, GRN, PLXDC2, LILRB4, SCIN, GAA, CTSD, SERPINB1, CTSC, CPD, CTSB, VSIG4, CTSH, LCP1, HLA-DRA, GAL3ST4, HLA-DRB1, C3, GRB2…	198	2811	18224	2.94686	3.62511e-21	3.62511e-21	2.19849e-20
GOTERM_CC_DIRECT	GO:0042613~MHC class II protein complex	10	4.9505	7.39215e-13	HLA-DQB1, HLA-DRB1, HLA-DPA1, HLA-DPB1, HLA-DMB, HLA-DOA, HLA-DMA, HLA-DQA1, CD74, HLA-DRA	198	22	18224	41.8365	1.53751e-10	7.68754e-11	9.32443e-10
GOTERM_CC_DIRECT	GO:0005764~lysosome	19	9.40594	4.81308e-11	CTSZ, PSAP, LGMN, HCK, UNC93B1, CTSS, DNASE2, CTSL, SLC11A1, LAPTM5, TPP1, RNASET2, NAGA, GAA, CTSD, CTSC, CTSB, CTSH, HLA-DRA	198	226	18224	7.73791	1.00112e-08	3.33706e-09	6.07142e-08
GOTERM_CC_DIRECT	GO:0043202~lysosomal lumen	13	6.43564	1.20109e-10	CTSL, GM2A, TPP1, PSAP, LGMN, RNASET2, HEXB, GAA, CTSD, CTSS, MAN2B1, FUCA1, CD74	198	85	18224	14.0768	2.49826e-08	6.24565e-09	1.5151e-07
GOTERM_CC_DIRECT	GO:0030666~endocytic vesicle membrane	11	5.44554	2.16189e-09	HLA-DQB1, MARCO, MSR1, HLA-DRB1, STAB1, HLA-DPA1, HLA-DPB1, HLA-DQA1, CD74, CD163, HLA-DRA	198	66	18224	15.3401	4.49672e-07	8.99344e-08	2.7271e-06
GOTERM_CC_DIRECT	GO:0005886~plasma membrane	82	40.5941	4.27753e-09	MSR1, AQP9, S100A8, LY86, S100A9, TLR2, CD53, TGFB1, SLC7A7, MARCO, DAB2, SLC2A5, CSF3R, PIK3AP1, IL13RA1, FCGR3A, RHOG, SYK, LAIR1, CTSZ, C5AR1, LYN, CMKLR1, SIGLEC10, HLA-DQA1, VASP, CD163, CD84, LAT2, ARRB2, VAMP8, LILRB4, HLA-DPA1, TREM1, CPD, PTAFR, LCP1, HLA-DRA, HLA-DQB1, C3AR1, HLA-DRB1, C3, GRB2, GPSM3, FPR1, ITGB2, FCGRT, CD74, SLC11A1, ACSL1, IL10RA, GLIPR1, FCGR1A, SLC39A8, TGM2, FCER…	198	4121	18224	1.83143	8.89726e-07	1.48288e-07	5.39586e-06
GOTERM_CC_DIRECT	GO:0030669~clathrin-coated endocytic vesicle membrane	9	4.45545	1.13842e-08	HLA-DQB1, AP1B1, HLA-DRB1, FCGR1A, HLA-DPA1, HLA-DPB1, HLA-DQA1, CD74, HLA-DRA	198	41	18224	20.204	2.36791e-06	3.38273e-07	1.43605e-05
GOTERM_CC_DIRECT	GO:0016020~membrane	53	26.2376	2.81941e-08	MSR1, FERMT3, HEXB, HLA-DMA, PIK3AP1, RNF149, FTL, MPP1, MAN1A1, HLA-DQA1, CD163, MGAT1, MAN2A1, CD37, VAMP8, GAA, SERPINB1, CTSC, CPD, PTAFR, HLA-DQB1, GAL3ST4, HLA-DRB1, SIPA1, ITGB2, CAPZB, CD74, SLC11A1, ACSL1, FOLR2, CERS2, ALOX5AP, GLIPR1, CD4, HLA-DPB1, ACSL4, SELPLG, ARHGDIB, CSF1R, SOAT1, MGAT4A, PTPRC, PLEK, HCLS1, NCKAP1L, SLCO2B1, CYBA, CORO1A, LYVE1, CD300A, CXCL16, ANXA11, SLC15A3	198	2200	18224	2.21734	5.86435e-06	7.33046e-07	3.55652e-05
GOTERM_CC_DIRECT	GO:0016021~integral component of membrane	93	46.0396	2.90346e-08	MSR1, AQP9, TLR2, SPI1, CD53, HLA-DMB, HLA-DMA, DSE, SYNGR2, SLC7A7, MARCO, TMEM109, SLC2A5, CSF3R, RNF149, IL13RA1, FCGR3A, MS4A7, LAIR1, SCAMP2, CMKLR1, SIGLEC10, MAN1A1, HLA-DQA1, CD163, MGAT1, LHFPL2, RNF130, MAN2A1, LAT2, CD37, VAMP8, PLXDC2, LILRB4, GAA, SUSD6, HLA-DPA1, TREM1, CPD, VSIG4, PTAFR, HLA-DRA, HLA-DQB1, C3AR1, GAL3ST4, HLA-DRB1, UNC93B1, FPR1, NINJ1, MFSD1, TMIGD3, FCGRT, CD74, …	198	5163	18224	1.6579	6.03918e-06	6.71022e-07	3.66255e-05
GOTERM_CC_DIRECT	GO:0005765~lysosomal membrane	17	8.41584	5.07283e-08	HLA-DQB1, HLA-DRB1, AP1B1, PSAP, HLA-DMB, HLA-DMA, CD74, HLA-DQA1, DAB2, LAPTM5, VAMP8, GAA, HLA-DPA1, HLA-DPB1, HLA-DOA, SLC15A3, HLA-DRA	198	274	18224	5.71054	1.05514e-05	1.05515e-06	6.39909e-05
GOTERM_CC_DIRECT	GO:0005887~integral component of plasma membrane	38	18.8119	4.11352e-07	C3AR1, MSR1, AQP9, HLA-DRB1, TLR2, FPR1, CD53, SLC7A7, MARCO, SLC11A1, SLC2A5, LAPTM5, SLC39A8, FCER1G, CSF3R, SELPLG, TYROBP, CSF1R, MRC1, PTPRC, C5AR1, MPP1, CMKLR1, TGFBR2, NCKAP1L, SLCO2B1, HLA-DQA1, CD163, CD84, CD37, CYBB, LYVE1, GPR34, STAB1, HLA-DPA1, MERTK, PTAFR, HLA-DRA	198	1415	18224	2.47176	8.55576e-05	7.77827e-06	0.000518896
GOTERM_CC_DIRECT	GO:0071556~integral component of lumenal side of endoplasmic reticulum membrane	7	3.46535	5.7095e-07	HLA-DQB1, HLA-DRB1, HLA-DPA1, HLA-DPB1, HLA-DQA1, CD74, HLA-DRA	198	29	18224	22.2166	0.000118751	9.89643e-06	0.000720219
GOTERM_CC_DIRECT	GO:0005615~extracellular space	36	17.8218	1.03746e-06	S100A8, C3, LY86, HEXB, S100A9, C1QC, TGFB1, HAMP, RNASET2, CREG1, SERPINA1, MAN2B1, PLTP, SRGN, SPP1, CTSZ, PSAP, S100A11, LYZ, CTSS, LGALS9, GAS6, CTSL, MAN2A1, CXCL16, GRN, SERPINB1, CTSD, CTSC, ALOX5, CPD, CTSB, MERTK, CTSH, LCP1, CD14	198	1347	18224	2.45988	0.000215768	1.65992e-05	0.00130869
GOTERM_CC_DIRECT	GO:0030658~transport vesicle membrane	7	3.46535	3.06026e-06	HLA-DQB1, HLA-DRB1, HLA-DPA1, HLA-DPB1, HLA-DQA1, CD74, HLA-DRA	198	38	18224	16.9548	0.000636333	4.54658e-05	0.00386028
GOTERM_CC_DIRECT	GO:0032588~trans-Golgi network membrane	9	4.45545	3.18938e-06	HLA-DQB1, SCAMP2, AP1B1, HLA-DRB1, HLA-DPA1, HLA-DPB1, HLA-DQA1, CD74, HLA-DRA	198	83	18224	9.98028	0.000663173	4.42252e-05	0.00402315
GOTERM_CC_DIRECT	GO:0012507~ER to Golgi transport vesicle membrane	7	3.46535	1.99029e-05	HLA-DQB1, HLA-DRB1, HLA-DPA1, HLA-DPB1, HLA-DQA1, CD74, HLA-DRA	198	52	18224	12.3901	0.0041313	0.000258707	0.0251035
GOTERM_CC_DIRECT	GO:0005884~actin filament	7	3.46535	7.18755e-05	CORO1A, AIF1, HCK, WIPF1, CAPZB, LCP1, TPM3	198	65	18224	9.91204	0.0148394	0.000879063	0.090629
GOTERM_CC_DIRECT	GO:0009986~cell surface	18	8.91089	8.67605e-05	HAVCR2, MRC1, PTPRC, C5AR1, HLA-DRB1, TLR2, ITGB2, CD53, HLA-DMA, TGFB1, CD74, FOLR2, FCER1G, HLA-DPA1, HLA-DPB1, TYROBP, HLA-DRA, CSF1R	198	542	18224	3.05669	0.0178851	0.00100211	0.109388
GOTERM_CC_DIRECT	GO:0000139~Golgi membrane	18	8.91089	0.000242997	HLA-DQB1, MGAT4A, CTSZ, HLA-DRB1, AP1B1, UNC93B1, MAN1A1, DSE, HLA-DQA1, CD74, MGAT1, MAN2A1, CTSC, SERPINA1, HLA-DPA1, HLA-DPB1, SRGN, HLA-DRA	198	591	18224	2.80326	0.0492931	0.00265696	0.306094
GOTERM_CC_DIRECT	GO:0036021~endolysosome lumen	3	1.48515	0.000687692	CTSL, CTSS, CTSB	198	4	18224	69.0303	0.133323	0.00712892	0.864028
GOTERM_CC_DIRECT	GO:0005576~extracellular region	32	15.8416	0.00113976	S100A8, C3, F13A1, S100A9, C1R, C1S, C1QC, TGFB1, FOLR2, HAMP, RNASET2, GLIPR1, CSF3R, SERPINA1, PLTP, SRGN, SPP1, PLEK, PSAP, SIGLEC10, LYZ, CTSS, GAS6, CD163, C1QA, CTSL, C1QB, CXCL16, CTSD, CTSB, TREM1, CD14	198	1610	18224	1.82937	0.211171	0.0112319	1.42826
GOTERM_CC_DIRECT	GO:0031093~platelet alpha granule lumen	5	2.47525	0.00293753	F13A1, SERPINA1, TGFB1, GAS6, SRGN	198	55	18224	8.36731	0.457684	0.0274307	3.64297
GOTERM_CC_DIRECT	GO:0030670~phagocytic vesicle membrane	5	2.47525	0.00379108	CYBA, SLC11A1, CYBB, CORO1A, TLR2	198	59	18224	7.80003	0.546175	0.0337664	4.67835
GOTERM_CC_DIRECT	GO:0010008~endosome membrane	8	3.9604	0.00404409	MRC1, HLA-DQB1, SLC11A1, HLA-DPA1, HLA-DPB1, HLA-DOA, CD14, HLA-DQA1	198	185	18224	3.98013	0.56953	0.0345103	4.98329
GOTERM_CC_DIRECT	GO:0031902~late endosome membrane	6	2.9703	0.004809	SLC11A1, HLA-DRB1, VAMP8, HLA-DMB, HLA-DMA, HLA-DRA	198	101	18224	5.46775	0.633107	0.0393137	5.89972
GOTERM_CC_DIRECT	GO:0001772~immunological synapse	4	1.9802	0.00581793	HAVCR2, CD37, CORO1A, CD53	198	34	18224	10.8283	0.702893	0.0456066	7.09606
GOTERM_CC_DIRECT	GO:0072562~blood microparticle	7	3.46535	0.00623809	C1QB, C3, F13A1, C1R, C1S, C1QC, TGFB1	198	152	18224	4.2387	0.7279	0.0470634	7.59013
GOTERM_CC_DIRECT	GO:0045121~membrane raft	8	3.9604	0.00719756	PTPRC, LAT2, LYN, TGFBR2, TLR2, CTSD, CD4, CD14	198	206	18224	3.57438	0.777428	0.0522466	8.70932
GOTERM_CC_DIRECT	GO:0042995~cell projection	5	2.47525	0.00886076	FERMT3, HCK, SCIN, TLR2, SPP1	198	75	18224	6.13603	0.84296	0.0618414	10.6199
GOTERM_CC_DIRECT	GO:0042101~T cell receptor complex	3	1.48515	0.0158753	CD4, APBB1IP, SYK	198	18	18224	15.3401	0.964155	0.105018	18.2794
GOTERM_CC_DIRECT	GO:0001891~phagocytic cup	3	1.48515	0.0176182	CORO1A, AIF1, LCP1	198	19	18224	14.5327	0.975208	0.112428	20.0864
GOTERM_CC_DIRECT	GO:0005581~collagen trimer	5	2.47525	0.0176949	MARCO, C1QA, C1QB, MSR1, C1QC	198	92	18224	5.0022	0.975608	0.109566	20.1651
GOTERM_CC_DIRECT	GO:0042629~mast cell granule	3	1.48515	0.0213334	LAT2, LYN, SRGN	198	21	18224	13.1486	0.988727	0.127088	23.8161
GOTERM_CC_DIRECT	GO:0005602~complement component C1 complex	2	0.990099	0.0215036	C1QA, C1QB	198	2	18224	92.0404	0.989128	0.124523	23.9831
GOTERM_CC_DIRECT	GO:0008043~intracellular ferritin complex	2	0.990099	0.0215036	FTH1, FTL	198	2	18224	92.0404	0.989128	0.124523	23.9831
GOTERM_CC_DIRECT	GO:0005623~cell	5	2.47525	0.0232481	TBXAS1, FAM20A, HAMP, FTH1, FTL	198	100	18224	4.60202	0.992499	0.13046	25.6751
GOTERM_CC_DIRECT	GO:0042470~melanosome	5	2.47525	0.0240085	TPP1, ANXA11, CAPG, CTSD, CTSB	198	101	18224	4.55646	0.993621	0.130996	26.4017
GOTERM_CC_DIRECT	GO:0005925~focal adhesion	10	4.9505	0.0265745	CYBA, PTPRC, ARPC1B, DAB2, HCK, TGM2, APBB1IP, RHOG, LCP1, VASP	198	391	18224	2.35397	0.996311	0.140507	28.8057
GOTERM_CC_DIRECT	GO:0002102~podosome	3	1.48515	0.0274527	FERMT3, SCIN, LCP1	198	24	18224	11.5051	0.996942	0.141328	29.6116
GOTERM_CC_DIRECT	GO:0009897~external side of plasma membrane	7	3.46535	0.0284933	PTPRC, HLA-DRB1, TGFBR2, FCER1G, CD4, FCGR3A, CD74	198	213	18224	3.0248	0.997552	0.142875	30.5558
GOTERM_CC_DIRECT	GO:0015629~actin cytoskeleton	7	3.46535	0.0314559	FYB, ARPC1B, CORO1A, WIPF1, CAPZB, LCP1, VASP	198	218	18224	2.95543	0.998703	0.153122	33.1804
GOTERM_CC_DIRECT	GO:0030134~ER to Golgi transport vesicle	3	1.48515	0.0318759	CTSZ, CTSC, SERPINA1	198	26	18224	10.62	0.998815	0.151551	33.5449
GOTERM_CC_DIRECT	GO:0031234~extrinsic component of cytoplasmic side of plasma membrane	4	1.9802	0.0373507	RGS1, LYN, HCK, SYK	198	68	18224	5.41414	0.999636	0.171814	38.1329
GOTERM_CC_DIRECT	GO:0070022~transforming growth factor beta receptor homodimeric complex	2	0.990099	0.042547	DAB2, TGFBR2	198	4	18224	46.0202	0.999882	0.189671	42.216
GOTERM_CC_DIRECT	GO:0005856~cytoskeleton	9	4.45545	0.0489692	S100A8, HCK, SCIN, S100A9, APBB1IP, CAPZB, VASP, TPM3, ARHGDIB	198	371	18224	2.23279	0.999971	0.211285	46.9192
GOTERM_CC_DIRECT	GO:0005788~endoplasmic reticulum lumen	6	2.9703	0.0577253	CTSZ, RNASET2, CTSC, CD4, SERPINA1, GAS6	198	192	18224	2.87626	0.999996	0.240299	52.7649
GOTERM_CC_DIRECT	GO:0045335~phagocytic vesicle	3	1.48515	0.0663808	CYBB, CORO1A, ANXA11	198	39	18224	7.08003	0.999999	0.266981	57.9556
GOTERM_CC_DIRECT	GO:0032009~early phagosome	2	0.990099	0.0732709	UNC93B1, SYK	198	7	18224	26.2973	1	0.285917	61.7062
GOTERM_CC_DIRECT	GO:0045179~apical cortex	2	0.990099	0.0732709	GM2A, HAMP	198	7	18224	26.2973	1	0.285917	61.7062
GOTERM_CC_DIRECT	GO:0044754~autolysosome	2	0.990099	0.0832926	FTH1, FTL	198	8	18224	23.0101	1	0.313986	66.6142
GOTERM_CC_DIRECT	GO:0008290~F-actin capping protein complex	2	0.990099	0.0932065	CAPG, CAPZB	198	9	18224	20.4534	1	0.339873	70.8933
GOTERM_CC_DIRECT	GO:0030027~lamellipodium	5	2.47525	0.0957474	CORO1A, AIF1, APBB1IP, CAPZB, VASP	198	160	18224	2.87626	1	0.342092	71.9056
Category	Term	Count	%	PValue	Genes	List Total	Pop Hits	Pop Total	Fold Enrichment	Bonferroni	Benjamini	FDR
GOTERM_MF_DIRECT	GO:0032395~MHC class II receptor activity	8	3.9604	1.01254e-10	HLA-DQB1, HLA-DRB1, HLA-DPA1, HLA-DPB1, HLA-DOA, HLA-DMA, HLA-DQA1, HLA-DRA	186	15	16881	48.4043	3.77677e-08	3.77677e-08	1.39792e-07
GOTERM_MF_DIRECT	GO:0023026~MHC class II protein complex binding	7	3.46535	1.16773e-08	HLA-DRB1, ANXA11, HLA-DMB, HLA-DOA, HLA-DMA, CD74, HLA-DRA	186	16	16881	39.7067	4.35562e-06	2.17781e-06	1.61218e-05
GOTERM_MF_DIRECT	GO:0042605~peptide antigen binding	7	3.46535	4.92453e-07	HLA-DQB1, HLA-DRB1, HLA-DPA1, FCGRT, HLA-DPB1, HLA-DQA1, HLA-DRA	186	28	16881	22.6895	0.000183668	6.12265e-05	0.000679886
GOTERM_MF_DIRECT	GO:0019864~IgG binding	5	2.47525	4.33927e-06	FCGR1A, FCER1G, FCGRT, FCGR2A, FCGR3A	186	11	16881	41.2537	0.00161724	0.000404556	0.0059907
GOTERM_MF_DIRECT	GO:0004197~cysteine-type endopeptidase activity	8	3.9604	4.48678e-06	CTSL, CTSZ, LGMN, CTSD, CTSC, CTSS, CTSB, CTSH	186	61	16881	11.9027	0.00167217	0.000334658	0.00619433
GOTERM_MF_DIRECT	GO:0004252~serine-type endopeptidase activity	14	6.93069	4.87315e-06	RHBDF2, C3, C1R, CTSS, C1S, C1QC, C1QA, CTSL, C1QB, TPP1, CTSD, CTSC, CTSB, CTSH	186	255	16881	4.9828	0.00181604	0.000302903	0.00672774
GOTERM_MF_DIRECT	GO:0008234~cysteine-type peptidase activity	6	2.9703	5.60518e-05	CTSL, CTSZ, CTSC, CTSS, CTSB, CTSH	186	38	16881	14.3302	0.0206908	0.00298239	0.0773581
GOTERM_MF_DIRECT	GO:0051015~actin filament binding	8	3.9604	0.000631475	ARPC1B, CORO1A, AIF1, SCIN, WIPF1, CAPZB, LCP1, TPM3	186	132	16881	5.50049	0.209915	0.0290224	0.868308
GOTERM_MF_DIRECT	GO:0004872~receptor activity	10	4.9505	0.000662762	MRC1, LYVE1, CMKLR1, IL10RA, LILRB4, TLR2, CSF3R, CD4, ITGB2, TREM1	186	217	16881	4.1824	0.219087	0.0271028	0.911145
GOTERM_MF_DIRECT	GO:0035325~Toll-like receptor binding	3	1.48515	0.000706435	TLR2, UNC93B1, SYK	186	4	16881	68.0685	0.231714	0.026015	0.970914
GOTERM_MF_DIRECT	GO:0050544~arachidonic acid binding	3	1.48515	0.0011689	S100A8, ALOX5AP, S100A9	186	5	16881	54.4548	0.353546	0.0388832	1.60177
GOTERM_MF_DIRECT	GO:0015923~mannosidase activity	3	1.48515	0.0017407	MAN2A1, MAN1A1, MAN2B1	186	6	16881	45.379	0.477875	0.0527138	2.37664
GOTERM_MF_DIRECT	GO:0005044~scavenger receptor activity	5	2.47525	0.00186492	MARCO, MSR1, STAB1, CXCL16, CD163	186	48	16881	9.45397	0.501556	0.0521498	2.54421
GOTERM_MF_DIRECT	GO:0043394~proteoglycan binding	3	1.48515	0.0061564	CTSL, CTSS, CTSB	186	11	16881	24.7522	0.900085	0.151709	8.17254
GOTERM_MF_DIRECT	GO:0050786~RAGE receptor binding	3	1.48515	0.0061564	S100A8, S100A9, FPR1	186	11	16881	24.7522	0.900085	0.151709	8.17254
GOTERM_MF_DIRECT	GO:0017124~SH3 domain binding	6	2.9703	0.0100159	CYBA, LYN, GRB2, HCLS1, WIPF1, VASP	186	119	16881	4.57604	0.976594	0.221446	12.9752
GOTERM_MF_DIRECT	GO:0003779~actin binding	9	4.45545	0.0117197	CORO1A, HCLS1, SCIN, CAPG, MYO1F, WIPF1, CAPZB, LCP1, VASP	186	278	16881	2.93821	0.987689	0.240297	15.0204
GOTERM_MF_DIRECT	GO:0008233~peptidase activity	5	2.47525	0.0171886	TPP1, LGMN, FGL2, CTSB, CTSH	186	90	16881	5.04211	0.998446	0.316424	21.2878
GOTERM_MF_DIRECT	GO:0004051~arachidonate 5-lipoxygenase activity	2	0.990099	0.0217987	ALOX5AP, ALOX5	186	2	16881	90.7581	0.999731	0.366638	26.2349
GOTERM_MF_DIRECT	GO:0001530~lipopolysaccharide binding	3	1.48515	0.0238972	TLR2, CD14, PTAFR	186	22	16881	12.3761	0.999879	0.378013	28.3899
GOTERM_MF_DIRECT	GO:0005518~collagen binding	4	1.9802	0.028087	CTSL, CTSS, CTSB, SRGN	186	60	16881	6.05054	0.999976	0.412172	32.519
GOTERM_MF_DIRECT	GO:0001948~glycoprotein binding	4	1.9802	0.0344689	CD4, ITGB2, SERPINA1, TGFB1	186	65	16881	5.58511	0.999998	0.463685	38.3858
GOTERM_MF_DIRECT	GO:0005102~receptor binding	9	4.45545	0.0410124	FYB, ARRB2, LYN, HAMP, C3, HCK, SELPLG, GAS6, TYROBP	186	353	16881	2.31394	1	0.508359	43.9071
GOTERM_MF_DIRECT	GO:0001618~virus receptor activity	4	1.9802	0.0415354	MRC1, HLA-DRB1, CD4, SELPLG	186	70	16881	5.18618	1	0.497412	44.328
GOTERM_MF_DIRECT	GO:0004553~hydrolase activity, hydrolyzing O-glycosyl compounds	3	1.48515	0.0425154	HEXB, NAGA, GAA	186	30	16881	9.07581	1	0.490954	45.1087
GOTERM_MF_DIRECT	GO:0035662~Toll-like receptor 4 binding	2	0.990099	0.0431247	S100A8, S100A9	186	4	16881	45.379	1	0.481962	45.5891
GOTERM_MF_DIRECT	GO:0034714~type III transforming growth factor beta receptor binding	2	0.990099	0.0431247	TGFBR2, TGFB1	186	4	16881	45.379	1	0.481962	45.5891
GOTERM_MF_DIRECT	GO:0005515~protein binding	109	53.9604	0.0480515	S100A8, FAM20A, S100A9, TLR2, CD53, TGFB1, APOBEC3C, DAB2, CSF3R, FTL, SYK, SCAMP2, C1QA, C1QB, CD37, LAT2, ARRB2, VAMP8, LILRB4, GRB2, SIPA1, NINJ1, ITGB2, CD74, FTH1, LAPTM5, CERS2, FCER1G, HLA-DOA, SRGN, TYROBP, ARHGDIB, SPP1, MRC1, HAVCR2, MAFB, TGFBR2, S100A11, NPL, NCKAP1L, GAS6, LYVE1, CORO1A, UCP2, CD300A, ETS2, MERTK, SAT1, MSR1, AP1B1, SPI1, SYNGR2, SLA, TPP1, SERPINA1, IL13RA1, RHOG, L…	186	8785	16881	1.12608	1	0.506616	49.3319
GOTERM_MF_DIRECT	GO:0042289~MHC class II protein binding	2	0.990099	0.0536136	CD4, CD74	186	5	16881	36.3032	1	0.532921	53.2698
GOTERM_MF_DIRECT	GO:0001875~lipopolysaccharide receptor activity	2	0.990099	0.0536136	TLR2, PTAFR	186	5	16881	36.3032	1	0.532921	53.2698
GOTERM_MF_DIRECT	GO:0004896~cytokine receptor activity	3	1.48515	0.0590212	CSF3R, IL13RA1, CD74	186	36	16881	7.56317	1	0.555322	56.8243
GOTERM_MF_DIRECT	GO:0001786~phosphatidylserine binding	3	1.48515	0.0619565	CD300A, SCIN, GAS6	186	37	16881	7.35876	1	0.560732	58.6471
GOTERM_MF_DIRECT	GO:0008329~signaling pattern recognition receptor activity	2	0.990099	0.0742497	MARCO, TLR2	186	7	16881	25.9309	1	0.616816	65.5325
GOTERM_MF_DIRECT	GO:0032403~protein complex binding	6	2.9703	0.0765931	FYB, ARRB2, HCLS1, CAPG, NCKAP1L, ITGB2	186	206	16881	2.64344	1	0.616645	66.7178
GOTERM_MF_DIRECT	GO:0102391~decanoate--CoA ligase activity	2	0.990099	0.0843992	ACSL1, ACSL4	186	8	16881	22.6895	1	0.642203	70.3988
GOTERM_MF_DIRECT	GO:0008429~phosphatidylethanolamine binding	2	0.990099	0.0843992	CD300A, ANXA11	186	8	16881	22.6895	1	0.642203	70.3988
GOTERM_MF_DIRECT	GO:0004715~non-membrane spanning protein tyrosine kinase activity	3	1.48515	0.0904046	LYN, HCK, SYK	186	46	16881	5.919	1	0.657342	72.9696
GOTERM_MF_DIRECT	GO:0034713~type I transforming growth factor beta receptor binding	2	0.990099	0.0944381	TGFBR2, TGFB1	186	9	16881	20.1685	1	0.663204	74.5782
GOTERM_MF_DIRECT	GO:0003810~protein-glutamine gamma-glutamyltransferase activity	2	0.990099	0.0944381	F13A1, TGM2	186	9	16881	20.1685	1	0.663204	74.5782
GOTERM_MF_DIRECT	GO:0004559~alpha-mannosidase activity	2	0.990099	0.0944381	MAN2A1, MAN2B1	186	9	16881	20.1685	1	0.663204	74.5782
GOTERM_MF_DIRECT	GO:0005522~profilin binding	2	0.990099	0.0944381	WIPF1, VASP	186	9	16881	20.1685	1	0.663204	74.5782
GOTERM_MF_DIRECT	GO:0005509~calcium ion binding	13	6.43564	0.096076	S100A8, AIF1, STAB1, ANXA11, SCIN, S100A9, S100A11, C1R, MAN1A1, C1S, PLCB2, GAS6, LCP1	186	717	16881	1.64554	1	0.659206	75.2058
Magenta Module	Angiogenesis
Category	Term	Count	%	PValue	Genes	List Total	Pop Hits	Pop Total	Fold Enrichment	Bonferroni	Benjamini	FDR
GOTERM_BP_DIRECT	GO:0030198~extracellular matrix organization	22	22.9167	6.22435e-23	B4GALT1, COL18A1, LUM, OLFML2B, FBN1, ITGB1, FURIN, COL5A2, COL5A1, EMILIN1, FBLN1, ITGA5, COL6A3, SERPINE1, TGFBI, COL1A2, COL6A2, COL6A1, COL1A1, LAMC1, LAMB1, LOXL1	82	196	16792	22.9856	3.92134e-20	3.92134e-20	9.25427e-20
GOTERM_BP_DIRECT	GO:0007155~cell adhesion	21	21.875	3.62259e-14	COL18A1, B4GALT1, CYP1B1, PPFIBP1, TPBG, COL5A1, VCL, EPHA3, EMILIN1, ITGA5, COL6A3, TGFBI, COL6A2, COL6A1, COL1A1, LAMC1, LOXL2, ADAM12, LAMB1, SPON2, CDH11	82	459	16792	9.36904	2.28018e-11	1.14009e-11	5.38125e-11
GOTERM_BP_DIRECT	GO:0030574~collagen catabolic process	10	10.4167	1.98957e-11	COL18A1, COL6A3, COL1A2, COL6A2, COL6A1, COL1A1, MMP14, FURIN, COL5A2, COL5A1	82	64	16792	31.997	1.25343e-08	4.17808e-09	2.95805e-08
GOTERM_BP_DIRECT	GO:0030199~collagen fibril organization	8	8.33333	6.33526e-10	CYP1B1, LUM, COL1A2, COL1A1, LOXL2, SERPINH1, COL5A2, COL5A1	82	39	16792	42.0063	3.99121e-07	9.97803e-08	9.41916e-07
GOTERM_BP_DIRECT	GO:0001525~angiogenesis	11	11.4583	1.15029e-07	COL18A1, NRP1, CYP1B1, ITGA5, TGFBI, SERPINE1, SHC1, ANPEP, ELK3, MMP14, MYH9	82	223	16792	10.1013	7.24654e-05	1.44935e-05	0.000171022
GOTERM_BP_DIRECT	GO:0070208~protein heterotrimerization	5	5.20833	4.84751e-07	C1QTNF6, COL1A2, COL6A2, COL6A1, COL1A1	82	14	16792	73.1359	0.000305347	5.08976e-05	0.000720718
GOTERM_BP_DIRECT	GO:0050900~leukocyte migration	7	7.29167	2.7041e-05	B4GALT1, ITGA5, COL1A2, SHC1, COL1A1, MYH9, ITGB1	82	122	16792	11.7497	0.0168918	0.00243076	0.0401966
GOTERM_BP_DIRECT	GO:0030335~positive regulation of cell migration	8	8.33333	2.97045e-05	COL18A1, MYO1C, ITGA5, COL1A1, MMP14, SNAI2, LAMB1, MYADM	82	184	16792	8.9035	0.0185401	0.00233653	0.044155
GOTERM_BP_DIRECT	GO:0035987~endodermal cell differentiation	4	4.16667	0.000290934	ITGA5, COL6A1, MMP14, LAMB1	82	27	16792	30.3379	0.167494	0.0201623	0.431685
GOTERM_BP_DIRECT	GO:0032964~collagen biosynthetic process	3	3.125	0.000340434	COL1A1, SERPINH1, COL5A1	82	6	16792	102.39	0.193063	0.0212225	0.504958
GOTERM_BP_DIRECT	GO:0022617~extracellular matrix disassembly	5	5.20833	0.000495169	BMP1, FBN1, LAMC1, MMP14, FURIN	82	76	16792	13.4724	0.268043	0.0279681	0.733687
GOTERM_BP_DIRECT	GO:0001501~skeletal system development	6	6.25	0.000523712	BMP1, FBN1, COL1A2, COL1A1, COL5A2, CDH11	82	137	16792	8.96849	0.281094	0.0271274	0.775826
GOTERM_BP_DIRECT	GO:0042060~wound healing	5	5.20833	0.000601578	DCBLD2, SDC1, CNN2, ELK3, TPM1	82	80	16792	12.7988	0.315528	0.028741	0.890695
GOTERM_BP_DIRECT	GO:0033629~negative regulation of cell adhesion mediated by integrin	3	3.125	0.000631502	CYP1B1, SERPINE1, SNAI2	82	8	16792	76.7927	0.328319	0.0280263	0.934807
GOTERM_BP_DIRECT	GO:0030336~negative regulation of cell migration	5	5.20833	0.00114653	CYP1B1, SERPINE1, CNN2, TPM1, VCL	82	95	16792	10.7779	0.514573	0.0470394	1.69115
GOTERM_BP_DIRECT	GO:0019511~peptidyl-proline hydroxylation	3	3.125	0.00122884	P3H1, P3H3, P4HA2	82	11	16792	55.8492	0.539133	0.0472621	1.81154
GOTERM_BP_DIRECT	GO:0007229~integrin-mediated signaling pathway	5	5.20833	0.00133612	FBLN1, ITGA5, ADAM12, MYH9, ITGB1	82	99	16792	10.3424	0.56929	0.0483407	1.96822
GOTERM_BP_DIRECT	GO:0016477~cell migration	6	6.25	0.00145485	CTHRC1, SDC1, LAMC1, ITGB1, COL5A1, EPHA3	82	172	16792	7.14351	0.600372	0.0496803	2.14136
GOTERM_BP_DIRECT	GO:0071230~cellular response to amino acid stimulus	4	4.16667	0.00150474	COL1A2, COL6A1, COL1A1, COL5A2	82	47	16792	17.4281	0.612755	0.0487054	2.21403
GOTERM_BP_DIRECT	GO:0010952~positive regulation of peptidase activity	3	3.125	0.00173184	FBLN1, MMP14, PCOLCE	82	13	16792	47.257	0.664457	0.0531365	2.54418
GOTERM_BP_DIRECT	GO:0033627~cell adhesion mediated by integrin	3	3.125	0.00231678	ITGA5, FBN1, ITGB1	82	15	16792	40.9561	0.768057	0.0672183	3.38976
GOTERM_BP_DIRECT	GO:2000811~negative regulation of anoikis	3	3.125	0.00298208	ITGA5, SNAI2, ITGB1	82	17	16792	36.1377	0.847641	0.0819683	4.34319
GOTERM_BP_DIRECT	GO:0001503~ossification	4	4.16667	0.0068039	BMP1, PDLIM7, COL5A2, CDH11	82	80	16792	10.239	0.986446	0.17056	9.65234
GOTERM_BP_DIRECT	GO:0046718~viral entry into host cell	4	4.16667	0.0068039	SLC1A5, ITGA5, ANPEP, ITGB1	82	80	16792	10.239	0.986446	0.17056	9.65234
GOTERM_BP_DIRECT	GO:0042476~odontogenesis	3	3.125	0.00745996	SDC1, COL1A2, LAMB1	82	27	16792	22.7534	0.991062	0.178446	10.5356
GOTERM_BP_DIRECT	GO:0018277~protein deamination	2	2.08333	0.00962447	LOXL2, LOXL1	82	2	16792	204.78	0.997741	0.216286	13.3929
GOTERM_BP_DIRECT	GO:1903225~negative regulation of endodermal cell differentiation	2	2.08333	0.00962447	COL5A2, COL5A1	82	2	16792	204.78	0.997741	0.216286	13.3929
GOTERM_BP_DIRECT	GO:0007179~transforming growth factor beta receptor signaling pathway	4	4.16667	0.00997977	LTBP2, COL1A2, FURIN, ITGB1	82	92	16792	8.9035	0.998198	0.215754	13.8537
GOTERM_BP_DIRECT	GO:0098609~cell-cell adhesion	6	6.25	0.00998408	HDLBP, CALD1, PPFIBP1, CNN2, FAM129B, TMEM2	82	271	16792	4.53389	0.998203	0.208743	13.8593
GOTERM_BP_DIRECT	GO:0061077~chaperone-mediated protein folding	3	3.125	0.0137215	P3H1, CRTAP, FKBP10	82	37	16792	16.6038	0.999834	0.267192	18.5696
GOTERM_BP_DIRECT	GO:0035583~sequestering of TGFbeta in extracellular matrix	2	2.08333	0.0144023	LTBP1, FBN1	82	3	16792	136.52	0.999893	0.270323	19.4014
GOTERM_BP_DIRECT	GO:0048592~eye morphogenesis	2	2.08333	0.0144023	COL5A2, COL5A1	82	3	16792	136.52	0.999893	0.270323	19.4014
GOTERM_BP_DIRECT	GO:1901874~negative regulation of post-translational protein modification	2	2.08333	0.0144023	P3H1, CRTAP	82	3	16792	136.52	0.999893	0.270323	19.4014
GOTERM_BP_DIRECT	GO:0001568~blood vessel development	3	3.125	0.0144389	COL1A2, COL1A1, COL5A1	82	38	16792	16.1669	0.999895	0.263192	19.4459
GOTERM_BP_DIRECT	GO:0006936~muscle contraction	4	4.16667	0.0149837	CALD1, TPM2, TPM1, VCL	82	107	16792	7.65535	0.999926	0.264211	20.1053
GOTERM_BP_DIRECT	GO:0007601~visual perception	5	5.20833	0.0162031	COL18A1, CYP1B1, LUM, TGFBI, COL1A1	82	201	16792	5.09404	0.999966	0.27502	21.5633
GOTERM_BP_DIRECT	GO:0010638~positive regulation of organelle organization	2	2.08333	0.0191574	SURF4, LMAN1	82	4	16792	102.39	0.999995	0.308769	24.9933
GOTERM_BP_DIRECT	GO:0033631~cell-cell adhesion mediated by integrin	2	2.08333	0.0191574	ITGA5, ITGB1	82	4	16792	102.39	0.999995	0.308769	24.9933
GOTERM_BP_DIRECT	GO:0010951~negative regulation of endopeptidase activity	4	4.16667	0.0207251	COL6A3, SERPINE1, FURIN, SERPINH1	82	121	16792	6.7696	0.999998	0.321628	26.7561
GOTERM_BP_DIRECT	GO:2000647~negative regulation of stem cell proliferation	2	2.08333	0.0238899	FBLN1, SNAI2	82	5	16792	81.9122	1	0.352889	30.1976
GOTERM_BP_DIRECT	GO:0055114~oxidation-reduction process	8	8.33333	0.02403	P3H1, P3H3, CYP1B1, P4HA2, PLOD1, GPX8, LOXL2, LOXL1	82	592	16792	2.7673	1	0.346661	30.3465
GOTERM_BP_DIRECT	GO:0032527~protein exit from endoplasmic reticulum	2	2.08333	0.0285998	SURF4, LMAN1	82	6	16792	68.2602	1	0.389861	35.0411
GOTERM_BP_DIRECT	GO:0036498~IRE1-mediated unfolded protein response	3	3.125	0.0329342	SEC31A, SRPRA, SHC1	82	59	16792	10.4126	1	0.426047	39.2197
GOTERM_BP_DIRECT	GO:0045669~positive regulation of osteoblast differentiation	3	3.125	0.0339652	CTHRC1, PDLIM7, CD276	82	60	16792	10.239	1	0.427763	40.176
GOTERM_BP_DIRECT	GO:0048208~COPII vesicle coating	3	3.125	0.0350087	SEC31A, LMAN1, SEC24D	82	61	16792	10.0712	1	0.429516	41.1296
GOTERM_BP_DIRECT	GO:0001933~negative regulation of protein phosphorylation	3	3.125	0.0350087	FBLN1, KIRREL, MYADM	82	61	16792	10.0712	1	0.429516	41.1296
GOTERM_BP_DIRECT	GO:0032963~collagen metabolic process	2	2.08333	0.0379523	P3H1, P3H3	82	8	16792	51.1951	1	0.448175	43.7439
GOTERM_BP_DIRECT	GO:2000810~regulation of bicellular tight junction assembly	2	2.08333	0.0425952	MYO1C, SNAI2	82	9	16792	45.5068	1	0.479484	47.6481
GOTERM_BP_DIRECT	GO:0043589~skin morphogenesis	2	2.08333	0.0425952	COL1A2, COL1A1	82	9	16792	45.5068	1	0.479484	47.6481
GOTERM_BP_DIRECT	GO:0035313~wound healing, spreading of epidermal cells	2	2.08333	0.0425952	ITGA5, COL5A1	82	9	16792	45.5068	1	0.479484	47.6481
GOTERM_BP_DIRECT	GO:0035414~negative regulation of catenin import into nucleus	2	2.08333	0.0472159	FZD1, SNAI2	82	10	16792	40.9561	1	0.507683	51.2815
GOTERM_BP_DIRECT	GO:0050776~regulation of immune response	4	4.16667	0.0548334	COL1A2, CD276, COL1A1, ITGB1	82	178	16792	4.60181	1	0.554011	56.7623
GOTERM_BP_DIRECT	GO:0043206~extracellular fibril organization	2	2.08333	0.0563914	LTBP2, COL5A1	82	12	16792	34.1301	1	0.556303	57.81
GOTERM_BP_DIRECT	GO:0034498~early endosome to Golgi transport	2	2.08333	0.0563914	SURF4, LMAN1	82	12	16792	34.1301	1	0.556303	57.81
GOTERM_BP_DIRECT	GO:0060070~canonical Wnt signaling pathway	3	3.125	0.0608584	SDC1, FZD1, SNAI2	82	83	16792	7.4017	1	0.576811	60.6839
GOTERM_BP_DIRECT	GO:0001701~in utero embryonic development	4	4.16667	0.0617345	MYH9, TPM1, SEC24D, ITGB1	82	187	16792	4.38033	1	0.574355	61.2257
GOTERM_BP_DIRECT	GO:0006928~movement of cell or subcellular component	3	3.125	0.0647701	CALD1, TPM1, VCL	82	86	16792	7.14351	1	0.584755	63.0496
GOTERM_BP_DIRECT	GO:0002042~cell migration involved in sprouting angiogenesis	2	2.08333	0.0699913	NRP1, ITGB1	82	15	16792	27.3041	1	0.606601	66.0007
GOTERM_BP_DIRECT	GO:0031589~cell-substrate adhesion	2	2.08333	0.0789501	ITGA5, ITGB1	82	17	16792	24.0918	1	0.645213	70.558
GOTERM_BP_DIRECT	GO:0001935~endothelial cell proliferation	2	2.08333	0.0833975	MMP14, LOXL2	82	18	16792	22.7534	1	0.658945	72.6023
GOTERM_BP_DIRECT	GO:0035904~aorta development	2	2.08333	0.0833975	LTBP1, LOXL1	82	18	16792	22.7534	1	0.658945	72.6023
GOTERM_BP_DIRECT	GO:0007520~myoblast fusion	2	2.08333	0.0878237	ADAM12, MYH9	82	19	16792	21.5558	1	0.671648	74.5048
GOTERM_BP_DIRECT	GO:0001649~osteoblast differentiation	3	3.125	0.0898658	COL6A1, COL1A1, SNAI2	82	104	16792	5.90713	1	0.673491	75.3404
Category	Term	Count	%	PValue	Genes	List Total	Pop Hits	Pop Total	Fold Enrichment	Bonferroni	Benjamini	FDR
GOTERM_CC_DIRECT	GO:0031012~extracellular matrix	24	25	1.68613e-21	COL18A1, LTBP1, LTBP2, LUM, CKAP4, FBN1, MYH9, MMP14, COL5A2, COL5A1, PCOLCE, EMILIN1, FBLN1, COL6A3, SERPINE1, TGFBI, COL1A2, COL6A2, COL6A1, COL1A1, LAMC1, LOXL2, LAMB1, LOXL1	91	296	18224	16.2376	2.84955e-19	2.84955e-19	2.055e-18
GOTERM_CC_DIRECT	GO:0005578~proteinaceous extracellular matrix	19	19.7917	8.13509e-16	COL18A1, CTHRC1, LTBP1, BMP1, LTBP2, LUM, OLFML2B, FBN1, CRTAP, COL5A2, COL5A1, EMILIN1, P3H1, FBLN1, COL6A3, TGFBI, COL1A2, COL6A2, SPON2	91	268	18224	14.1978	1.31339e-13	6.57252e-14	9.4369e-13
GOTERM_CC_DIRECT	GO:0005581~collagen trimer	13	13.5417	2.59025e-14	COL18A1, CTHRC1, C1QTNF6, COL6A3, COL1A2, COL6A2, COL6A1, COL1A1, SERPINH1, COL5A2, COL5A1, PCOLCE, EMILIN1	91	92	18224	28.2981	4.37173e-12	1.45728e-12	3.15303e-11
GOTERM_CC_DIRECT	GO:0005788~endoplasmic reticulum lumen	16	16.6667	2.89161e-14	COL18A1, CRTAP, COL5A2, COLGALT1, SERPINH1, COL5A1, P3H1, P4HA2, COL6A3, COL6A2, COL1A2, COL6A1, GPX8, COL1A1, RCN3, FKBP10	91	192	18224	16.6886	4.87832e-12	1.21958e-12	3.5183e-11
GOTERM_CC_DIRECT	GO:0070062~extracellular exosome	41	42.7083	5.18171e-11	LTBP2, LUM, ANPEP, LMAN1, OAF, ITGB1, SERPINH1, PCOLCE, VCL, P3H1, SLC1A5, PLOD1, KIRREL, SERPINE1, TGFBI, COL6A3, COL6A2, COL6A1, CNN2, FAM129B, SPON2, LAMB1, B4GALT1, COL18A1, MYO1C, CKAP4, FBN1, CD276, SRPRA, MYH9, MYADM, FURIN, MXRA5, COL5A1, EMILIN1, TMEM2, FBLN1, SDC1, COL1A2, LAMC1, CDH11	91	2811	18224	2.92096	8.75709e-09	1.75142e-09	6.3153e-08
GOTERM_CC_DIRECT	GO:0005615~extracellular space	27	28.125	8.7498e-10	CTHRC1, NRP1, LTBP2, LUM, ANPEP, SERPINH1, PCOLCE, C1QTNF6, COL6A3, TGFBI, SERPINE1, COL6A2, LOXL2, LAMB1, SPON2, TSKU, LOXL1, COL18A1, B4GALT1, BMP1, FBN1, CRTAP, FURIN, FBLN1, COL1A2, COL1A1, LAMC1	91	1347	18224	4.0142	1.47872e-07	2.46453e-08	1.0664e-06
GOTERM_CC_DIRECT	GO:0005604~basement membrane	9	9.375	5.04963e-09	COL18A1, FBLN1, TGFBI, FBN1, LAMC1, LOXL2, LAMB1, LOXL1, COL5A1	91	79	18224	22.8149	8.53386e-07	1.21912e-07	6.15432e-06
GOTERM_CC_DIRECT	GO:0005576~extracellular region	26	27.0833	1.53127e-07	LTBP1, LUM, VCL, CALU, TGFBI, COL6A3, SERPINE1, COL6A2, COL6A1, LAMB1, LOXL1, COL18A1, BMP1, OLFML2B, FBN1, COL5A2, COL5A1, EMILIN1, EPHA3, FBLN1, COL1A2, CHSY1, ANTXR2, COL1A1, LAMC1, ADAM12	91	1610	18224	3.23407	2.58781e-05	3.2348e-06	0.000186626
GOTERM_CC_DIRECT	GO:0005925~focal adhesion	12	12.5	3.5127e-06	SDC1, NRP1, PDLIM7, ITGA5, FZD1, PPFIBP1, CNN2, TSPAN9, MMP14, MYH9, ITGB1, VCL	91	391	18224	6.1462	0.000593471	6.59586e-05	0.00428108
GOTERM_CC_DIRECT	GO:0001725~stress fiber	5	5.20833	0.000145651	MYO1C, PDLIM7, CNN2, MYH9, TPM1	91	54	18224	18.5429	0.0243163	0.00245866	0.177371
GOTERM_CC_DIRECT	GO:0005913~cell-cell adherens junction	9	9.375	0.000196136	HDLBP, CALD1, PPFIBP1, CNN2, FAM129B, MYH9, ITGB1, TMEM2, VCL	91	323	18224	5.5801	0.0326068	0.00300912	0.238782
GOTERM_CC_DIRECT	GO:0005783~endoplasmic reticulum	14	14.5833	0.000206246	P3H1, SEC31A, P3H3, P4HA2, TMEM214, PLOD1, ITGA5, CKAP4, CRTAP, SRPRA, SERPINH1, TPBG, FURIN, CALU	91	828	18224	3.3861	0.0342586	0.00290072	0.251077
GOTERM_CC_DIRECT	GO:0045121~membrane raft	7	7.29167	0.000548811	MYO1C, KIRREL, FURIN, SERPINH1, MYADM, ITGB1, VCL	91	206	18224	6.80508	0.0886011	0.0071111	0.666824
GOTERM_CC_DIRECT	GO:0009897~external side of plasma membrane	7	7.29167	0.000654067	B4GALT1, SDC1, ITGA5, CD276, ANTXR2, ANPEP, ITGB1	91	213	18224	6.58144	0.104679	0.00786699	0.794245
GOTERM_CC_DIRECT	GO:0001726~ruffle	5	5.20833	0.00102808	PDLIM7, ITGA5, MYH9, MYADM, ITGB1	91	90	18224	11.1258	0.159565	0.0115221	1.24581
GOTERM_CC_DIRECT	GO:0005789~endoplasmic reticulum membrane	13	13.5417	0.00106591	CYP1B1, SEC31A, TMEM214, CKAP4, SRPRA, LMAN1, CALU, STT3A, PLOD1, SURF4, ANTXR2, FKBP10, SEC24D	91	862	18224	3.02022	0.164925	0.0112014	1.29137
GOTERM_CC_DIRECT	GO:0005911~cell-cell junction	6	6.25	0.00162659	PDLIM7, ITGA5, KIRREL, CNN2, MYADM, VCL	91	172	18224	6.98594	0.240517	0.0160531	1.96449
GOTERM_CC_DIRECT	GO:0015629~actin cytoskeleton	6	6.25	0.00451465	PDLIM7, CALD1, RAI14, FAM129B, MYH9, VCL	91	218	18224	5.51185	0.534528	0.0415938	5.36547
GOTERM_CC_DIRECT	GO:0005793~endoplasmic reticulum-Golgi intermediate compartment	4	4.16667	0.00463034	SURF4, ANPEP, LMAN1, SERPINH1	91	68	18224	11.7802	0.543581	0.0404408	5.49942
GOTERM_CC_DIRECT	GO:0016020~membrane	21	21.875	0.00471647	B4GALT1, NRP1, MYO1C, CKAP4, SRPRA, LMAN1, MYH9, EHBP1L1, COLGALT1, FURIN, ITGB1, CALU, P3H1, SLC1A5, SDC1, STT3A, COL6A1, CNN2, CHSY1, LOXL2, CDH11	91	2200	18224	1.91161	0.550208	0.039161	5.59903
GOTERM_CC_DIRECT	GO:0032587~ruffle membrane	4	4.16667	0.0077872	MYO1C, ITGA5, TPM1, ITGB1	91	82	18224	9.76896	0.733182	0.0609755	9.0881
GOTERM_CC_DIRECT	GO:0008305~integrin complex	3	3.125	0.00781299	ITGA5, MYH9, ITGB1	91	27	18224	22.2515	0.734351	0.0584744	9.11691
GOTERM_CC_DIRECT	GO:0042383~sarcolemma	4	4.16667	0.00859353	COL6A3, COL6A2, COL6A1, ITGB1	91	85	18224	9.42418	0.767434	0.0614476	9.98445
GOTERM_CC_DIRECT	GO:0005584~collagen type I trimer	2	2.08333	0.00985297	COL1A2, COL1A1	91	2	18224	200.264	0.812394	0.0673501	11.3683
GOTERM_CC_DIRECT	GO:0005796~Golgi lumen	4	4.16667	0.0119588	SDC1, LUM, MMP14, FURIN	91	96	18224	8.34432	0.869087	0.0781094	13.6385
GOTERM_CC_DIRECT	GO:0042470~melanosome	4	4.16667	0.0137052	SLC1A5, MMP14, ITGB1, CALU	91	101	18224	7.93124	0.902918	0.0857944	15.4806
GOTERM_CC_DIRECT	GO:0005589~collagen type VI trimer	2	2.08333	0.0147434	COL6A3, COL6A1	91	3	18224	133.509	0.918747	0.0887789	16.5586
GOTERM_CC_DIRECT	GO:0032991~macromolecular complex	2	2.08333	0.0147434	P3H1, CRTAP	91	3	18224	133.509	0.918747	0.0887789	16.5586
GOTERM_CC_DIRECT	GO:0043259~laminin-10 complex	2	2.08333	0.0147434	LAMC1, LAMB1	91	3	18224	133.509	0.918747	0.0887789	16.5586
GOTERM_CC_DIRECT	GO:0005588~collagen type V trimer	2	2.08333	0.0147434	COL5A2, COL5A1	91	3	18224	133.509	0.918747	0.0887789	16.5586
GOTERM_CC_DIRECT	GO:0005606~laminin-1 complex	2	2.08333	0.0147434	LAMC1, LAMB1	91	3	18224	133.509	0.918747	0.0887789	16.5586
GOTERM_CC_DIRECT	GO:0009986~cell surface	8	8.33333	0.0177348	DCBLD2, SDC1, NRP1, ITGA5, FZD1, FURIN, TPBG, ITGB1	91	542	18224	2.95592	0.951397	0.102375	19.5943
GOTERM_CC_DIRECT	GO:0005862~muscle thin filament tropomyosin	2	2.08333	0.0196099	TPM2, TPM1	91	4	18224	100.132	0.96481	0.109003	21.4452
GOTERM_CC_DIRECT	GO:1903561~extracellular vesicle	3	3.125	0.0253433	COL6A3, COL6A2, VCL	91	50	18224	12.0158	0.98694	0.134638	26.8646
GOTERM_CC_DIRECT	GO:0000139~Golgi membrane	8	8.33333	0.0269114	B4GALT1, SEC31A, SURF4, CHSY1, LMAN1, FURIN, SEC24D, PMEPA1	91	591	18224	2.71085	0.990052	0.13819	28.2858
GOTERM_CC_DIRECT	GO:0012507~ER to Golgi transport vesicle membrane	3	3.125	0.0272597	SEC31A, LMAN1, SEC24D	91	52	18224	11.5537	0.990636	0.135811	28.598
GOTERM_CC_DIRECT	GO:0005903~brush border	3	3.125	0.0354788	MYO1C, MYH9, VCL	91	60	18224	10.0132	0.997768	0.168892	35.6132
GOTERM_CC_DIRECT	GO:0005886~plasma membrane	29	30.2083	0.0389552	HDLBP, NRP1, CALD1, TSPAN9, ITGB1, VCL, SLC1A5, KIRREL, TGFBI, SERPINE1, SHC1, FAM129B, B4GALT1, TCIRG1, MYO1C, CKAP4, FZD1, PPFIBP1, MMP14, MYH9, MYADM, FURIN, EPHA3, SDC1, ITGA5, ANTXR2, ADAM12, PMEPA1, CDH11	91	4121	18224	1.40928	0.998788	0.179222	38.3852
GOTERM_CC_DIRECT	GO:0030127~COPII vesicle coat	2	2.08333	0.0483139	SEC31A, SEC24D	91	10	18224	40.0527	0.999768	0.212673	45.3125
GOTERM_CC_DIRECT	GO:0001527~microfibril	2	2.08333	0.0483139	LTBP1, FBN1	91	10	18224	40.0527	0.999768	0.212673	45.3125
GOTERM_CC_DIRECT	GO:0043234~protein complex	6	6.25	0.0532884	SDC1, LTBP1, COL6A2, COL6A1, MYH9, VCL	91	412	18224	2.91646	0.999904	0.226687	48.6962
Category	Term	Count	%	PValue	Genes	List Total	Pop Hits	Pop Total	Fold Enrichment	Bonferroni	Benjamini	FDR
GOTERM_MF_DIRECT	GO:0005201~extracellular matrix structural constituent	9	9.375	1.02351e-09	FBLN1, LUM, FBN1, COL1A2, COL1A1, LAMC1, LAMB1, COL5A2, COL5A1	82	67	16881	27.6536	1.68879e-07	1.68879e-07	1.24237e-06
GOTERM_MF_DIRECT	GO:0005178~integrin binding	7	7.29167	1.11529e-05	FBLN1, ITGA5, TGFBI, FBN1, MMP14, ITGB1, COL5A1	82	105	16881	13.7244	0.00183854	0.000919694	0.0135369
GOTERM_MF_DIRECT	GO:0048407~platelet-derived growth factor binding	4	4.16667	1.7081e-05	COL1A2, COL6A1, COL1A1, COL5A1	82	11	16881	74.8603	0.00281442	0.000939022	0.0207315
GOTERM_MF_DIRECT	GO:0098641~cadherin binding involved in cell-cell adhesion	9	9.375	7.47849e-05	HDLBP, CALD1, PPFIBP1, CNN2, FAM129B, MYH9, ITGB1, TMEM2, VCL	82	290	16881	6.38894	0.0122641	0.00308024	0.0907385
GOTERM_MF_DIRECT	GO:0031418~L-ascorbic acid binding	4	4.16667	0.000132996	P3H1, P3H3, P4HA2, PLOD1	82	21	16881	39.2125	0.0217067	0.00437953	0.161315
GOTERM_MF_DIRECT	GO:0005518~collagen binding	5	5.20833	0.000195561	P3H1, LUM, TGFBI, SERPINH1, PCOLCE	82	60	16881	17.1555	0.0317556	0.00536402	0.23712
GOTERM_MF_DIRECT	GO:0003779~actin binding	8	8.33333	0.000374601	MYO1C, CALD1, CNN2, TPM2, MYH9, TPM1, ITGB1, VCL	82	278	16881	5.9242	0.0599486	0.00879265	0.453755
GOTERM_MF_DIRECT	GO:0016504~peptidase activator activity	3	3.125	0.000998096	FBLN1, MMP14, PCOLCE	82	10	16881	61.7598	0.15191	0.0203854	1.20481
GOTERM_MF_DIRECT	GO:0001618~virus receptor activity	4	4.16667	0.00462374	SLC1A5, ITGA5, ANPEP, ITGB1	82	70	16881	11.7638	0.53452	0.0814557	5.47015
GOTERM_MF_DIRECT	GO:0005506~iron ion binding	5	5.20833	0.00628896	P3H1, P3H3, CYP1B1, P4HA2, PLOD1	82	153	16881	6.72764	0.646883	0.0988608	7.37198
GOTERM_MF_DIRECT	GO:0005509~calcium ion binding	10	10.4167	0.00728545	FBLN1, LTBP1, BMP1, LTBP2, FBN1, FKBP10, MMP14, RCN3, CALU, CDH11	82	717	16881	2.87121	0.700757	0.103881	8.4932
GOTERM_MF_DIRECT	GO:0008201~heparin binding	5	5.20833	0.00734731	NRP1, LTBP2, FBN1, PCOLCE, COL5A1	82	160	16881	6.43331	0.703818	0.0964271	8.56239
GOTERM_MF_DIRECT	GO:0004867~serine-type endopeptidase inhibitor activity	4	4.16667	0.0113559	COL6A3, SERPINE1, FURIN, SERPINH1	82	97	16881	8.48931	0.848087	0.134941	12.945
GOTERM_MF_DIRECT	GO:0019797~procollagen-proline 3-dioxygenase activity	2	2.08333	0.0143268	P3H1, P3H3	82	3	16881	137.244	0.907543	0.156396	16.0678
GOTERM_MF_DIRECT	GO:0032403~protein complex binding	5	5.20833	0.0172698	P3H1, FBLN1, CRTAP, FBN1, ITGB1	82	206	16881	4.99674	0.943551	0.174386	19.0597
GOTERM_MF_DIRECT	GO:0030023~extracellular matrix constituent conferring elasticity	2	2.08333	0.0237651	FBN1, EMILIN1	82	5	16881	82.3463	0.9811	0.219669	25.3196
GOTERM_MF_DIRECT	GO:0016641~oxidoreductase activity, acting on the CH-NH2 group of donors, oxygen as acceptor	2	2.08333	0.0237651	LOXL2, LOXL1	82	5	16881	82.3463	0.9811	0.219669	25.3196
GOTERM_MF_DIRECT	GO:0008237~metallopeptidase activity	3	3.125	0.0577585	BMP1, ANPEP, ADAM12	82	81	16881	7.62466	0.999945	0.438665	51.4295
GOTERM_MF_DIRECT	GO:0030898~actin-dependent ATPase activity	2	2.08333	0.0606341	MYO1C, MYH9	82	13	16881	31.6717	0.999967	0.436381	53.1985
GOTERM_MF_DIRECT	GO:0005516~calmodulin binding	4	4.16667	0.0625304	MYO1C, CALD1, CNN2, MYH9	82	189	16881	4.35695	0.999976	0.429218	54.3325
GOTERM_MF_DIRECT	GO:0002020~protease binding	3	3.125	0.0847394	SERPINE1, FURIN, ITGB1	82	101	16881	6.11483	1	0.518336	65.8636
GOTERM_MF_DIRECT	GO:0004872~receptor activity	4	4.16667	0.0864001	SLC1A5, ANTXR2, ANPEP, ITGB1	82	217	16881	3.79476	1	0.508351	66.6079
GOTERM_MF_DIRECT	GO:0000146~microfilament motor activity	2	2.08333	0.0917641	MYO1C, MYH9	82	20	16881	20.5866	1	0.514164	68.9114
Tan Module	RNA alternative splicing
Category	Term	Count	%	PValue	Genes	List Total	Pop Hits	Pop Total	Fold Enrichment	Bonferroni	Benjamini	FDR
GOTERM_BP_DIRECT	GO:0000398~mRNA splicing, via spliceosome	13	14.1304	1.91478e-10	PABPN1, SRSF11, DDX39B, RBM5, PNN, SRRT, SRSF5, SRSF6, SRRM2, CPSF7, SRRM1, SNRNP70, HNRNPH1	74	222	16792	13.288	7.31447e-08	7.31447e-08	2.65285e-07
GOTERM_BP_DIRECT	GO:0008380~RNA splicing	10	10.8696	4.0977e-08	SREK1, DDX39B, SRSF11, RBM5, SRRM1, RBM39, SNRNP70, ACIN1, RBM25, LUC7L3	74	166	16792	13.6698	1.56531e-05	7.82658e-06	5.67719e-05
GOTERM_BP_DIRECT	GO:0031124~mRNA 3'-end processing	7	7.6087	7.47871e-08	PABPN1, SRSF5, SRSF6, DDX39B, SRSF11, CPSF7, SRRM1	74	50	16792	31.7686	2.85683e-05	9.52285e-06	0.000103614
GOTERM_BP_DIRECT	GO:0006369~termination of RNA polymerase II transcription	7	7.6087	3.36342e-07	PABPN1, SRSF5, SRSF6, DDX39B, SRSF11, CPSF7, SRRM1	74	64	16792	24.8193	0.000128475	3.21202e-05	0.000465987
GOTERM_BP_DIRECT	GO:0006397~mRNA processing	9	9.78261	1.06173e-06	PAN2, SRSF5, SREK1, SRSF11, SRRM1, RBM39, SNRNP70, ACIN1, RBM25	74	179	16792	11.4093	0.000405499	8.1113e-05	0.00147097
GOTERM_BP_DIRECT	GO:0006376~mRNA splice site selection	4	4.34783	5.13063e-05	SRSF5, SRSF6, LUC7L, LUC7L3	74	17	16792	53.3927	0.0194087	0.00326125	0.0710592
GOTERM_BP_DIRECT	GO:0006396~RNA processing	6	6.52174	6.38263e-05	PABPN1, DDX17, RBM5, RBM6, RBM39, HNRNPH1	74	97	16792	14.0362	0.0240876	0.00347714	0.0883924
GOTERM_BP_DIRECT	GO:0006405~RNA export from nucleus	5	5.43478	9.47979e-05	SRSF5, SRSF6, DDX39B, SRSF11, SRRM1	74	55	16792	20.629	0.0355666	0.00451658	0.131258
GOTERM_BP_DIRECT	GO:0000381~regulation of alternative mRNA splicing, via spliceosome	4	4.34783	0.000596138	SRSF6, SREK1, RBM5, RBM25	74	38	16792	23.8862	0.203711	0.0249927	0.822766
GOTERM_BP_DIRECT	GO:0006406~mRNA export from nucleus	5	5.43478	0.000940734	SRSF5, SRSF6, DDX39B, SRSF11, SRRM1	74	100	16792	11.3459	0.301995	0.0353143	1.2955
GOTERM_BP_DIRECT	GO:0043484~regulation of RNA splicing	3	3.26087	0.00701508	SNRNP70, CLK1, HNRNPH1	74	29	16792	23.4744	0.932065	0.216883	9.2928
GOTERM_BP_DIRECT	GO:0046626~regulation of insulin receptor signaling pathway	2	2.17391	0.0342609	TSC2, OGT	74	8	16792	56.7297	0.999998	0.670362	38.3065
GOTERM_BP_DIRECT	GO:0007064~mitotic sister chromatid cohesion	2	2.17391	0.0591943	POGZ, MAU2	74	14	16792	32.417	1	0.833542	57.0609
GOTERM_BP_DIRECT	GO:0048009~insulin-like growth factor receptor signaling pathway	2	2.17391	0.0591943	TSC2, GIGYF1	74	14	16792	32.417	1	0.833542	57.0609
GOTERM_BP_DIRECT	GO:0006355~regulation of transcription, DNA-templated	12	13.0435	0.059439	ARGLU1, KAT2A, SRRT, TAF1C, SIN3B, ZNF83, ZNF512B, DMTF1, MTA1, RBM39, PNN, CCNL2	74	1504	16792	1.81052	1	0.812136	57.2154
GOTERM_BP_DIRECT	GO:0080182~histone H3-K4 trimethylation	2	2.17391	0.0632877	KMT2B, OGT	74	15	16792	30.2559	1	0.810807	59.5781
GOTERM_BP_DIRECT	GO:0008283~cell proliferation	5	5.43478	0.0750387	KAT2A, SRRT, NASP, CDK5RAP3, CLK1	74	366	16792	3.09999	1	0.84469	66.0643
GOTERM_BP_DIRECT	GO:0048025~negative regulation of mRNA splicing, via spliceosome	2	2.17391	0.0874817	SRSF6, ACIN1	74	21	16792	21.6113	1	0.872178	71.8704
GOTERM_BP_DIRECT	GO:0045880~positive regulation of smoothened signaling pathway	2	2.17391	0.0993465	STK36, ULK3	74	24	16792	18.9099	1	0.891454	76.5352
Category	Term	Count	%	PValue	Genes	List Total	Pop Hits	Pop Total	Fold Enrichment	Bonferroni	Benjamini	FDR
GOTERM_CC_DIRECT	GO:0016607~nuclear speck	14	15.2174	1.40433e-12	PABPN1, DDX39B, PNISR, CCNL2, PNN, SRSF5, SRSF6, SRRM2, SRRM1, ACIN1, SNRNP70, RBM39, LUC7L3, RBM25	75	201	18224	16.9244	1.78349e-10	1.78349e-10	1.6286e-09
GOTERM_CC_DIRECT	GO:0005654~nucleoplasm	36	39.1304	7.43399e-11	TAF1C, MAU2, KMT2B, SRSF11, RBM5, PNISR, PNN, SRRT, SIN3B, DDX17, SRRM2, SRRM1, SNRNP70, OGT, ACIN1, TNRC6A, LUC7L3, RBM25, ARGLU1, PABPN1, KAT2A, POGZ, NASP, SREK1, DDX39B, SPPL2B, MTA1, CCNL2, DOT1L, SRSF5, SRSF6, DMTF1, FNBP4, CPSF7, RBM39, HNRNPH1	75	2784	18224	3.14207	9.44116e-09	4.72058e-09	8.62124e-08
GOTERM_CC_DIRECT	GO:0005634~nucleus	38	41.3043	0.000192124	ZNF83, MAU2, STK36, KMT2B, SRSF11, RBM5, RBM6, QTRT1, CLK1, DDX17, SIN3B, ARIH2, ZNF512B, SRRM1, CDK5RAP3, SNRNP70, OGT, ACIN1, SH2B1, LUC7L3, ARGLU1, PAN2, KAT2A, PABPN1, CREBZF, POGZ, NASP, DDX39B, MTA1, CCNL2, TYK2, DOT1L, SRSF5, DMTF1, TSC2, CPSF7, RBM39, HNRNPH1	75	5415	18224	1.70517	0.0241067	0.00810103	0.22258
GOTERM_CC_DIRECT	GO:0005681~spliceosomal complex	5	5.43478	0.000579542	SREK1, DDX39B, RBM5, SNRNP70, RBM25	75	94	18224	12.9248	0.0709782	0.0182374	0.670038
GOTERM_CC_DIRECT	GO:0071004~U2-type prespliceosome	3	3.26087	0.00212658	SNRNP70, LUC7L, LUC7L3	75	17	18224	42.88	0.236898	0.0526368	2.43861
GOTERM_CC_DIRECT	GO:0005685~U1 snRNP	3	3.26087	0.00265986	SNRNP70, LUC7L, LUC7L3	75	19	18224	38.3663	0.286984	0.0548157	3.04155
GOTERM_CC_DIRECT	GO:0071013~catalytic step 2 spliceosome	4	4.34783	0.00623165	SRRM2, SRRM1, HNRNPH1, PNN	75	92	18224	10.5646	0.54792	0.107219	6.99295
GOTERM_CC_DIRECT	GO:0005737~cytoplasm	30	32.6087	0.0327223	STK36, PPP1R12C, PNISR, CLK1, QTRT1, SRRT, ARIH2, TUBGCP6, SIN3B, GOLGA8B, STX16, CDK5RAP3, SNRNP70, ACIN1, GOLGA8A, RBM25, PABPN1, POGZ, NASP, DDX39B, WDR6, MTA1, TYK2, SRSF5, PLCG1, DMTF1, MIB2, ULK3, TSC2, HNRNPH1	75	5222	18224	1.39594	0.985378	0.410308	32.0114
GOTERM_CC_DIRECT	GO:0016020~membrane	15	16.3043	0.0576041	SPPL2B, NKTR, PNN, TYK2, TUBGCP6, DDX17, KLC1, STX16, TSC2, CPSF7, RHOT2, CDK5RAP3, SH2B1, HNRNPH1, ABCC5	75	2200	18224	1.65673	0.999466	0.567083	49.7446
GOTERM_CC_DIRECT	GO:0005829~cytosol	20	21.7391	0.0683867	ARFGAP1, PAN2, VARS2, UBE2G2, ACTN2, GPCPD1, DMPK, TYK2, TUBGCP6, PLCG1, KLC1, MIB2, STX16, TSC2, SRRM1, RHOT2, ACIN1, OGT, SH2B1, TNRC6A	75	3315	18224	1.46598	0.999876	0.593282	56.0231
GOTERM_CC_DIRECT	GO:0031307~integral component of mitochondrial outer membrane	2	2.17391	0.0819402	RHOT2, DMPK	75	21	18224	23.1416	0.999981	0.627327	62.8967
GOTERM_CC_DIRECT	GO:0043234~protein complex	5	5.43478	0.0865516	DOT1L, NASP, DDX39B, WDR6, CDK5RAP3	75	412	18224	2.94887	0.99999	0.616376	65.0014
Category	Term	Count	%	PValue	Genes	List Total	Pop Hits	Pop Total	Fold Enrichment	Bonferroni	Benjamini	FDR
GOTERM_MF_DIRECT	GO:0000166~nucleotide binding	17	18.4783	5.01472e-12	PABPN1, RBM33, SREK1, SRSF11, RBM5, RBM6, SRRT, SRSF5, SRSF6, CPSF7, ACIN1, SNRNP70, RBM39, PABPC1L, HNRNPH1, TNRC6A, RBM25	80	348	16881	10.3081	7.92333e-10	7.92333e-10	6.04226e-09
GOTERM_MF_DIRECT	GO:0044822~poly(A) RNA binding	24	26.087	1.00358e-09	PABPN1, RBM33, SREK1, DDX39B, SRSF11, WDR6, RBM5, RBM6, PNISR, PNN, SRRT, SRSF5, DDX17, SRSF6, SRRM2, CPSF7, SRRM1, ACIN1, SNRNP70, RBM39, HNRNPH1, TNRC6A, RBM25, LUC7L3	80	1129	16881	4.48565	1.58565e-07	7.92824e-08	1.2092e-06
GOTERM_MF_DIRECT	GO:0005515~protein binding	64	69.5652	2.92365e-07	TAF1C, ZNF83, SPG7, MAU2, STK36, RSRP1, UBE2G2, RBM5, RBM6, CLK1, DMPK, SIN3B, DDX17, SRRM1, CDK5RAP3, CDK10, OGT, ACIN1, LUC7L3, ARGLU1, PABPN1, PAN2, POGZ, DDX39B, MTA1, ACTN2, LENG8, CCNL2, TYK2, MIB2, CPSF7, RBM39, ARFGAP1, CCDC14, KMT2B, PPP1R12C, SRSF11, SRRT, ARIH2, ZNF512B, KLC1, STX16, SH2B1, SNRNP70, TNRC6A, RBM25, KAT2A, CREBZF, NASP, SREK1, WDR6, SPPL2B, COL16A1, DOT1L, SRSF5, PLCG1, …	80	8785	16881	1.53726	4.61926e-05	1.53978e-05	0.000352268
GOTERM_MF_DIRECT	GO:0003676~nucleic acid binding	16	17.3913	4.44543e-05	PAN2, PABPN1, RBM33, ZNF83, SREK1, DDX39B, SRSF11, RBM5, SRSF5, DDX17, CPSF7, ACIN1, SNRNP70, RBM39, HNRNPH1, RBM25	80	985	16881	3.42761	0.00699932	0.00175444	0.0535495
GOTERM_MF_DIRECT	GO:0003723~RNA binding	10	10.8696	0.00101018	PABPN1, SRSF5, DDX17, SRSF6, RBM5, RBM6, RBM39, SNRNP70, PABPC1L, HNRNPH1	80	547	16881	3.85763	0.147592	0.0314333	1.21039
GOTERM_MF_DIRECT	GO:0003729~mRNA binding	5	5.43478	0.00280545	RBM5, SNRNP70, LUC7L, RBM25, LUC7L3	80	125	16881	8.4405	0.358461	0.0713105	3.32837
GOTERM_MF_DIRECT	GO:0008186~RNA-dependent ATPase activity	2	2.17391	0.0231838	DDX17, DDX39B	80	5	16881	84.405	0.975429	0.411073	24.6201
GOTERM_MF_DIRECT	GO:0004672~protein kinase activity	6	6.52174	0.0265043	TYK2, STK36, ULK3, CDK10, CLK1, DMPK	80	359	16881	3.52667	0.985653	0.411703	27.6502
GOTERM_MF_DIRECT	GO:0050733~RS domain binding	2	2.17391	0.0277565	SRSF5, LUC7L	80	6	16881	70.3375	0.988293	0.389924	28.7635
GOTERM_MF_DIRECT	GO:0005524~ATP binding	12	13.0435	0.0878691	TYK2, SPG7, DDX17, VARS2, STK36, UBE2G2, DDX39B, ULK3, CDK10, CLK1, ABCC5, DMPK	80	1495	16881	1.69375	1	0.766168	66.9834
GOTERM_MF_DIRECT	GO:0003677~DNA binding	13	14.1304	0.0886054	DOT1L, SRRT, ZNF83, ZNF512B, CREBZF, POGZ, DMTF1, KMT2B, RBM5, SRRM1, RBM6, LUC7L3, PNN	80	1674	16881	1.63869	1	0.736222	67.3032
GOTERM_MF_DIRECT	GO:0004674~protein serine/threonine kinase activity	5	5.43478	0.0996482	STK36, ULK3, CDK10, CLK1, DMPK	80	376	16881	2.80602	1	0.748949	71.7696
Turquoise Module	Energy synthesis
Category	Term	Count	%	PValue	Genes	List Total	Pop Hits	Pop Total	Fold Enrichment	Bonferroni	Benjamini	FDR
GOTERM_BP_DIRECT	GO:0006120~mitochondrial electron transport, NADH to ubiquinone	23	3.85906	2.10646e-20	NDUFA4, NDUFB3, NDUFA5, NDUFB4, NDUFA2, NDUFB5, NDUFB10, NDUFB6, NDUFB7, NDUFA9, NDUFA6, NDUFB9, NDUFAB1, NDUFC2, NDUFA13, NDUFA1, NDUFA12, NDUFB1, NDUFB2, NDUFA11, NDUFS5, NDUFS4, NDUFS3	542	49	16792	14.5424	3.6526e-17	3.6526e-17	3.56131e-17
GOTERM_BP_DIRECT	GO:0032981~mitochondrial respiratory chain complex I assembly	25	4.19463	4.36983e-20	NDUFB3, NDUFB4, NDUFB5, NDUFB6, NDUFB7, COA1, NDUFB9, NDUFAB1, NDUFB1, NDUFB2, NDUFS5, NDUFS4, NDUFS3, TIMMDC1, NDUFA5, NDUFA2, NDUFB10, NDUFA9, NDUFA6, NDUFC2, NDUFA13, TMEM126B, NDUFA1, NDUFA12, NDUFA11	542	63	16792	12.2943	7.57728e-17	3.78864e-17	7.38791e-17
GOTERM_BP_DIRECT	GO:0042776~mitochondrial ATP synthesis coupled proton transport	16	2.68456	1.55089e-18	ATP5E, ATP5J2, CYC1, ATP5F1, STOML2, ATP5G2, ATP5G1, ATP5G3, COX5B, ATP5C1, ATP5L, ATP5O, ATP5A1, ATP5I, ATP5H, ATP5J	542	21	16792	23.605	2.68923e-15	8.96412e-16	2.62202e-15
GOTERM_BP_DIRECT	GO:0038061~NIK/NF-kappaB signaling	20	3.3557	1.39738e-13	SKP1, PSMA7, PSMB8, PSMA2, PSMA1, PSMB4, PSMC6, PSMD14, PSMD13, PSMB6, PSME1, PSMA5, PSMD10, PSMA4, PSMC2, PSMB3, UBA3, PSMA3, UBB, PPP4C	542	66	16792	9.38835	2.42373e-10	6.05933e-11	2.36311e-10
GOTERM_BP_DIRECT	GO:0051437~positive regulation of ubiquitin-protein ligase activity involved in regulation of mitotic cell cycle transition	21	3.52349	2.08795e-13	ANAPC16, SKP1, ANAPC11, PSMA7, PSMB8, PSMA2, PSMA1, PSMB4, PSMD14, PSMC6, PSMD13, PSMB6, PSME1, PSMA5, PSMD10, PSMA4, PSMC2, PSMB3, PSMA3, UBB, UBE2E1	542	76	16792	8.56069	3.62116e-10	7.24233e-11	3.53062e-10
GOTERM_BP_DIRECT	GO:0051436~negative regulation of ubiquitin-protein ligase activity involved in mitotic cell cycle	20	3.3557	6.02492e-13	ANAPC16, ANAPC11, PSMA7, PSMB8, PSMA2, PSMA1, PSMB4, PSMD14, PSMC6, PSMD13, PSMB6, PSME1, PSMA5, PSMD10, PSMA4, PSMC2, PSMB3, PSMA3, UBB, UBE2E1	542	71	16792	8.7272	1.04477e-09	1.74128e-10	1.01865e-09
GOTERM_BP_DIRECT	GO:0006754~ATP biosynthetic process	14	2.34899	1.47873e-12	ATP5E, ATP5J2, ATP5F1, ATP5G2, ATP5G1, ATP5G3, ATP5C1, ATP5L, ATP5O, ATP5A1, ATP5I, SURF1, ATP5H, ATP5J	542	29	16792	14.9566	2.56408e-09	3.66297e-10	2.49999e-09
GOTERM_BP_DIRECT	GO:0070125~mitochondrial translational elongation	21	3.52349	2.05341e-12	MRPS35, MRPL52, MRPL51, MRPL3, MRPS33, MRPS15, MRPS23, MRPS21, MRPS7, MRPL20, MRPL24, MRPL13, MRPL15, MRPS18B, MRPL27, MRPL54, MRPL49, MRPL32, MRPL33, MRPL34, MRPL43	542	85	16792	7.65427	3.56071e-09	4.45089e-10	3.47172e-09
GOTERM_BP_DIRECT	GO:0070126~mitochondrial translational termination	21	3.52349	2.59664e-12	MRPS35, MRPL52, MRPL51, MRPL3, MRPS33, MRPS15, MRPS23, MRPS21, MRPS7, MRPL20, MRPL24, MRPL13, MRPL15, MRPS18B, MRPL27, MRPL54, MRPL49, MRPL32, MRPL33, MRPL34, MRPL43	542	86	16792	7.56526	4.50249e-09	5.00276e-10	4.38996e-09
GOTERM_BP_DIRECT	GO:0031145~anaphase-promoting complex-dependent catabolic process	20	3.3557	4.83363e-12	ANAPC16, ANAPC11, PSMA7, PSMB8, PSMA2, PSMA1, PSMB4, PSMD14, PSMC6, PSMD13, PSMB6, PSME1, PSMA5, PSMD10, PSMA4, PSMC2, PSMB3, PSMA3, UBB, UBE2E1	542	79	16792	7.84343	8.38142e-09	8.38142e-10	8.17195e-09
GOTERM_BP_DIRECT	GO:0006521~regulation of cellular amino acid metabolic process	16	2.68456	3.77416e-11	PSMA7, PSMB8, PSMA2, PSMA1, PSMB4, PSMC6, PSMD14, PSMD13, PSMB6, PSME1, PSMA5, PSMD10, PSMC2, PSMB3, PSMA4, PSMA3	542	51	16792	9.7197	6.54439e-08	5.94945e-09	6.38083e-08
GOTERM_BP_DIRECT	GO:0000209~protein polyubiquitination	27	4.5302	2.32403e-10	RNF181, PSMA7, RBX1, PSMB4, UBE2D3, UBE2D2, PSMB6, PSMB3, RNF14, UBE2A, SKP1, UBE2B, PSMB8, PSMA2, PSMA1, PSMD14, PSMC6, PSMD13, PSME1, PSMA5, PSMA4, PSMD10, PSMC2, PSMA3, UBB, RNF41, UBE2E1	542	184	16792	4.54621	4.02986e-07	3.35822e-08	3.92914e-07
GOTERM_BP_DIRECT	GO:0043161~proteasome-mediated ubiquitin-dependent protein catabolic process	28	4.69799	4.20766e-10	ANAPC16, ANAPC11, RNF181, PSMA7, RBX1, PSMB4, UBE2D3, PSMB6, PSMB3, UBE2A, PCNP, SKP1, UBE2B, PSMB8, PSMA2, PSMA1, PSMD14, PSMC6, CRBN, PSMD13, PSME1, PSMA5, PSMA4, PSMD10, PSMC2, PSMA3, UBB, UBE2E1	542	203	16792	4.27332	7.29608e-07	5.61237e-08	7.11373e-07
GOTERM_BP_DIRECT	GO:1902600~hydrogen ion transmembrane transport	16	2.68456	6.20096e-10	NDUFA4, COX7A2, COX7B, COX8A, COX4I1, ATP6V1G1, COX5A, UQCRQ, COX6C, UQCR10, UQCR11, UQCRH, COX6B1, COX6A1, SURF1, UQCRB	542	61	16792	8.12631	1.07525e-06	7.68033e-08	1.04837e-06
GOTERM_BP_DIRECT	GO:0060071~Wnt signaling pathway, planar cell polarity pathway	19	3.18792	6.79216e-10	PSMA7, PSMB8, PSMA2, CDC42, PSMA1, PSMB4, PSMC6, PSMD14, PSMD13, PSMB6, PSME1, PSMA5, PSMD10, PSMA4, PSMC2, PSMB3, PSMA3, RHOA, UBB	542	92	16792	6.39836	1.17776e-06	7.85173e-08	1.14832e-06
GOTERM_BP_DIRECT	GO:0006412~translation	31	5.20134	7.63097e-10	MRPS33, MRPS15, COPS5, COA1, SNU13, RPS27L, MRPL20, MRPL13, MRPL15, SLC25A3, FAU, MRPL57, RSL24D1, MRPL32, MRPL34, RPL36AL, MRPL52, MRPL51, MRPL3, MRPS23, SLC25A5, MRPS21, MRPS7, MRPL24, SLC25A11, MRPS18B, MRPL27, MRPL49, RPS13, NHP2, MRPL43	542	253	16792	3.79616	1.32321e-06	8.27006e-08	1.29014e-06
GOTERM_BP_DIRECT	GO:0002223~stimulatory C-type lectin receptor signaling pathway	20	3.3557	9.21136e-10	SKP1, PSMA7, PSMB8, PSMA2, UBE2N, PSMA1, PSMB4, PSMD14, PSMC6, PSMD13, UBE2D2, PSMB6, PSME1, PSMA5, PSMD10, PSMA4, PSMC2, PSMB3, PSMA3, UBB	542	105	16792	5.90125	1.59725e-06	9.39559e-08	1.55733e-06
GOTERM_BP_DIRECT	GO:0002479~antigen processing and presentation of exogenous peptide antigen via MHC class I, TAP-dependent	16	2.68456	1.01164e-09	PSMA7, PSMB8, PSMA2, PSMA1, PSMB4, PSMC6, PSMD14, PSMD13, PSMB6, PSME1, PSMA5, PSMD10, PSMC2, PSMB3, PSMA4, PSMA3	542	63	16792	7.86833	1.75419e-06	9.74551e-08	1.71035e-06
GOTERM_BP_DIRECT	GO:0006123~mitochondrial electron transport, cytochrome c to oxygen	10	1.67785	4.28391e-09	NDUFA4, CYCS, COX7B, COX8A, COX6B1, COX4I1, COX6A1, COX5A, COX5B, COX6C	542	20	16792	15.4908	7.42828e-06	3.90963e-07	7.24265e-06
GOTERM_BP_DIRECT	GO:0006122~mitochondrial electron transport, ubiquinol to cytochrome c	9	1.51007	5.81411e-09	UQCRC2, UQCR10, UQCR11, UQCRH, CYC1, CYCS, UQCRQ, PMPCB, UQCRB	542	15	16792	18.5889	1.00816e-05	5.04083e-07	9.8297e-06
GOTERM_BP_DIRECT	GO:0015986~ATP synthesis coupled proton transport	10	1.67785	1.19754e-08	ATP5F1, ATP5C1, ATP5L, ATP5O, ATP5G2, ATP5A1, ATP5G1, ATP5G3, ATP5H, ATP5J	542	22	16792	14.0825	2.07652e-05	9.88828e-07	2.02464e-05
GOTERM_BP_DIRECT	GO:0033209~tumor necrosis factor-mediated signaling pathway	19	3.18792	4.16957e-08	PSMA7, PSMB8, PSMA2, PSMA1, PSMB4, PSMC6, PSMD14, PSMD13, PSMB6, TXNDC17, PSME1, PSMA5, PSMD10, PSMA4, PSMC2, PSMB3, PSMA3, UBB, COMMD7	542	118	16792	4.98855	7.22977e-05	3.28637e-06	7.04933e-05
GOTERM_BP_DIRECT	GO:0009060~aerobic respiration	11	1.84564	5.26402e-08	UQCRC2, SDHB, UQCR10, UQCRH, SDHC, BLOC1S1, COX6A1, MTFR1L, SURF1, PMPCB, UQCRB	542	33	16792	10.3272	9.1274e-05	3.96861e-06	8.89968e-05
GOTERM_BP_DIRECT	GO:0050852~T cell receptor signaling pathway	21	3.52349	6.03475e-08	STOML2, SKP1, PSMA7, PSMB8, PSMA2, UBE2N, PSMA1, PSMB4, PSMD14, PSMC6, PSMD13, UBE2D2, PSMB6, PSME1, PSMA5, PSMD10, PSMA4, PSMC2, PSMB3, PSMA3, UBB	542	148	16792	4.39603	0.000104637	4.36009e-06	0.000102027
GOTERM_BP_DIRECT	GO:0010388~cullin deneddylation	7	1.1745	8.4156e-08	COPS2, COPS5, COPS6, COPS3, COPS4, COPS7A, COPS8	542	9	16792	24.0968	0.000145916	5.83704e-06	0.000142279
GOTERM_BP_DIRECT	GO:0006283~transcription-coupled nucleotide-excision repair	15	2.51678	8.46674e-08	POLR2G, COPS2, POLR2L, COPS5, POLR2K, COPS6, COPS3, POLR2J, COPS4, COPS7A, COPS8, POLR2C, RBX1, RPA2, UBB	542	74	16792	6.28004	0.000146803	5.64665e-06	0.000143144
GOTERM_BP_DIRECT	GO:0043488~regulation of mRNA stability	17	2.85235	1.81986e-07	PSMA7, PSMB8, PSMA2, PSMA1, PSMB4, PSMC6, PSMD14, PSMD13, PSMB6, PSME1, PSMA5, PSMD10, PSMA4, PSMC2, PSMB3, PSMA3, UBB	542	103	16792	5.11346	0.000315514	1.16875e-05	0.000307676
GOTERM_BP_DIRECT	GO:0000715~nucleotide-excision repair, DNA damage recognition	9	1.51007	3.52583e-07	COPS2, COPS5, COPS6, COPS3, COPS4, COPS7A, COPS8, UBB, RBX1	542	23	16792	12.1232	0.000611193	2.18348e-05	0.000596098
GOTERM_BP_DIRECT	GO:0016236~macroautophagy	14	2.34899	8.30821e-07	LAMTOR5, GABARAPL2, LAMTOR3, TOMM7, LAMTOR4, ATG12, DYNLL1, LAMTOR1, MAP1LC3B, PRKAG1, RHEB, TOMM22, UBB, GABARAP	542	76	16792	5.70713	0.00143961	4.96761e-05	0.00140463
GOTERM_BP_DIRECT	GO:0038095~Fc-epsilon receptor signaling pathway	21	3.52349	1.24874e-06	SKP1, PSMA7, PSMB8, PSMA2, UBE2N, PSMA1, PSMB4, PSMD14, PSMC6, PSMD13, UBE2D2, PSMB6, PSME1, PSMA5, PSMD10, PSMA4, PSMC2, PSMB3, PSMA3, UBB, CALM2	542	178	16792	3.65513	0.00216297	7.21746e-05	0.00211118
GOTERM_BP_DIRECT	GO:0090263~positive regulation of canonical Wnt signaling pathway	17	2.85235	1.51849e-06	PSMA7, PSMB8, PSMA2, PSMA1, PSMB4, PSMC6, PSMD14, PSMD13, PSMB6, PSME1, PSMA5, PSMD10, PSMA4, PSMC2, PSMB3, PSMA3, UBB	542	120	16792	4.38905	0.00262959	8.49337e-05	0.00256721
GOTERM_BP_DIRECT	GO:0090090~negative regulation of canonical Wnt signaling pathway	19	3.18792	5.40907e-06	PSMA7, PSMB8, RBX1, PSMA2, PSMA1, PSMB4, PSMC6, PSMD14, PSMD13, PSMB6, PSME1, PSMA5, PSMD10, PSMA4, PSMC2, PSMB3, PFDN5, PSMA3, UBB	542	163	16792	3.61135	0.0093355	0.000293062	0.00914452
GOTERM_BP_DIRECT	GO:0021762~substantia nigra development	10	1.67785	2.27625e-05	CDC42, DYNLL1, RHOA, ATP5F1, COX6B1, YWHAQ, NDUFS3, YWHAE, CALM2, ATP5J	542	49	16792	6.32277	0.0387018	0.00119537	0.0384768
GOTERM_BP_DIRECT	GO:0000398~mRNA splicing, via spliceosome	21	3.52349	3.49213e-05	POLR2G, POLR2L, POLR2K, POLR2J, CWC15, SNU13, SNRPD2, ZCRB1, SF3B5, POLR2C, BUD31, UBL5, DNAJC8, LSM5, LSM4, LSM3, HNRNPC, LSM2, SNRPC, SNRNP25, SNRPG	542	222	16792	2.93069	0.0587575	0.00177943	0.0590237
GOTERM_BP_DIRECT	GO:0015991~ATP hydrolysis coupled proton transport	8	1.34228	5.78652e-05	ATP6V0E1, ATP6V1E1, ATP5G2, ATP5A1, ATP5G1, ATP5G3, ATP6V0B, ATP6V1F	542	32	16792	7.74539	0.0954713	0.00286279	0.0977856
GOTERM_BP_DIRECT	GO:0006511~ubiquitin-dependent protein catabolic process	18	3.02013	8.5202e-05	UBE2A, COPS3, NEDD8, SKP1, PSMA7, UBE2B, PSMA2, UBE2N, PSMA1, PSMD14, PSMC6, UBE2D3, PSMD13, UBE2D2, PSMA4, PSMC2, PSMA3, UBE2E1	542	182	16792	3.06411	0.13735	0.00409566	0.14395
GOTERM_BP_DIRECT	GO:0016032~viral process	24	4.02685	0.000110107	CAMLG, CREB3, COPS6, SLC25A5, RAN, SNAPIN, PSMA7, LMBRD1, YWHAE, PSMB8, RBX1, PSMB4, SUMO1, PSMB6, C1QBP, DYNLL1, COPB1, PSMA4, PSMB3, PSMC2, PSMA3, GTF2A2, RHOA, TRAM1	542	299	16792	2.48681	0.173814	0.00514713	0.18599
GOTERM_BP_DIRECT	GO:0033617~mitochondrial respiratory chain complex IV assembly	6	1.00671	0.00011082	COX14, COA5, COA3, COA4, COA1, SURF1	542	16	16792	11.6181	0.174835	0.00504439	0.187194
GOTERM_BP_DIRECT	GO:0051603~proteolysis involved in cellular protein catabolic process	9	1.51007	0.000133506	PSMA2, PSMA1, PSMB4, PSMB6, PSMA4, PSMB3, PSMA3, PSMA7, PSMB8	542	48	16792	5.80904	0.206669	0.00591868	0.225473
GOTERM_BP_DIRECT	GO:0045454~cell redox homeostasis	11	1.84564	0.000174949	TXNL1, GLRX3, TMX2, GPX1, TXNDC12, TXNDC15, PRDX5, SELENOS, PRDX3, PRDX1, GLRX	542	77	16792	4.42594	0.261688	0.00755603	0.295369
GOTERM_BP_DIRECT	GO:0006888~ER to Golgi vesicle-mediated transport	16	2.68456	0.000210568	VAPA, COPZ1, TRAPPC2L, DCTN3, YIF1A, RAB1A, TMED7, DYNLL1, TMED3, CD59, COPB1, BCAP29, CNIH1, SAR1B, TRAPPC1, TRAPPC3	542	160	16792	3.09815	0.305917	0.00886687	0.355403
GOTERM_BP_DIRECT	GO:0098869~cellular oxidant detoxification	10	1.67785	0.000395763	TXNL1, MGST3, GPX1, TXNDC17, SELENOW, PRDX5, SELENOS, PRDX3, GSTO1, GSTP1	542	70	16792	4.42594	0.496609	0.0162098	0.667
GOTERM_BP_DIRECT	GO:0006119~oxidative phosphorylation	5	0.838926	0.000604123	UQCRC2, UQCRH, ATP5C1, SURF1, UQCRB	542	13	16792	11.916	0.649315	0.0240745	1.01648
GOTERM_BP_DIRECT	GO:0000165~MAPK cascade	20	3.3557	0.000872133	LAMTOR3, PSMA7, PSMB8, RBX1, PSMA2, PSMA1, PSMB4, PSMC6, PSMD14, PSMD13, PSMB6, PSME1, PSMA5, PSMD10, PSMA4, PSMC2, PSMB3, PSMA3, UBB, CALM2	542	262	16792	2.365	0.779738	0.0338005	1.4643
GOTERM_BP_DIRECT	GO:0051865~protein autoubiquitination	8	1.34228	0.00104098	UBE2D3, UBE2A, UBE2D2, RNF11, RNF181, UBE2B, RNF41, RNF13	542	50	16792	4.95705	0.835691	0.0393387	1.74545
GOTERM_BP_DIRECT	GO:0000302~response to reactive oxygen species	7	1.1745	0.0014359	GPX1, CYCS, PRDX5, PRDX3, SOD1, PRDX1, GSTP1	542	39	16792	5.56079	0.917226	0.0527252	2.4001
GOTERM_BP_DIRECT	GO:0042795~snRNA transcription from RNA polymerase II promoter	9	1.51007	0.00179963	POLR2G, TAF13, NABP2, POLR2L, POLR2K, POLR2J, GTF2A2, INTS10, POLR2C	542	70	16792	3.98334	0.955992	0.0642948	2.99941
GOTERM_BP_DIRECT	GO:0043928~exonucleolytic nuclear-transcribed mRNA catabolic process involved in deadenylation-dependent decay	6	1.00671	0.00213179	CNOT8, NT5C3B, LSM5, LSM4, LSM3, LSM2	542	29	16792	6.40998	0.975288	0.0741963	3.54367
GOTERM_BP_DIRECT	GO:0050434~positive regulation of viral transcription	6	1.00671	0.00213179	POLR2G, POLR2L, POLR2K, POLR2J, SUPT4H1, POLR2C	542	29	16792	6.40998	0.975288	0.0741963	3.54367
GOTERM_BP_DIRECT	GO:0006099~tricarboxylic acid cycle	6	1.00671	0.00213179	SDHB, SDHC, SUCLG1, SDHD, PDHB, MDH1	542	29	16792	6.40998	0.975288	0.0741963	3.54367
GOTERM_BP_DIRECT	GO:0070911~global genome nucleotide-excision repair	6	1.00671	0.00333936	SUMO3, UBE2N, SUMO2, SUMO1, UBB, RBX1	542	32	16792	5.80904	0.996973	0.111633	5.49824
GOTERM_BP_DIRECT	GO:0070936~protein K48-linked ubiquitination	7	1.1745	0.00380488	UBE2D3, UBE2A, UBE2D2, RNF5, UBE2Q2, UBE2B, UBE2E1	542	47	16792	4.61427	0.998654	0.123839	6.24174
GOTERM_BP_DIRECT	GO:0015992~proton transport	7	1.1745	0.00469474	ATP6V0E1, ATP5J2, ATP6V1E1, SLC35A5, ATP5O, ATP6V0B, ATP6V1F	542	49	16792	4.42594	0.999714	0.147854	7.64765
GOTERM_BP_DIRECT	GO:1901687~glutathione derivative biosynthetic process	5	0.838926	0.00491087	MGST3, AKR1A1, ESD, GSTO1, GSTP1	542	22	16792	7.04126	0.999804	0.151396	7.98612
GOTERM_BP_DIRECT	GO:0072593~reactive oxygen species metabolic process	6	1.00671	0.00497393	NDUFS4, RFK, NDUFA13, ATPIF1, SOD1, NDUFS3	542	35	16792	5.31112	0.999824	0.150526	8.08466
GOTERM_BP_DIRECT	GO:0032543~mitochondrial translation	6	1.00671	0.00562617	MRPL51, MRPS15, MRPS18B, MRPS21, MRPL57, MRPS7	542	36	16792	5.16359	0.999944	0.165709	9.09799
GOTERM_BP_DIRECT	GO:0000338~protein deneddylation	3	0.503356	0.00595385	COPS5, COPS6, COPS4	542	4	16792	23.2362	0.999968	0.171609	9.60311
GOTERM_BP_DIRECT	GO:0007264~small GTPase mediated signal transduction	17	2.85235	0.00624402	ARL2, ARL1, RAN, RAB4A, ARL16, ARF5, SRPRB, RAB1A, ARL3, CDC42, RAB32, IFT22, RHOA, YWHAQ, RHEB, RAP1A, RHOC	542	246	16792	2.141	0.999981	0.176299	10.0482
GOTERM_BP_DIRECT	GO:0006091~generation of precursor metabolites and energy	7	1.1745	0.00692008	UQCR11, COX8A, SLC25A3, COX4I1, COX6A1, ATPIF1, COX6C	542	53	16792	4.0919	0.999994	0.190427	11.0772
GOTERM_BP_DIRECT	GO:0045116~protein neddylation	4	0.671141	0.00747212	RNF7, UBA3, NEDD8, RBX1	542	13	16792	9.53278	0.999998	0.200868	11.9093
GOTERM_BP_DIRECT	GO:0015949~nucleobase-containing small molecule interconversion	5	0.838926	0.00787005	NME1, DTYMK, AK2, GUK1, GLRX	542	25	16792	6.19631	0.999999	0.207224	12.5045
GOTERM_BP_DIRECT	GO:0006465~signal peptide processing	5	0.838926	0.00787005	SEC11C, SEC11A, SPCS3, SPPL2A, SPCS1	542	25	16792	6.19631	0.999999	0.207224	12.5045
GOTERM_BP_DIRECT	GO:0018279~protein N-linked glycosylation via asparagine	6	1.00671	0.00884102	OSTC, MAGT1, RPN1, DAD1, ALG5, DPM3	542	40	16792	4.64723	1	0.226355	13.941
GOTERM_BP_DIRECT	GO:0015031~protein transport	23	3.85906	0.00929673	CHMP2A, VPS29, GABARAPL2, CHMP5, GOLT1B, RAB4A, COPZ1, PPT1, SNX3, ARF5, CD63, YIF1A, GABARAP, TIMM8B, TMED7, TMED3, ITGB1BP1, NECAP2, BTF3, RAP1A, TRAM1, NMD3, SERP1	542	395	16792	1.80399	1	0.233183	14.6075
GOTERM_BP_DIRECT	GO:0051224~negative regulation of protein transport	3	0.503356	0.00971186	NDFIP1, NDFIP2, SNX3	542	5	16792	18.5889	1	0.238866	15.2104
GOTERM_BP_DIRECT	GO:0090383~phagosome acidification	5	0.838926	0.0103799	ATP6V0E1, ATP6V1E1, ATP6V1G1, ATP6V0B, ATP6V1F	542	27	16792	5.73732	1	0.249629	16.1722
GOTERM_BP_DIRECT	GO:0032008~positive regulation of TOR signaling	5	0.838926	0.0103799	LAMTOR5, LAMTOR3, LAMTOR4, LAMTOR1, RHEB	542	27	16792	5.73732	1	0.249629	16.1722
GOTERM_BP_DIRECT	GO:0070979~protein K11-linked ubiquitination	5	0.838926	0.0103799	UBE2D3, UBE2A, ANAPC13, ANAPC11, UBE2B	542	27	16792	5.73732	1	0.249629	16.1722
GOTERM_BP_DIRECT	GO:0000387~spliceosomal snRNP assembly	5	0.838926	0.0118079	CLNS1A, LSM4, SNRPD2, SNRPC, SNRPG	542	28	16792	5.53242	1	0.275175	18.1941
GOTERM_BP_DIRECT	GO:0048208~COPII vesicle coating	7	1.1745	0.0135049	CD59, TRAPPC2L, CNIH1, TRAPPC1, SAR1B, TRAPPC3, RAB1A	542	61	16792	3.55526	1	0.304222	20.537
GOTERM_BP_DIRECT	GO:0032418~lysosome localization	4	0.671141	0.0136191	TMEM106B, LAMTOR1, BLOC1S1, SNAPIN	542	16	16792	7.74539	1	0.302513	20.6924
GOTERM_BP_DIRECT	GO:0016226~iron-sulfur cluster assembly	4	0.671141	0.0136191	ISCA1, ISCU, FAM96B, FAM96A	542	16	16792	7.74539	1	0.302513	20.6924
GOTERM_BP_DIRECT	GO:0061136~regulation of proteasomal protein catabolic process	4	0.671141	0.0136191	GPX1, PSMD14, PSME1, UBB	542	16	16792	7.74539	1	0.302513	20.6924
GOTERM_BP_DIRECT	GO:0061732~mitochondrial acetyl-CoA biosynthetic process from pyruvate	3	0.503356	0.0142585	MPC1, MPC2, PDHB	542	6	16792	15.4908	1	0.310422	21.5571
GOTERM_BP_DIRECT	GO:0046939~nucleotide phosphorylation	3	0.503356	0.0142585	DTYMK, AK2, GUK1	542	6	16792	15.4908	1	0.310422	21.5571
GOTERM_BP_DIRECT	GO:0043123~positive regulation of I-kappaB kinase/NF-kappaB signaling	12	2.01342	0.0152789	UBE2N, TMEM9B, VAPA, S100B, GOLT1B, TSPAN6, NDFIP1, RHOA, NDFIP2, RHOC, UBB, S100A13	542	161	16792	2.30918	1	0.324714	22.9186
GOTERM_BP_DIRECT	GO:0055114~oxidation-reduction process	30	5.03356	0.0168599	HSD17B11, GLRX3, HSD17B10, PRDX5, PRDX1, CRYL1, CBR1, AKR1A1, GSTO1, HIGD1A, GLRX, TXNL1, ALKBH7, NDUFA6, CYCS, MSRB1, SOD1, CRYZ, C1ORF43, DHRS7, ADI1, TXNDC12, SCCPDH, TXNDC17, UQCRH, SDHC, SURF1, HIGD2A, UQCRB, DEGS1	542	592	16792	1.57001	1	0.347738	24.9844
GOTERM_BP_DIRECT	GO:0010467~gene expression	6	1.00671	0.0186701	POLR2G, POLR2L, POLR2K, POLR2J, HNRNPC, POLR2C	542	48	16792	3.87269	1	0.37303	27.2857
GOTERM_BP_DIRECT	GO:0030001~metal ion transport	3	0.503356	0.0195394	ATOX1, NDFIP1, NDFIP2	542	7	16792	13.2778	1	0.382406	28.367
GOTERM_BP_DIRECT	GO:0002862~negative regulation of inflammatory response to antigenic stimulus	3	0.503356	0.0195394	PSMA1, GPX1, PSMB4	542	7	16792	13.2778	1	0.382406	28.367
GOTERM_BP_DIRECT	GO:0007021~tubulin complex assembly	3	0.503356	0.0195394	ARL2, TBCA, VBP1	542	7	16792	13.2778	1	0.382406	28.367
GOTERM_BP_DIRECT	GO:0006370~7-methylguanosine mRNA capping	5	0.838926	0.0208097	POLR2G, POLR2L, POLR2K, POLR2J, POLR2C	542	33	16792	4.69417	1	0.397372	29.9201
GOTERM_BP_DIRECT	GO:0006368~transcription elongation from RNA polymerase II promoter	8	1.34228	0.0208848	POLR2G, TAF13, POLR2L, POLR2K, POLR2J, GTF2A2, SUPT4H1, POLR2C	542	86	16792	2.882	1	0.39428	30.0108
GOTERM_BP_DIRECT	GO:0022904~respiratory electron transport chain	4	0.671141	0.0252135	NDUFA5, SDHB, ETFRF1, ETFA	542	20	16792	6.19631	1	0.450304	35.0623
GOTERM_BP_DIRECT	GO:0042744~hydrogen peroxide catabolic process	4	0.671141	0.0252135	GPX1, PRDX5, PRDX3, PRDX1	542	20	16792	6.19631	1	0.450304	35.0623
GOTERM_BP_DIRECT	GO:0034614~cellular response to reactive oxygen species	4	0.671141	0.0252135	ROMO1, MPV17, PRDX5, PRDX3	542	20	16792	6.19631	1	0.450304	35.0623
GOTERM_BP_DIRECT	GO:0033572~transferrin transport	5	0.838926	0.0253267	ATP6V0E1, ATP6V1E1, ATP6V1G1, ATP6V0B, ATP6V1F	542	35	16792	4.42594	1	0.447387	35.1897
GOTERM_BP_DIRECT	GO:0034551~mitochondrial respiratory chain complex III assembly	3	0.503356	0.0255025	UQCC2, UQCR10, UQCRB	542	8	16792	11.6181	1	0.445344	35.387
GOTERM_BP_DIRECT	GO:0070131~positive regulation of mitochondrial translation	3	0.503356	0.0255025	UQCC2, C1QBP, COA3	542	8	16792	11.6181	1	0.445344	35.387
GOTERM_BP_DIRECT	GO:0006979~response to oxidative stress	9	1.51007	0.0257896	GPX1, NDUFB4, ATOX1, NDUFA6, MSRB1, PRDX5, PRDX3, SELENOK, NDUFA12	542	110	16792	2.53485	1	0.444778	35.708
GOTERM_BP_DIRECT	GO:0042769~DNA damage response, detection of DNA damage	5	0.838926	0.0277893	MRPS35, RPA2, UBB, UBE2B, RBX1	542	36	16792	4.30299	1	0.465554	37.9031
GOTERM_BP_DIRECT	GO:0035308~negative regulation of protein dephosphorylation	3	0.503356	0.0320986	PPP1R8, ENSA, YWHAE	542	9	16792	10.3272	1	0.511346	42.3961
GOTERM_BP_DIRECT	GO:0034314~Arp2/3 complex-mediated actin nucleation	4	0.671141	0.0324896	ARPC3, ARPC2, ARPC4, ARPC5	542	22	16792	5.63301	1	0.511251	42.7882
GOTERM_BP_DIRECT	GO:0006749~glutathione metabolic process	6	1.00671	0.0338541	GPX1, GLO1, CLIC1, GSTO1, SOD1, GSTP1	542	56	16792	3.31945	1	0.521587	44.1372
GOTERM_BP_DIRECT	GO:0007005~mitochondrion organization	7	1.1745	0.0376946	RAB32, HAX1, SSBP1, PHB2, CYCS, STOML2, PRDX3	542	77	16792	2.8165	1	0.556259	47.7751
GOTERM_BP_DIRECT	GO:0043280~positive regulation of cysteine-type endopeptidase activity involved in apoptotic process	5	0.838926	0.0390258	FIS1, NDUFA13, BAD, PDCD6, ARL6IP5	542	40	16792	3.87269	1	0.564667	48.9831
GOTERM_BP_DIRECT	GO:0051775~response to redox state	3	0.503356	0.039281	RNF7, ADH5, SELENOS	542	10	16792	9.29446	1	0.56274	49.2117
GOTERM_BP_DIRECT	GO:0042989~sequestering of actin monomers	3	0.503356	0.039281	TWF1, TMSB10, TMSB4X	542	10	16792	9.29446	1	0.56274	49.2117
GOTERM_BP_DIRECT	GO:0031146~SCF-dependent proteasomal ubiquitin-dependent protein catabolic process	4	0.671141	0.0407384	RNF7, FBXL5, SKP1, RBX1	542	24	16792	5.16359	1	0.571929	50.4987
GOTERM_BP_DIRECT	GO:0006886~intracellular protein transport	14	2.34899	0.0425885	VPS29, STX8, SNX6, RAN, SNX17, COPZ1, SNAPIN, SELENOS, AP1S1, COPB1, BCAP29, TOMM22, SAR1B, PDCD6	542	236	16792	1.83789	1	0.584189	52.0882
GOTERM_BP_DIRECT	GO:0008380~RNA splicing	11	1.84564	0.04267	C1QBP, PPP1R8, PPP2CA, LSM4, SAP18, ZCRB1, SNRPD2, LSM10, HNRNPC, SNRNP25, SNRPG	542	166	16792	2.05299	1	0.580686	52.1572
GOTERM_BP_DIRECT	GO:0030433~ER-associated ubiquitin-dependent protein catabolic process	6	1.00671	0.0436677	PSMC6, DNAJB9, PSMC2, SELENOS, ERLEC1, AUP1	542	60	16792	3.09815	1	0.585136	52.9932
GOTERM_BP_DIRECT	GO:0097191~extrinsic apoptotic signaling pathway	5	0.838926	0.0454831	SIVA1, NDUFA13, BAD, CIB1, RNF41	542	42	16792	3.68828	1	0.596242	54.4793
GOTERM_BP_DIRECT	GO:0006890~retrograde vesicle-mediated transport, Golgi to ER	7	1.1745	0.0488008	TMED7, TMED3, COPB1, COPZ1, RER1, ARF5, RAB1A	542	82	16792	2.64477	1	0.618615	57.0815
GOTERM_BP_DIRECT	GO:0016241~regulation of macroautophagy	5	0.838926	0.0524996	ATP6V0E1, SNX6, ATP6V1E1, ATP6V1G1, ATP6V0B	542	44	16792	3.52063	1	0.642133	59.8175
GOTERM_BP_DIRECT	GO:0006464~cellular protein modification process	8	1.34228	0.0530453	UBE2N, UBE2D3, UBE2D2, UBA3, RPN1, NEDD8, UBL5, SERP1	542	105	16792	2.3605	1	0.642022	60.207
GOTERM_BP_DIRECT	GO:0060315~negative regulation of ryanodine-sensitive calcium-release channel activity	3	0.503356	0.0552286	SRI, GSTO1, CALM2	542	12	16792	7.74539	1	0.653293	61.73
GOTERM_BP_DIRECT	GO:0019068~virion assembly	3	0.503356	0.0552286	PPIA, UBB, RAB1A	542	12	16792	7.74539	1	0.653293	61.73
GOTERM_BP_DIRECT	GO:0006851~mitochondrial calcium ion transport	3	0.503356	0.0552286	SMDT1, MCUB, STOML2	542	12	16792	7.74539	1	0.653293	61.73
GOTERM_BP_DIRECT	GO:0042787~protein ubiquitination involved in ubiquitin-dependent protein catabolic process	10	1.67785	0.0595796	ANAPC16, RNF7, RNF5, RNF11, ANAPC11, UBB, RNF181, RNF14, UBE2E1, RBX1	542	153	16792	2.02494	1	0.677984	64.603
GOTERM_BP_DIRECT	GO:0051881~regulation of mitochondrial membrane potential	4	0.671141	0.0600492	PRDX3, CLIC1, UBB, SOD1	542	28	16792	4.42594	1	0.677078	64.9007
GOTERM_BP_DIRECT	GO:0061418~regulation of transcription from RNA polymerase II promoter in response to hypoxia	4	0.671141	0.0600492	UBE2D3, UBE2D2, UBB, RBX1	542	28	16792	4.42594	1	0.677078	64.9007
GOTERM_BP_DIRECT	GO:1902766~skeletal muscle satellite cell migration	2	0.33557	0.0633993	RHOA, RHOC	542	2	16792	30.9815	1	0.693661	66.9568
GOTERM_BP_DIRECT	GO:0046294~formaldehyde catabolic process	2	0.33557	0.0633993	ADH5, ESD	542	2	16792	30.9815	1	0.693661	66.9568
GOTERM_BP_DIRECT	GO:1902361~mitochondrial pyruvate transmembrane transport	2	0.33557	0.0633993	MPC1, MPC2	542	2	16792	30.9815	1	0.693661	66.9568
GOTERM_BP_DIRECT	GO:0000956~nuclear-transcribed mRNA catabolic process	3	0.503356	0.0639116	LSM5, LSM4, MRTO4	542	13	16792	7.14959	1	0.69292	67.261
GOTERM_BP_DIRECT	GO:0060047~heart contraction	3	0.503356	0.0639116	CDC42, GPX1, SOD1	542	13	16792	7.14959	1	0.69292	67.261
GOTERM_BP_DIRECT	GO:0006006~glucose metabolic process	6	1.00671	0.0645524	SLC25A11, AKR1A1, CREM, USF1, PDHB, SERP1	542	67	16792	2.77447	1	0.692941	67.6379
GOTERM_BP_DIRECT	GO:0035774~positive regulation of insulin secretion involved in cellular response to glucose stimulus	4	0.671141	0.0654368	SRI, MPC2, BAD, PHPT1	542	29	16792	4.27332	1	0.694363	68.1513
GOTERM_BP_DIRECT	GO:0006914~autophagy	9	1.51007	0.0659439	CHMP2A, GABARAPL2, ANXA7, DRAM2, MAP1LC3B, TMEM59, GABARAP, RAB1A, RNF41	542	133	16792	2.0965	1	0.693615	68.4422
GOTERM_BP_DIRECT	GO:1900740~positive regulation of protein insertion into mitochondrial membrane involved in apoptotic signaling pathway	4	0.671141	0.0710379	DYNLL1, YWHAQ, BAD, YWHAE	542	30	16792	4.13087	1	0.717785	71.229
GOTERM_BP_DIRECT	GO:0019058~viral life cycle	4	0.671141	0.0768463	CHMP2A, PPIA, CHMP5, UBB	542	31	16792	3.99762	1	0.743163	74.1238
GOTERM_BP_DIRECT	GO:0006301~postreplication repair	3	0.503356	0.0825057	UBE2N, UBE2A, UBE2B	542	15	16792	6.19631	1	0.765345	76.6789
GOTERM_BP_DIRECT	GO:0000470~maturation of LSU-rRNA	3	0.503356	0.0825057	SNU13, NHP2, NSA2	542	15	16792	6.19631	1	0.765345	76.6789
GOTERM_BP_DIRECT	GO:1900026~positive regulation of substrate adhesion-dependent cell spreading	4	0.671141	0.0828561	CDC42, C1QBP, ARPC2, CIB1	542	32	16792	3.87269	1	0.763562	76.829
GOTERM_BP_DIRECT	GO:0006631~fatty acid metabolic process	5	0.838926	0.0860166	ALKBH7, CRYL1, CREM, LYPLA1, HADH	542	52	16792	2.979	1	0.773575	78.1426
GOTERM_BP_DIRECT	GO:0042073~intraciliary transport	3	0.503356	0.0923467	IFT46, SSNA1, ARL3	542	16	16792	5.80904	1	0.795056	80.5657
GOTERM_BP_DIRECT	GO:0007034~vacuolar transport	3	0.503356	0.0923467	CHMP2A, NDFIP1, NDFIP2	542	16	16792	5.80904	1	0.795056	80.5657
GOTERM_BP_DIRECT	GO:0060193~positive regulation of lipase activity	2	0.33557	0.0935781	RHOA, RHOC	542	3	16792	20.6544	1	0.796524	81.0067
GOTERM_BP_DIRECT	GO:0007113~endomitotic cell cycle	2	0.33557	0.0935781	UBA3, CIB1	542	3	16792	20.6544	1	0.796524	81.0067
GOTERM_BP_DIRECT	GO:0006850~mitochondrial pyruvate transport	2	0.33557	0.0935781	MPC1, MPC2	542	3	16792	20.6544	1	0.796524	81.0067
GOTERM_BP_DIRECT	GO:0030043~actin filament fragmentation	2	0.33557	0.0935781	CFL2, DSTN	542	3	16792	20.6544	1	0.796524	81.0067
GOTERM_BP_DIRECT	GO:0090204~protein localization to nuclear pore	2	0.33557	0.0935781	SUMO1, NUTF2	542	3	16792	20.6544	1	0.796524	81.0067
GOTERM_BP_DIRECT	GO:0031120~snRNA pseudouridine synthesis	2	0.33557	0.0935781	NHP2, NOP10	542	3	16792	20.6544	1	0.796524	81.0067
GOTERM_BP_DIRECT	GO:0097428~protein maturation by iron-sulfur cluster transfer	2	0.33557	0.0935781	ISCA1, ISCU	542	3	16792	20.6544	1	0.796524	81.0067
GOTERM_BP_DIRECT	GO:0090045~positive regulation of deacetylase activity	2	0.33557	0.0935781	FNTA, CREB3	542	3	16792	20.6544	1	0.796524	81.0067
GOTERM_BP_DIRECT	GO:0006626~protein targeting to mitochondrion	4	0.671141	0.0954537	FIS1, TOMM7, TOMM22, TIMM8B	542	34	16792	3.64489	1	0.800256	81.6603
GOTERM_BP_DIRECT	GO:0006810~transport	17	2.85235	0.0983624	SRI, STX8, LAPTM4A, SLC25A5, TMEM9, ENSA, DBI, SLC25A11, TMED7, MTCH2, TMED3, SLC25A3, NUTF2, CNIH1, TRAPPC1, DYNLRB1, FEZ1	542	348	16792	1.51347	1	0.807408	82.6323
GOTERM_BP_DIRECT	GO:0043066~negative regulation of apoptotic process	21	3.52349	0.0997849	LAMTOR5, ZFAND6, HAX1, TMBIM4, PRDX5, PPT1, PRDX3, UBE2B, NAA38, MIEN1, PHB2, CD59, PSMD10, TPT1, DAD1, GLO1, UBB, HIGD1A, GSTP1, HIGD2A, CIB1	542	455	16792	1.42992	1	0.809309	83.0898
Category	Term	Count	%	PValue	Genes	List Total	Pop Hits	Pop Total	Fold Enrichment	Bonferroni	Benjamini	FDR
GOTERM_CC_DIRECT	GO:0005743~mitochondrial inner membrane	95	15.9396	1.29475e-51	UQCRC2, MRPS35, MRPS33, C19ORF70, CYC1, NDUFAB1, STOML2, ROMO1, MPV17, COX5A, COX5B, UQCRQ, NDUFS5, UQCR10, NDUFS4, GHITM, UQCR11, SLC25A3, ATP5L, ATP5O, MRPL32, HADH, ATP5I, ATP5H, MRPL33, MRPL34, HIGD1A, ATP5J, TIMMDC1, MRPL52, CRLS1, MRPL51, NDUFB10, MRPL3, SLC25A5, SUCLG1, CYCS, NDUFC2, NDUFA13, COX4I1, TMEM126B, MRPS7, TIMM8B, NDUFA12, NDUFA11, COX6C, MRPS18B, UQCRH, ATP5C1, MRPL49, TOMM22, …	573	441	18224	6.85132	5.98175e-49	5.98175e-49	1.84376e-48
GOTERM_CC_DIRECT	GO:0005739~mitochondrion	135	22.651	3.5996e-35	MRPS35, MRPS33, PNKD, DTYMK, MPV17, ROMO1, C14ORF2, COX5B, PDHB, MRPL32, HADH, GNG5, MRPL34, TXNL1, TIMMDC1, CRLS1, SUCLG1, LYPLA1, TIMM8B, COX6C, ISCU, SCCPDH, MRPS18B, RFK, ATP5C1, MRPL49, ATPIF1, MTFR1L, MDH1, SRI, GPN1, SIVA1, HSD17B10, MRPS15, HAX1, CCDC90B, COX7B, FIS1, TOMM7, MTCH2, PSMB3, COX6B1, HSPE1, FAM162A, NAXE, MRPS23, HDDC2, MMADHC, JTB, MPC1, NDFIP2, MPC2, OCIAD1, VDAC3, SLC25A11…	573	1331	18224	3.22585	1.66301e-32	8.31507e-33	5.12594e-32
GOTERM_CC_DIRECT	GO:0070062~extracellular exosome	194	32.5503	1.20209e-28	S100A6, CHMP5, RAB1A, GNG5, AUP1, TXNL1, RAN, SUCLG1, KRT10, SKP1, PPP1CA, NME1, ATP5C1, RPS13, MDH1, PPT1, ARF5, BANF1, CACYBP, FAM162A, NAXE, LAMTOR3, MOCS2, LAMTOR1, SUB1, GGH, CRYZ, CD63, VDAC3, S100A13, PPA2, CD59, RHEB, NUTF2, COPS6, COPS4, UFC1, COPS8, GPX1, AP1S1, GOLGA7, DYNLL1, SLC25A3, ATP5L, ATP5O, ATP5H, IAH1, NDUFB10, SLC25A5, RAB4A, FLOT1, NDUFA13, CLIC1, DECR1, MIEN1, SERPINB6, SR…	573	2811	18224	2.19498	5.55366e-26	1.85122e-26	1.71181e-25
GOTERM_CC_DIRECT	GO:0005747~mitochondrial respiratory chain complex I	23	3.85906	1.23807e-20	NDUFA4, NDUFB3, NDUFA5, NDUFB4, NDUFA2, NDUFB5, NDUFB10, NDUFB6, NDUFB7, NDUFA9, NDUFA6, NDUFB9, NDUFAB1, NDUFC2, NDUFA13, NDUFA1, NDUFA12, NDUFB1, NDUFB2, NDUFA11, NDUFS5, NDUFS4, NDUFS3	573	49	18224	14.9287	5.71987e-18	1.42997e-18	1.76305e-17
GOTERM_CC_DIRECT	GO:0005753~mitochondrial proton-transporting ATP synthase complex	15	2.51678	7.21002e-17	ATP5E, ATP5J2, ATP5F1, ATP5G2, ATP5G1, ATP5G3, C14ORF2, ATP5C1, ATP5L, ATP5O, ATPIF1, ATP5A1, ATP5I, ATP5H, ATP5J	573	21	18224	22.7175	5.12923e-14	1.02141e-14	1.55431e-13
GOTERM_CC_DIRECT	GO:0000502~proteasome complex	19	3.18792	1.82349e-13	TXNL1, PSMA7, PSMB8, PSMA2, PSMG3, PSMA1, PSMB4, PSMC6, PSMD14, PSMD13, PSMB6, PSME1, PSMA5, ZFAND2A, PSMD10, PSMA4, PSMC2, PSMB3, PSMA3	573	60	18224	10.0714	8.4222e-11	1.4037e-11	2.59603e-10
GOTERM_CC_DIRECT	GO:0005829~cytosol	175	29.3624	3.84053e-13	SRP14, S100A6, CNOT8, NT5C3B, ATOX1, CHMP5, DTYMK, TRAPPC2L, SNRPD2, RAB1A, FNTA, EIF1AX, LSM5, DERA, FAU, LSM4, LSM3, LSM2, SAR1B, DCTPP1, CLNS1A, RAN, SUCLG1, LYPLA1, SKP1, DCTN3, PSMA2, ISCU, PSMA1, PPP1CA, NME1, PSMA5, RFK, PSMA4, PSMA3, RPS13, TRAPPC1, TRAPPC3, MDH1, SNRPG, SRI, HSD17B11, CHMP2A, MYL6, ANAPC16, STX8, CNBP, SNX6, COPZ1, ASNSD1, RABEPK, PPT1, NEDD8, ARPC4, ANAPC11, ARPC5, SNX3…	573	3315	18224	1.67897	1.7742e-10	2.53457e-11	5.46863e-10
GOTERM_CC_DIRECT	GO:0000276~mitochondrial proton-transporting ATP synthase complex, coupling factor F(o)	9	1.51007	3.97632e-10	ATP5J2, ATP5F1, ATP5L, ATP5G2, ATP5G1, ATP5I, ATP5G3, ATP5H, ATP5J	573	12	18224	23.8534	1.83706e-07	2.29632e-08	5.6624e-07
GOTERM_CC_DIRECT	GO:0005762~mitochondrial large ribosomal subunit	14	2.34899	1.76452e-09	MRPL24, MRPL52, MRPL13, MRPL51, MRPL3, MRPL15, MRPL27, MRPL54, MRPL49, MRPL32, MRPL33, MRPL34, MRPL43, MRPL20	573	48	18224	9.27632	8.15206e-07	9.05785e-08	2.51273e-06
GOTERM_CC_DIRECT	GO:0008180~COP9 signalosome	12	2.01342	5.57135e-09	COPS2, COPS5, DYNLL1, COPS6, COPS3, COPS4, FLOT1, COPS9, COPS7A, STOML2, ATP5A1, COPS8	573	35	18224	10.9044	2.57396e-06	2.57396e-07	7.93377e-06
GOTERM_CC_DIRECT	GO:0005839~proteasome core complex	10	1.67785	5.82875e-09	PSMA2, PSMA1, PSMB4, PSMB6, PSMA5, PSMA4, PSMB3, PSMA3, PSMA7, PSMB8	573	21	18224	15.145	2.69288e-06	2.44807e-07	8.30032e-06
GOTERM_CC_DIRECT	GO:0005759~mitochondrial matrix	32	5.36913	4.80501e-08	HSD17B10, ATP5E, DTYMK, NDUFAB1, ECHS1, PRDX5, PRDX3, PDHB, GPX1, BLOC1S1, HSPE1, HADH, NDUFS3, NAXE, ETFA, ARL2, ALKBH7, SSBP1, NDUFA9, SUCLG1, ATP5F1, DGUOK, DECR1, SOD1, PPA2, ISCA1, UQCC2, ISCU, C1QBP, ATP5C1, ATP5A1, PMPCB	573	327	18224	3.11237	2.21989e-05	1.84993e-06	6.84248e-05
GOTERM_CC_DIRECT	GO:0005840~ribosome	21	3.52349	2.73688e-07	MRPL3, MRPS33, MRPS15, MRPS23, RPS27L, MRPS21, MRPS7, MRPL20, MRPL24, MRPL13, MRPS18B, MRPL27, MRPL54, MRPL49, FAU, RPS13, RSL24D1, MRPL32, MRPL34, MRPL43, SERP1	573	166	18224	4.02347	0.000126436	9.7264e-06	0.000389739
GOTERM_CC_DIRECT	GO:0005758~mitochondrial intermembrane space	14	2.34899	4.53164e-07	ARL2, HAX1, NDUFB7, COA4, CYCS, DTYMK, STOML2, AK2, SOD1, PRELID3B, UQCC2, NDUFS5, BLOC1S1, COX6B1	573	74	18224	6.01707	0.00020934	1.49543e-05	0.000645317
GOTERM_CC_DIRECT	GO:0005750~mitochondrial respiratory chain complex III	7	1.1745	1.32447e-06	UQCRC2, UQCR10, UQCRH, CYC1, UQCRQ, PMPCB, UQCRB	573	13	18224	17.1255	0.000611717	4.07928e-05	0.00188606
GOTERM_CC_DIRECT	GO:0031966~mitochondrial membrane	15	2.51678	1.33019e-06	COX14, NDUFA2, NDUFB6, CCDC90B, NDUFA9, NDUFA6, NDUFAB1, NDUFA13, NDUFA1, CEBPZOS, SDHB, RNF5, NDUFS3, TMEM14C, C7ORF73	573	94	18224	5.07519	0.000614361	3.84086e-05	0.00189422
GOTERM_CC_DIRECT	GO:0019773~proteasome core complex, alpha-subunit complex	6	1.00671	1.55012e-06	PSMA2, PSMA1, PSMA5, PSMA4, PSMA3, PSMA7	573	8	18224	23.8534	0.000715899	4.21259e-05	0.00220739
GOTERM_CC_DIRECT	GO:0070469~respiratory chain	8	1.34228	1.57116e-06	UQCR11, NDUFA6, CYC1, CYCS, NDUFC2, UQCRQ, HIGD1A, HIGD2A	573	20	18224	12.7218	0.000725614	4.03257e-05	0.00223736
GOTERM_CC_DIRECT	GO:0005654~nucleoplasm	130	21.8121	1.96627e-06	MORF4L1, SNRPD2, RPS27L, PDHB, DNAJC8, LSM5, FAU, LSM4, LSM3, LSM2, PPP4C, HADH, CIB1, CLNS1A, TIMMDC1, RAN, SKP1, MRTO4, PSMA2, PSMA1, PPP1CA, NABP2, MRPS18B, PSMA5, PSMA4, PSMA3, RPS13, SNRPC, SNRPG, SRI, GPN1, ANAPC16, SIVA1, EID1, ZCRB1, COPS7A, ENSA, ANAPC11, PSMA7, BANF1, RBX1, PSMB4, UBE2D3, UBE2D2, PSMB6, PSMB3, CACYBP, HNRNPC, NAXE, KANSL2, SRA1, TAF7, SAP18, INTS10, NOP10, USF1, PSMB8, …	573	2784	18224	1.48513	0.000908004	4.78102e-05	0.00279999
GOTERM_CC_DIRECT	GO:0005765~lysosomal membrane	25	4.19463	6.26481e-06	STX8, STARD3NL, ATP6V1G1, AP1S1, TMEM9B, TMEM59, BLOC1S1, RNF13, LAMTOR5, LAMTOR3, LAMTOR4, LAMTOR1, ATRAID, TMEM9, FLOT1, SPPL2A, SNAPIN, OSTM1, LMBRD1, CD63, TMEM106B, DRAM2, ATP6V1E1, RHEB, NEU1	573	274	18224	2.90187	0.00289017	0.000144707	0.00892092
GOTERM_CC_DIRECT	GO:0005761~mitochondrial ribosome	8	1.34228	1.9286e-05	MRPL13, MRPL51, MRPL49, MRPL57, MRPL32, MRPL34, MRPL43, MRPL20	573	28	18224	9.08701	0.00887064	0.000424206	0.0274604
GOTERM_CC_DIRECT	GO:0005751~mitochondrial respiratory chain complex IV	6	1.00671	3.1254e-05	NDUFA4, COX8A, COX4I1, COX6A1, COX5A, COX5B	573	13	18224	14.679	0.0143358	0.000656128	0.0444974
GOTERM_CC_DIRECT	GO:0005746~mitochondrial respiratory chain	6	1.00671	4.73638e-05	COX7A2, UQCRH, COX7B, NDUFA13, SURF1, UQCRB	573	14	18224	13.6305	0.0216449	0.000950964	0.0674263
GOTERM_CC_DIRECT	GO:0071986~Ragulator complex	4	0.671141	0.000573124	LAMTOR5, LAMTOR3, LAMTOR4, LAMTOR1	573	6	18224	21.203	0.232686	0.0109751	0.813057
GOTERM_CC_DIRECT	GO:0043231~intracellular membrane-bounded organelle	33	5.53691	0.000809095	VPS29, HSD17B11, SNX6, SNX17, VBP1, TRAPPC2L, RABEPK, PRDX5, ITM2B, TIPRL, AP1S1, PEX19, COPB1, SPG21, NAXE, LAMTOR4, LAMTOR1, RAB4A, NDFIP2, SPPL2A, OSTM1, CHPT1, ZCCHC17, YIF1A, MGST3, TMEM106B, DRAM2, S100B, PSMA4, PSMC2, NEU1, COMMD7, TREM2	573	558	18224	1.88091	0.311991	0.0148468	1.14603
GOTERM_CC_DIRECT	GO:0071011~precatalytic spliceosome	6	1.00671	0.000944312	SNU13, SNRPD2, LSM3, LSM2, SF3B5, SNRPG	573	25	18224	7.63309	0.353691	0.0166475	1.33636
GOTERM_CC_DIRECT	GO:0005763~mitochondrial small ribosomal subunit	6	1.00671	0.000944312	MRPS35, MRPS15, MRPS33, MRPS18B, MRPS21, MRPS7	573	25	18224	7.63309	0.353691	0.0166475	1.33636
GOTERM_CC_DIRECT	GO:0005688~U6 snRNP	4	0.671141	0.000979587	LSM5, LSM4, LSM3, LSM2	573	7	18224	18.174	0.364149	0.0166302	1.38595
GOTERM_CC_DIRECT	GO:0043209~myelin sheath	14	2.34899	0.00102449	UQCRC2, CDC42, SLC25A5, ATP5F1, SLC25A3, ATP5C1, RAP1A, ATP5A1, PRDX3, SOD1, NDUFS3, COX5A, PRDX1, MDH1	573	152	18224	2.92937	0.377217	0.0167706	1.44905
GOTERM_CC_DIRECT	GO:0016020~membrane	95	15.9396	0.00108128	ATP6V0E1, STARD3NL, PNKD, PRKAG1, CYC1, ALG5, STOML2, CDC42, BZW1, AP1S1, MED28, DYNLL1, PEX2, COPB1, SLC25A3, RPN1, NECAP2, GNG5, IFNGR1, CIB1, AUP1, CUTA, CRLS1, RAN, GOLT1B, SLC25A5, FLOT1, COX4I1, KRT10, SRPRB, CLIC1, LMBRD1, CHPT1, NDUFA12, ATP6V1F, DHRS7, TMEM106C, SCCPDH, MAGT1, C1QBP, NME1, ITGB1BP1, ATP5C1, RPS13, TOMM22, NEU1, DYNLRB1, DEGS1, MYL6, CHMP2A, SRI, LST1, SNX17, PPT1, ITM2B,…	573	2200	18224	1.37338	0.39336	0.0170875	1.5288
GOTERM_CC_DIRECT	GO:0005665~DNA-directed RNA polymerase II, core complex	5	0.838926	0.00206922	POLR2G, POLR2L, POLR2K, POLR2J, POLR2C	573	18	18224	8.83459	0.615944	0.0313955	2.9066
GOTERM_CC_DIRECT	GO:0000139~Golgi membrane	33	5.53691	0.00208007	LST1, VAPA, COPZ1, SLC35A5, TRAPPC2L, ITM2B, RAB1A, CDC42, TMED7, AP1S1, TMED3, TMEM59, COPB1, B3GALNT1, RNF13, SYS1, GABARAPL2, CREB3, GOLT1B, TMBIM4, NDFIP1, NDFIP2, SNAPIN, SCOC, CHPT1, GABARAP, ARL3, CD59, RHEB, CNIH1, TRAPPC1, TMCO1, TRAPPC3	573	591	18224	1.77589	0.61787	0.0305555	2.92164
GOTERM_CC_DIRECT	GO:0008250~oligosaccharyltransferase complex	4	0.671141	0.00312986	OSTC, MAGT1, RPN1, DAD1	573	10	18224	12.7218	0.765021	0.0442493	4.36583
GOTERM_CC_DIRECT	GO:0031902~late endosome membrane	10	1.67785	0.00448187	CHMP2A, TMEM106B, STX8, STARD3NL, LAMTOR1, TMEM59, TMEM9, SPPL2A, CD63, RNF13	573	101	18224	3.14896	0.874478	0.0609506	6.19637
GOTERM_CC_DIRECT	GO:0046540~U4/U6 x U5 tri-snRNP complex	5	0.838926	0.00528906	LSM5, SNU13, SNRPD2, LSM3, LSM2	573	23	18224	6.91403	0.913709	0.0695246	7.27366
GOTERM_CC_DIRECT	GO:0034709~methylosome	4	0.671141	0.00547555	CLNS1A, ERH, SNRPD2, SNRPG	573	12	18224	10.6015	0.92087	0.0699119	7.52093
GOTERM_CC_DIRECT	GO:0005885~Arp2/3 protein complex	4	0.671141	0.00547555	ARPC3, ARPC2, ARPC4, ARPC5	573	12	18224	10.6015	0.92087	0.0699119	7.52093
GOTERM_CC_DIRECT	GO:0005749~mitochondrial respiratory chain complex II, succinate dehydrogenase complex (ubiquinone)	3	0.503356	0.00565769	SDHB, SDHC, SDHD	573	4	18224	23.8534	0.92729	0.0702255	7.76182
GOTERM_CC_DIRECT	GO:1990726~Lsm1-7-Pat1 complex	3	0.503356	0.00565769	LSM5, LSM3, LSM2	573	4	18224	23.8534	0.92729	0.0702255	7.76182
GOTERM_CC_DIRECT	GO:0010008~endosome membrane	14	2.34899	0.00571737	VPS29, LAMTOR3, ATP6V0E1, CHMP5, SNX17, NDFIP1, RABEPK, SNX3, CD63, ITM2B, ATP6V0B, UBE2D3, SPG21, UBB	573	185	18224	2.40683	0.929278	0.0690919	7.84062
GOTERM_CC_DIRECT	GO:0031982~vesicle	11	1.84564	0.00711794	MYL6, STX8, VAPA, CD59, RAB4A, RHOA, CLIC1, GSTP1, CALM2, IFNGR1, CIB1	573	128	18224	2.7332	0.963126	0.0831841	9.67213
GOTERM_CC_DIRECT	GO:0005689~U12-type spliceosomal complex	5	0.838926	0.00829171	ZCRB1, SNRPD2, SF3B5, SNRNP25, SNRPG	573	26	18224	6.11626	0.978651	0.0939261	11.1809
GOTERM_CC_DIRECT	GO:0030126~COPI vesicle coat	4	0.671141	0.00864643	TMED7, TMED3, COPB1, COPZ1	573	14	18224	9.08701	0.981903	0.0954345	11.6323
GOTERM_CC_DIRECT	GO:0005789~endoplasmic reticulum membrane	41	6.87919	0.00894799	SRI, VAPA, COPZ1, ALG5, RAB1A, TMED7, CDC42, ANXA7, TMED3, COPB1, OST4, BCAP29, DAD1, RPN1, RHOA, SAR1B, ARL6IP5, SELENOK, TRAM1, RNF13, SEC11C, CREB3, SEC11A, SMIM14, ARMC10, SRPRB, YIF1A, MGST3, TMEM106C, DNAJB9, RNF5, CD59, SPCS3, RHEB, DPM3, SPCS1, CNIH1, PDCD6, SERP1, SSR3, DEGS1	573	862	18224	1.51274	0.984276	0.0963222	12.0143
GOTERM_CC_DIRECT	GO:0031467~Cul7-RING ubiquitin ligase complex	3	0.503356	0.00923387	RNF7, SKP1, RBX1	573	5	18224	19.0827	0.986238	0.0970106	12.375
GOTERM_CC_DIRECT	GO:0005681~spliceosomal complex	9	1.51007	0.00941006	PPP1R8, CWC15, LSM5, LSM4, SNRPD2, RHEB, HNRNPC, BUD31, SNRPG	573	94	18224	3.04512	0.987324	0.0965931	12.5967
GOTERM_CC_DIRECT	GO:0000932~cytoplasmic mRNA processing body	8	1.34228	0.0111906	PSMA2, POLR2G, HAX1, PSMC2, PSMA4, LSM4, LSM3, LSM2	573	78	18224	3.262	0.994479	0.11145	14.8075
GOTERM_CC_DIRECT	GO:0042470~melanosome	9	1.51007	0.0141496	RAB32, RAN, FLOT1, GGH, RPN1, CD63, YWHAE, PRDX1, RAB1A	573	101	18224	2.83407	0.998617	0.136107	18.3667
GOTERM_CC_DIRECT	GO:0022624~proteasome accessory complex	4	0.671141	0.015065	PSMD14, PSMC6, PSMD13, PSMC2	573	17	18224	7.48342	0.9991	0.141403	19.4395
GOTERM_CC_DIRECT	GO:0016272~prefoldin complex	3	0.503356	0.0185981	PFDN1, PFDN5, VBP1	573	7	18224	13.6305	0.999829	0.168511	23.4585
GOTERM_CC_DIRECT	GO:0005741~mitochondrial outer membrane	11	1.84564	0.0192454	RAB32, TOMM7, MTCH2, HAX1, NME1, PHB2, TOMM22, ATP5G2, BAD, VDAC3, ATP5G3	573	149	18224	2.34799	0.999874	0.170592	24.1742
GOTERM_CC_DIRECT	GO:0022625~cytosolic large ribosomal subunit	7	1.1745	0.0197286	COA1, SNU13, RSL24D1, NHP2, ZCCHC17, MRTO4, RPL36AL	573	68	18224	3.274	0.9999	0.171279	24.7045
GOTERM_CC_DIRECT	GO:0005783~endoplasmic reticulum	38	6.37584	0.0198062	STX8, CNBP, VAPA, HAX1, TRAPPC2L, APOC1, TMEM50B, TMED7, FIS1, TMEM50A, TMED3, BCAP29, SAR1B, ARL6IP5, TRAM1, SELENOK, IFNGR1, CIB1, CAMLG, CREB3, GOLT1B, SMIM14, NDFIP2, SELENOS, DBI, MGST3, RAB32, DNAJB9, POMP, SPCS3, DPM3, TRAPPC1, PDCD6, TMCO1, TRAPPC3, SERP1, RCN2, DEGS1	573	828	18224	1.45963	0.999903	0.168768	24.7894
GOTERM_CC_DIRECT	GO:0031305~integral component of mitochondrial inner membrane	4	0.671141	0.0235637	SMDT1, COA3, MCUB, COA1	573	20	18224	6.36091	0.999984	0.194277	28.7925
GOTERM_CC_DIRECT	GO:0005697~telomerase holoenzyme complex	4	0.671141	0.0268649	PTGES3, HNRNPC, NHP2, NOP10	573	21	18224	6.05801	0.999997	0.214904	32.145
GOTERM_CC_DIRECT	GO:0031307~integral component of mitochondrial outer membrane	4	0.671141	0.0268649	FUNDC2, FIS1, TOMM7, TOMM22	573	21	18224	6.05801	0.999997	0.214904	32.145
GOTERM_CC_DIRECT	GO:0005737~cytoplasm	186	31.2081	0.0274542	SRP14, MRPS35, S100A6, NT5C3B, TRAPPC2L, FNTA, DNAJC8, TPT1, DERA, EIF1, PPP4C, HADH, CIB1, CLNS1A, TXNL1, TWF1, RAN, SUCLG1, PKIG, KRT10, TMSB10, LYPLA1, SKP1, MRTO4, PSMA2, ISCU, UXT, PSMA1, PPP1CA, NABP2, NME1, RFK, NAA20, PSMA5, PSMA4, PSMA3, DYNLRB1, TRAPPC3, C12ORF57, MDH1, SRI, GPN1, SIVA1, ZFAND6, HSD17B11, ANAPC16, EID1, HSD17B10, LST1, SNX6, CRIPT, COPS7A, ENSA, ARPC5, ARF5, SNX3, DAZAP…	573	5222	18224	1.13283	0.999997	0.215465	32.7278
GOTERM_CC_DIRECT	GO:0005680~anaphase-promoting complex	4	0.671141	0.0341662	ANAPC16, RNF7, ANAPC13, ANAPC11	573	23	18224	5.53122	1	0.257269	39.0455
GOTERM_CC_DIRECT	GO:0072546~ER membrane protein complex	3	0.503356	0.0374495	EMC7, EMC3, EMC4	573	10	18224	9.54136	1	0.274299	41.9308
GOTERM_CC_DIRECT	GO:0031597~cytosolic proteasome complex	3	0.503356	0.0374495	PSMD14, PSMC6, PSMC2	573	10	18224	9.54136	1	0.274299	41.9308
GOTERM_CC_DIRECT	GO:0005770~late endosome	9	1.51007	0.0384641	VPS29, TMEM230, STX8, TMEM59, TMEM9, VAMP5, RAP1A, SPPL2A, CD63	573	122	18224	2.34624	1	0.276455	42.7963
GOTERM_CC_DIRECT	GO:0005634~nucleus	190	31.8792	0.0433921	MORF4L1, SRP14, S100A6, CNOT8, CHMP5, PNKD, DTYMK, RPS27L, TCEAL8, TCEAL7, PDHB, TPT1, LSM5, DERA, EIF1, LSM3, PPP4C, CIB1, RPL36AL, CLNS1A, TXNL1, RAN, PKIG, KRT10, SKP1, MRTO4, PSMA2, ISCU, UXT, PSMA1, SCCPDH, PPP1CA, NABP2, NME1, PSMA5, NAA20, PSMA4, PSMA3, RPS13, ZNHIT1, EID1, CNBP, SNX6, CRIPT, PPT1, NEDD8, PSMA7, COMMD9, DAZAP2, BANF1, NAA38, COMMD10, PSMB4, POLE4, PSMB6, MTCH2, POLE3, PSMB…	573	5415	18224	1.11595	1	0.302019	46.8326
GOTERM_CC_DIRECT	GO:0030117~membrane coat	4	0.671141	0.0468329	CHMP2A, AP1S1, COPB1, COPZ1	573	26	18224	4.89301	1	0.31755	49.492
GOTERM_CC_DIRECT	GO:0097542~ciliary tip	5	0.838926	0.048541	IFT46, DYNLL1, IFT22, IFT52, DYNLRB1	573	44	18224	3.61415	1	0.322696	50.7656
GOTERM_CC_DIRECT	GO:0005768~endosome	13	2.18121	0.0521913	VPS29, STX8, ARPC2, RAB4A, SNX17, ATP6V1E1, FLOT1, RHOA, RABEPK, SCOC, OCIAD1, PDCD6, ATP6V0B	573	225	18224	1.8376	1	0.338165	53.3882
GOTERM_CC_DIRECT	GO:0008540~proteasome regulatory particle, base subcomplex	3	0.503356	0.0527098	PSMC6, PSMC2, PSMD10	573	12	18224	7.95113	1	0.336428	53.75
GOTERM_CC_DIRECT	GO:0005764~lysosome	13	2.18121	0.0540001	LAMTOR5, LAMTOR4, LAMTOR1, TMEM9, GGH, PPT1, CD63, SOD1, GABARAP, TMEM106B, DRAM2, TMEM59, NEU1	573	226	18224	1.82946	1	0.338774	54.6391
GOTERM_CC_DIRECT	GO:0031090~organelle membrane	7	1.1745	0.0558073	MGST3, SEC11C, MAP1LC3B, SEC11A, POMP, SPCS3, SPCS1	573	87	18224	2.55899	1	0.343686	55.8576
GOTERM_CC_DIRECT	GO:0005732~small nucleolar ribonucleoprotein complex	3	0.503356	0.061029	NHP2, NOP10, SNRPG	573	13	18224	7.33951	1	0.365279	59.2095
GOTERM_CC_DIRECT	GO:0043224~nuclear SCF ubiquitin ligase complex	2	0.33557	0.0617909	RNF7, RBX1	573	2	18224	31.8045	1	0.364502	59.6783
GOTERM_CC_DIRECT	GO:0045273~respiratory chain complex II	2	0.33557	0.0617909	SDHB, SDHC	573	2	18224	31.8045	1	0.364502	59.6783
GOTERM_CC_DIRECT	GO:0031410~cytoplasmic vesicle	13	2.18121	0.0677656	GABARAPL2, HAX1, MAP1LC3B, SNX17, FLOT1, ESD, PRDX5, NEU1, SOD1, COMMD9, COMMD7, PDCD6, GABARAP	573	235	18224	1.7594	1	0.388106	63.1847
GOTERM_CC_DIRECT	GO:0001741~XY body	3	0.503356	0.0697594	SUMO1, UBE2A, UBE2B	573	14	18224	6.81526	1	0.392637	64.2902
GOTERM_CC_DIRECT	GO:0005881~cytoplasmic microtubule	5	0.838926	0.0755445	DYNLT1, SELENOS, SRPRB, SERP1, ARL3	573	51	18224	3.11809	1	0.413557	67.3257
GOTERM_CC_DIRECT	GO:0005868~cytoplasmic dynein complex	3	0.503356	0.0788671	DYNLL1, DYNLT1, DYNLRB1	573	15	18224	6.36091	1	0.423082	68.9588
GOTERM_CC_DIRECT	GO:0015629~actin cytoskeleton	12	2.01342	0.0831582	TWF1, HAX1, CNN3, ARPC3, ARPC2, CFL2, PSMB3, MSRB1, STOML2, ARPC5, GABARAP, DSTN	573	218	18224	1.75071	1	0.436176	70.9557
GOTERM_CC_DIRECT	GO:0005787~signal peptidase complex	2	0.33557	0.0912418	SPCS3, SPCS1	573	3	18224	21.203	1	0.463436	74.397
GOTERM_CC_DIRECT	GO:0005852~eukaryotic translation initiation factor 3 complex	3	0.503356	0.0980873	COPS5, EIF3I, EIF3M	573	17	18224	5.61257	1	0.484409	77.0105
GOTERM_CC_DIRECT	GO:0072372~primary cilium	6	1.00671	0.0983494	IFT46, DYNLL1, IFT22, IFT52, DYNLRB1, ARL3	573	78	18224	2.4465	1	0.480665	77.1055
Category	Term	Count	%	PValue	Genes	List Total	Pop Hits	Pop Total	Fold Enrichment	Bonferroni	Benjamini	FDR
GOTERM_MF_DIRECT	GO:0008137~NADH dehydrogenase (ubiquinone) activity	22	3.69128	1.31419e-19	NDUFA4, NDUFB3, NDUFA5, NDUFB4, NDUFA2, NDUFB5, NDUFB10, NDUFB6, NDUFB7, NDUFA9, NDUFA6, NDUFB9, NDUFAB1, NDUFC2, NDUFA13, NDUFA1, NDUFB1, NDUFA12, NDUFB2, NDUFS5, NDUFS4, NDUFS3	523	48	16881	14.7937	7.42516e-17	7.42516e-17	1.92499e-16
GOTERM_MF_DIRECT	GO:0005515~protein binding	358	60.0671	1.00015e-14	S100A6, VAPA, CHMP5, PNKD, TRAPPC2L, STOML2, RAB1A, ERLEC1, MED28, EIF1AX, LSM5, LSM4, LSM3, LSM2, GNG5, TMEM14C, AUP1, BCL7B, CLNS1A, TIMMDC1, MRPL51, RAN, AIG1, SKP1, DCTN3, YIF1A, UXT, BTF3L4, PPP1CA, NME1, MRPL49, FBXL5, RPS13, ZNHIT1, MTFR1L, SURF1, TRAPPC3, MRPL43, MDH1, SIVA1, HSD17B10, CRIPT, PPT1, ARF5, NAA38, BANF1, TIPRL, CACYBP, FAM162A, NAXE, TRAM1, LAMTOR5, LAMTOR3, CAMLG, LAMTOR4, …	523	8785	16881	1.31534	5.64548e-12	2.82274e-12	1.46327e-11
GOTERM_MF_DIRECT	GO:0003735~structural constituent of ribosome	31	5.20134	1.07178e-11	MRPS35, MRPS33, MRPS15, COA1, RPS27L, MRPL20, MRPL13, MRPL15, SLC25A3, FAU, MRPL57, RSL24D1, MRPL32, MRPL33, MRPL34, RPL36AL, MRPL52, MRPL51, MRPL3, MRPS23, SLC25A5, MRPS21, MRPS7, MRTO4, MRPL24, SLC25A11, MRPS18B, MRPL27, MRPL49, RPS13, MRPL43	523	222	16881	4.50718	6.05553e-09	2.01851e-09	1.56991e-08
GOTERM_MF_DIRECT	GO:0046933~proton-transporting ATP synthase activity, rotational mechanism	10	1.67785	4.70681e-10	ATP5E, ATP5F1, ATP5C1, ATP5L, ATP5O, ATP5G2, ATP5A1, ATP5G1, ATP5G3, ATP5H	523	17	16881	18.9866	2.65935e-07	6.64836e-08	6.8944e-07
GOTERM_MF_DIRECT	GO:0004298~threonine-type endopeptidase activity	10	1.67785	5.09442e-09	PSMA2, PSMA1, PSMB4, PSMB6, PSMA5, PSMA4, PSMB3, PSMA3, PSMA7, PSMB8	523	21	16881	15.3701	2.87834e-06	5.75669e-07	7.46217e-06
GOTERM_MF_DIRECT	GO:0004129~cytochrome-c oxidase activity	11	1.84564	1.26306e-08	NDUFA4, COX7A2, COX7B, COX8A, COX6B1, COX4I1, COX6A1, COX5A, SURF1, COX5B, COX6C	523	30	16881	11.835	7.13625e-06	1.18938e-06	1.85009e-05
GOTERM_MF_DIRECT	GO:0044822~poly(A) RNA binding	68	11.4094	1.89766e-07	SRP14, MRPS35, SNRPD2, RPS27L, PRDX1, BZW1, EIF1AX, TPT1, RPN1, NUDT16L1, FAU, LSM4, LSM3, EIF1, LSM2, MRPL32, SELENOH, CLNS1A, MRPL3, SSBP1, SLC25A5, RAN, SUCLG1, EIF1B, MRPS7, ZCCHC17, MRTO4, UBE2N, TBCA, NME1, ATP5C1, RPS13, TMSB4X, SNRPC, NHP2, MRPL43, SNRPG, GLRX3, HSD17B10, CNBP, MRPS15, SNU13, ZCRB1, ERI3, MRPL20, SUMO2, ANXA7, SUMO1, MRPL13, MRPL15, MRPL54, BTF3, HSPE1, HNRNPC, NSA2, NMD3…	523	1129	16881	1.94407	0.000107212	1.53167e-05	0.000277963
GOTERM_MF_DIRECT	GO:0015078~hydrogen ion transmembrane transporter activity	10	1.67785	3.58728e-07	ATP6V0E1, ATP5F1, ATP5L, ATP5G1, ATP5I, ATP5G3, ATP5H, ATP6V0B, ATP6V1F, ATP5J	523	32	16881	10.0866	0.000202661	2.53349e-05	0.000525454
GOTERM_MF_DIRECT	GO:0009055~electron carrier activity	14	2.34899	3.79666e-06	GLRX3, CYCS, ADH5, COX5A, NDUFA12, SDHB, UQCR11, AKR1A1, SDHC, SDHD, NDUFS3, ETFA, GLRX, DEGS1	523	90	16881	5.02091	0.00214282	0.000238318	0.0055611
GOTERM_MF_DIRECT	GO:0022857~transmembrane transporter activity	10	1.67785	1.64556e-05	ATP5E, ATP5J2, ATP5F1, ATP5C1, ATP5L, ATP5O, ATP5A1, ATP5I, ATP5H, ATP5J	523	49	16881	6.58719	0.00925438	0.000929315	0.024101
GOTERM_MF_DIRECT	GO:0031386~protein tag	5	0.838926	5.73083e-05	SUMO3, SUMO2, SUMO1, UBL5, RNF41	523	8	16881	20.1733	0.0318615	0.00293932	0.0839107
GOTERM_MF_DIRECT	GO:0046961~proton-transporting ATPase activity, rotational mechanism	7	1.1745	0.000115382	ATP5E, ATP6V0E1, ATP6V1E1, ATP5C1, ATP5A1, ATP6V0B, ATP6V1F	523	26	16881	8.69003	0.063115	0.00541816	0.168876
GOTERM_MF_DIRECT	GO:0008121~ubiquinol-cytochrome-c reductase activity	5	0.838926	0.000163623	UQCR10, UQCR11, UQCRH, UQCRQ, UQCRB	523	10	16881	16.1386	0.0883093	0.00708666	0.239403
GOTERM_MF_DIRECT	GO:0061631~ubiquitin conjugating enzyme activity	7	1.1745	0.00022003	UBE2N, UBE2D3, UBE2A, UBE2D2, UBE2Q2, UBE2B, UBE2E1	523	29	16881	7.79106	0.116912	0.00884146	0.321811
GOTERM_MF_DIRECT	GO:0003954~NADH dehydrogenase activity	4	0.671141	0.0014658	NDUFA9, NDUFA13, NDUFS3, NDUFB1	523	8	16881	16.1386	0.563419	0.0537535	2.12571
GOTERM_MF_DIRECT	GO:0008320~protein transmembrane transporter activity	4	0.671141	0.0014658	TOMM7, RAN, NUTF2, TOMM22	523	8	16881	16.1386	0.563419	0.0537535	2.12571
GOTERM_MF_DIRECT	GO:0004579~dolichyl-diphosphooligosaccharide-protein glycotransferase activity	4	0.671141	0.00214838	OSTC, MAGT1, RPN1, DAD1	523	9	16881	14.3454	0.703331	0.0731339	3.10117
GOTERM_MF_DIRECT	GO:0001055~RNA polymerase II activity	4	0.671141	0.00299899	POLR2L, POLR2K, POLR2J, POLR2C	523	10	16881	12.9109	0.816763	0.0950015	4.30406
GOTERM_MF_DIRECT	GO:0000104~succinate dehydrogenase activity	3	0.503356	0.00549398	SDHB, SDHC, SDHD	523	4	16881	24.2079	0.955517	0.1588	7.75261
GOTERM_MF_DIRECT	GO:0051537~2 iron, 2 sulfur cluster binding	5	0.838926	0.00682306	SIVA1, ISCA1, ISCU, SDHB, ATP5J	523	25	16881	6.45545	0.979105	0.184205	9.54203
GOTERM_MF_DIRECT	GO:0051117~ATPase binding	8	1.34228	0.00783199	GABARAPL2, PEX19, RAB4A, ATP6V1E1, SNU13, ATPIF1, SELENOS, ATP6V1G1	523	74	16881	3.48943	0.988233	0.199184	10.8788
GOTERM_MF_DIRECT	GO:0097602~cullin family protein binding	4	0.671141	0.00829669	RNF7, ANAPC11, SKP1, RBX1	523	14	16881	9.22207	0.99097	0.200806	11.4882
GOTERM_MF_DIRECT	GO:0008379~thioredoxin peroxidase activity	3	0.503356	0.00896955	PRDX5, PRDX3, PRDX1	523	5	16881	19.3663	0.993846	0.206573	12.3638
GOTERM_MF_DIRECT	GO:0047485~protein N-terminus binding	9	1.51007	0.0103469	MORF4L1, RPA2, HAX1, PEX19, PHB2, YWHAQ, BANF1, GLRX, FEZ1	523	97	16881	2.9948	0.997195	0.225469	14.131
GOTERM_MF_DIRECT	GO:0003924~GTPase activity	15	2.51678	0.0143223	GPN1, ARL2, ARL1, RAN, RAB4A, ARF5, RAB1A, ARL3, CDC42, RAB32, RHOA, RHEB, RAP1A, SAR1B, GNG5	523	234	16881	2.06905	0.999711	0.287952	19.0474
GOTERM_MF_DIRECT	GO:1990446~U1 snRNP binding	3	0.503356	0.0180771	SNRPD2, SNRPC, SNRPG	523	7	16881	13.8331	0.999967	0.337862	23.4489
GOTERM_MF_DIRECT	GO:0051082~unfolded protein binding	9	1.51007	0.0208021	PTGES3, TTC1, PFDN1, PPIA, PFDN5, MKKS, HSPE1, ERLEC1, DNAJA2	523	110	16881	2.64087	0.999993	0.366702	26.5024
GOTERM_MF_DIRECT	GO:0016209~antioxidant activity	4	0.671141	0.022658	SELENOW, PRDX5, SELENOS, PRDX1	523	20	16881	6.45545	0.999998	0.380965	28.5167
GOTERM_MF_DIRECT	GO:0003857~3-hydroxyacyl-CoA dehydrogenase activity	3	0.503356	0.0236143	HSD17B10, CRYL1, HADH	523	8	16881	12.104	0.999999	0.382588	29.5343
GOTERM_MF_DIRECT	GO:0003697~single-stranded DNA binding	8	1.34228	0.025121	RPA2, POLR2G, CNBP, NABP2, SSBP1, NME1, SUB1, TSN	523	93	16881	2.77654	0.999999	0.390842	31.1105
GOTERM_MF_DIRECT	GO:0008022~protein C-terminus binding	12	2.01342	0.0262443	TAF13, IFT46, DYNLL1, PHB2, PPP2CA, SNX17, PDZD11, YWHAQ, PRDX3, IFT52, BANF1, CIB1	523	182	16881	2.12817	1	0.393996	32.2641
GOTERM_MF_DIRECT	GO:0016887~ATPase activity	12	2.01342	0.0271785	ATP5E, PSMC6, ATP5J2, PSMC2, ATP5F1, ATP5C1, ATP5L, ATP5O, ATP5A1, ATP5I, ATP5H, ATP5J	523	183	16881	2.11654	1	0.394806	33.2098
GOTERM_MF_DIRECT	GO:0004842~ubiquitin-protein transferase activity	18	3.02013	0.0272867	UBE2A, SKP1, ANAPC11, UBE2Q2, RNF181, UBE2B, RBX1, UBE2N, UBE2D3, RNF7, UBE2D2, RNF5, FBXL5, RNF11, RNF14, RNF41, UBE2E1, RNF13	523	329	16881	1.76593	1	0.386439	33.3185
GOTERM_MF_DIRECT	GO:0003899~DNA-directed RNA polymerase activity	5	0.838926	0.0290948	POLR2G, POLR2L, POLR2K, POLR2J, POLR2C	523	38	16881	4.24701	1	0.396814	35.1113
GOTERM_MF_DIRECT	GO:0004601~peroxidase activity	4	0.671141	0.0292512	MGST3, TXNDC17, PRDX5, PRDX1	523	22	16881	5.86859	1	0.389415	35.2642
GOTERM_MF_DIRECT	GO:0005525~GTP binding	20	3.3557	0.030332	GPN1, ARL2, ARL1, RAN, SUCLG1, RAB4A, ARL16, SRPRB, ARF5, RAB1A, ARL3, CDC42, RAB32, NME1, IFT22, RHOA, RHEB, RAP1A, RHOC, SAR1B	523	384	16881	1.68111	1	0.391783	36.3119
GOTERM_MF_DIRECT	GO:0061630~ubiquitin protein ligase activity	12	2.01342	0.0311559	UBE2N, CDC42, UBE2A, RNF7, ANAPC11, SKP1, RNF181, UBE2B, RNF14, RBX1, RNF41, RNF13	523	187	16881	2.07127	1	0.391497	37.1
GOTERM_MF_DIRECT	GO:0032947~protein complex scaffold	5	0.838926	0.0343405	LAMTOR5, ISCU, LAMTOR3, LAMTOR4, LAMTOR1	523	40	16881	4.03466	1	0.413513	40.0614
GOTERM_MF_DIRECT	GO:0003743~translation initiation factor activity	6	1.00671	0.0400286	COPS5, EIF1AX, EIF1, EIF1B, EIF3I, EIF3M	523	61	16881	3.17481	1	0.455236	45.0302
GOTERM_MF_DIRECT	GO:0016651~oxidoreductase activity, acting on NAD(P)H	3	0.503356	0.0436356	NDUFA5, NDUFS4, DECR1	523	11	16881	8.80289	1	0.476052	47.9792
GOTERM_MF_DIRECT	GO:0016491~oxidoreductase activity	12	2.01342	0.0469346	ADI1, HSD17B10, SDHB, SCCPDH, AKR1A1, ADH5, GSTO1, CRYZ, C1ORF43, PRDX1, ETFA, DHRS7	523	200	16881	1.93663	1	0.492883	50.5467
GOTERM_MF_DIRECT	GO:0032403~protein complex binding	12	2.01342	0.0557832	UQCRC2, NDUFA4, PPP1CA, TWF1, CRIPT, NDUFA9, ITGB1BP1, SLC25A3, RAP1A, BRK1, TSN, RBX1	523	206	16881	1.88023	1	0.546605	56.8622
GOTERM_MF_DIRECT	GO:0045155~electron transporter, transferring electrons from CoQH2-cytochrome c reductase complex and cytochrome c oxidase complex activity	2	0.33557	0.0608903	CYC1, CYCS	523	2	16881	32.2772	1	0.570493	60.1566
GOTERM_MF_DIRECT	GO:0050811~GABA receptor binding	3	0.503356	0.0679515	GABARAPL2, PPP2CA, GABARAP	523	14	16881	6.91655	1	0.603324	64.3267
GOTERM_MF_DIRECT	GO:0050699~WW domain binding	4	0.671141	0.069758	NDFIP2, TCEAL8, TCEAL7, DAZAP2	523	31	16881	4.16481	1	0.604867	65.3261
GOTERM_MF_DIRECT	GO:0070034~telomerase RNA binding	3	0.503356	0.0860825	HNRNPC, NHP2, NOP10	523	16	16881	6.05198	1	0.677027	73.2467
GOTERM_MF_DIRECT	GO:0050833~pyruvate transmembrane transporter activity	2	0.33557	0.0899332	MPC1, MPC2	523	3	16881	21.5182	1	0.685723	74.8512
GOTERM_MF_DIRECT	GO:0008177~succinate dehydrogenase (ubiquinone) activity	2	0.33557	0.0899332	SDHB, SDHD	523	3	16881	21.5182	1	0.685723	74.8512
GOTERM_MF_DIRECT	GO:0042625~ATPase coupled ion transmembrane transporter activity	2	0.33557	0.0899332	ATP6V0E1, ATP6V1F	523	3	16881	21.5182	1	0.685723	74.8512
GOTERM_MF_DIRECT	GO:0016881~acid-amino acid ligase activity	2	0.33557	0.0899332	UBA3, RNF41	523	3	16881	21.5182	1	0.685723	74.8512
GOTERM_MF_DIRECT	GO:0004364~glutathione transferase activity	4	0.671141	0.0929466	MGST3, CLIC1, GSTO1, GSTP1	523	35	16881	3.68883	1	0.690477	76.0438
GOTERM_MF_DIRECT	GO:0003729~mRNA binding	8	1.34228	0.0930769	MRPL13, C1QBP, PPP1R8, PAIP2, RPS13, SNRPC, TSN, MRPS7	523	125	16881	2.06574	1	0.683358	76.0942
GOTERM_MF_DIRECT	GO:0005507~copper ion binding	5	0.838926	0.0945734	CUTA, RNF7, ATOX1, SOD1, S100A13	523	56	16881	2.8819	1	0.681953	76.6655
GOTERM_MF_DIRECT	GO:0048487~beta-tubulin binding	4	0.671141	0.0991819	GABARAPL2, UXT, TBCA, GABARAP	523	36	16881	3.58636	1	0.692816	78.3461
