# Supplementary material for: Transcriptome analyses reveal molecular mechanisms underlying phenotypic differences among transcriptional subtypes of glioblastoma
Source: J Cell Mol Med. 2020 Feb 24;24(7):3901–16. doi: 10.1111/jcmm.14976 (PMC7171397; doi:10.1111/jcmm.14976)
Supplement: Supplementary file 13 [file JCMM-24-3901-s013.xlsx]

## Sheet: Black Module
Table S4. GSEA results.
Black Module
Intersection of ATCAY,PLPPR1 and CRMP1
GO BP
GO_SPINAL_CORD_DEVELOPMENT
GO_ADULT_BEHAVIOR
GO_ADULT_LOCOMOTORY_BEHAVIOR
GO_CELL_DIFFERENTIATION_IN_HINDBRAIN
GO_CELL_DIFFERENTIATION_IN_SPINAL_CORD
GO_CELL_MORPHOGENESIS_INVOLVED_IN_NEURON_DIFFERENTIATION
GO_CENTRAL_NERVOUS_SYSTEM_NEURON_DEVELOPMENT
GO_CENTRAL_NERVOUS_SYSTEM_NEURON_DIFFERENTIATION
GO_CENTRAL_NERVOUS_SYSTEM_PROJECTION_NEURON_AXONOGENESIS
GO_CEREBELLAR_CORTEX_DEVELOPMENT
GO_CEREBELLAR_CORTEX_MORPHOGENESIS
GO_CEREBELLAR_PURKINJE_CELL_LAYER_DEVELOPMENT
GO_CEREBRAL_CORTEX_DEVELOPMENT
GO_CRANIAL_NERVE_DEVELOPMENT
GO_DIENCEPHALON_DEVELOPMENT
GO_DORSAL_SPINAL_CORD_DEVELOPMENT
GO_EXPLORATION_BEHAVIOR
GO_FOREBRAIN_DEVELOPMENT
GO_FOREBRAIN_GENERATION_OF_NEURONS
GO_GLIAL_CELL_DIFFERENTIATION
GO_GLIOGENESIS
GO_HINDBRAIN_DEVELOPMENT
GO_HINDBRAIN_MORPHOGENESIS
GO_HIPPOCAMPUS_DEVELOPMENT
GO_IONOTROPIC_GLUTAMATE_RECEPTOR_SIGNALING_PATHWAY
GO_LIMBIC_SYSTEM_DEVELOPMENT
GO_LOCOMOTORY_BEHAVIOR
GO_METENCEPHALON_DEVELOPMENT
GO_NEGATIVE_REGULATION_OF_CELL_DEVELOPMENT
GO_NEGATIVE_REGULATION_OF_CELL_MORPHOGENESIS_INVOLVED_IN_DIFFERENTIATION
GO_NEGATIVE_REGULATION_OF_DENDRITE_DEVELOPMENT
GO_NEGATIVE_REGULATION_OF_GLIAL_CELL_DIFFERENTIATION
GO_NEGATIVE_REGULATION_OF_NERVOUS_SYSTEM_DEVELOPMENT
GO_NEGATIVE_REGULATION_OF_NEURON_DIFFERENTIATION
GO_NERVE_DEVELOPMENT
GO_NEURAL_RETINA_DEVELOPMENT
GO_NEUROMUSCULAR_PROCESS_CONTROLLING_BALANCE
GO_NEURON_CELL_CELL_ADHESION
GO_NEURON_FATE_COMMITMENT
GO_NEURON_FATE_SPECIFICATION
GO_NEURON_MIGRATION
GO_NEURON_PROJECTION_GUIDANCE
GO_NEURON_PROJECTION_MORPHOGENESIS
GO_OLIGODENDROCYTE_DIFFERENTIATION
GO_PALLIUM_DEVELOPMENT
GO_POSITIVE_REGULATION_OF_AMINE_TRANSPORT
GO_POSITIVE_REGULATION_OF_CELLULAR_RESPONSE_TO_INSULIN_STIMULUS
GO_POSITIVE_REGULATION_OF_CYTOKINESIS
GO_POSITIVE_REGULATION_OF_NERVOUS_SYSTEM_DEVELOPMENT
GO_POSITIVE_REGULATION_OF_NEURON_APOPTOTIC_PROCESS
GO_POSITIVE_REGULATION_OF_SYNAPSE_ASSEMBLY
GO_PROTEIN_DEPOLYMERIZATION
GO_REFLEX
GO_REGULATION_OF_DENDRITE_DEVELOPMENT
GO_REGULATION_OF_DENDRITE_MORPHOGENESIS
GO_REGULATION_OF_DOPAMINE_SECRETION
GO_REGULATION_OF_GLIAL_CELL_DIFFERENTIATION
GO_REGULATION_OF_OLIGODENDROCYTE_DIFFERENTIATION
GO_REGULATION_OF_PROTEIN_PHOSPHATASE_TYPE_2A_ACTIVITY
GO_REGULATION_OF_SYNAPSE_ASSEMBLY
GO_REGULATION_OF_SYNAPSE_ORGANIZATION
GO_RETINA_LAYER_FORMATION
GO_RETINA_MORPHOGENESIS_IN_CAMERA_TYPE_EYE
GO_SPINAL_CORD_MOTOR_NEURON_DIFFERENTIATION
GO_SYNAPSE_ASSEMBLY
GO_SYNAPSE_ORGANIZATION
GO_TELENCEPHALON_DEVELOPMENT
GO_TELENCEPHALON_GLIAL_CELL_MIGRATION
GO_VENTRAL_SPINAL_CORD_DEVELOPMENT
GO_VENTRAL_SPINAL_CORD_INTERNEURON_DIFFERENTIATION
GO_WALKING_BEHAVIOR
GO CC
GO_MICROTUBULE_ASSOCIATED_COMPLEX
GO_MICROTUBULE
GO_KINESIN_COMPLEX
GO_IONOTROPIC_GLUTAMATE_RECEPTOR_COMPLEX
GO_SITE_OF_POLARIZED_GROWTH
GO_PROTEIN_PHOSPHATASE_TYPE_2A_COMPLEX
GO_PRESYNAPTIC_ACTIVE_ZONE
GO_AMPA_GLUTAMATE_RECEPTOR_COMPLEX
GO_NEURON_SPINE
GO MF
GO_MICROTUBULE_MOTOR_ACTIVITY
GO_MICROTUBULE_BINDING
GO_TUBULIN_BINDING
GO_EXTRACELLULAR_GLUTAMATE_GATED_ION_CHANNEL_ACTIVITY
GO_KINESIN_BINDING
GO_MOTOR_ACTIVITY
GO_TRANSMITTER_GATED_CHANNEL_ACTIVITY
GO_GLUTAMATE_RECEPTOR_ACTIVITY
GO_PEPTIDE_HORMONE_RECEPTOR_BINDING
GO_SPECTRIN_BINDING
C2 CGP
VERHAAK_GLIOBLASTOMA_PRONEURAL
REN_ALVEOLAR_RHABDOMYOSARCOMA_UP
ASGHARZADEH_NEUROBLASTOMA_POOR_SURVIVAL_DN
GUENTHER_GROWTH_SPHERICAL_VS_ADHERENT_UP
HUMMEL_BURKITTS_LYMPHOMA_UP
MARTORIATI_MDM4_TARGETS_NEUROEPITHELIUM_DN
RORIE_TARGETS_OF_EWSR1_FLI1_FUSION_DN
SCHAEFFER_SOX9_TARGETS_IN_PROSTATE_DEVELOPMENT_DN
DAVICIONI_MOLECULAR_ARMS_VS_ERMS_UP
MATZUK_MALE_REPRODUCTION_SERTOLI
MIKKELSEN_ES_HCP_WITH_H3K27ME3
GOBERT_CORE_OLIGODENDROCYTE_DIFFERENTIATION
LIN_NPAS4_TARGETS_UP
MIKKELSEN_IPS_WITH_HCP_H3K27ME3
MATTIOLI_MULTIPLE_MYELOMA_SUBGROUPS
WANG_THOC1_TARGETS_DN
ATCAY	GO BP
NAME	SIZE	ES	NES	NOM p-val	FDR q-val	FWER p-val	RANK AT MAX	LEADING EDGE
GO_EXPLORATION_BEHAVIOR	22	-0.752782	-2.19112	0	0.0359787	0.022	1589	tags=55%, list=8%, signal=59%
GO_MODULATION_OF_EXCITATORY_POSTSYNAPTIC_POTENTIAL	30	-0.767488	-2.14729	0	0.0361883	0.043	1922	tags=60%, list=9%, signal=66%
GO_REGULATION_OF_NEURONAL_SYNAPTIC_PLASTICITY	45	-0.740425	-2.14198	0	0.0257842	0.046	2055	tags=58%, list=10%, signal=64%
GO_SYNAPSE_ORGANIZATION	138	-0.575161	-2.12803	0	0.0274528	0.06	3493	tags=49%, list=17%, signal=59%
GO_MODULATION_OF_SYNAPTIC_TRANSMISSION	284	-0.572774	-2.09531	0	0.0391396	0.105	3157	tags=45%, list=15%, signal=53%
GO_NEURON_NEURON_SYNAPTIC_TRANSMISSION	53	-0.685423	-2.09365	0	0.0336105	0.11	3126	tags=60%, list=15%, signal=71%
GO_NEGATIVE_REGULATION_OF_SYNAPTIC_TRANSMISSION	58	-0.605614	-2.09061	0	0.0301121	0.114	4956	tags=60%, list=24%, signal=79%
GO_ADULT_BEHAVIOR	129	-0.544218	-2.08254	0	0.0256012	0.119	2735	tags=39%, list=13%, signal=44%
GO_POSITIVE_REGULATION_OF_AMINE_TRANSPORT	29	-0.662794	-2.08203	0	0.0230935	0.119	2271	tags=41%, list=11%, signal=46%
GO_REGULATION_OF_MEMBRANE_POTENTIAL	326	-0.486173	-2.07791	0	0.0206412	0.128	2992	tags=34%, list=15%, signal=40%
GO_NEURAL_RETINA_DEVELOPMENT	48	-0.563396	-2.0704	0	0.0217908	0.141	3005	tags=38%, list=15%, signal=44%
GO_REGULATION_OF_SYNAPSE_STRUCTURE_OR_ACTIVITY	216	-0.571954	-2.06917	0	0.0206709	0.142	3524	tags=47%, list=17%, signal=56%
GO_REGULATION_OF_SYNAPTIC_PLASTICITY	133	-0.609968	-2.05633	0	0.0238348	0.165	3494	tags=53%, list=17%, signal=63%
GO_LOCOMOTORY_BEHAVIOR	170	-0.510809	-2.05097	0	0.0245332	0.167	2466	tags=33%, list=12%, signal=37%
GO_SYNAPSE_ASSEMBLY	64	-0.59385	-2.02619	0	0.0296261	0.217	3023	tags=42%, list=15%, signal=49%
GO_POSITIVE_REGULATION_OF_SYNAPSE_ASSEMBLY	55	-0.632253	-2.01439	0	0.0334523	0.247	2704	tags=49%, list=13%, signal=56%
GO_REGULATION_OF_SYNAPTIC_VESICLE_TRANSPORT	27	-0.732674	-2.01172	0	0.0330367	0.254	2867	tags=63%, list=14%, signal=73%
GO_POSITIVE_REGULATION_OF_EXCITATORY_POSTSYNAPTIC_POTENTIAL	21	-0.823627	-1.9993	0	0.0349981	0.277	1769	tags=71%, list=9%, signal=78%
GO_REGULATION_OF_POSTSYNAPTIC_MEMBRANE_POTENTIAL	53	-0.640966	-1.98768	0	0.0368338	0.311	2685	tags=49%, list=13%, signal=56%
GO_SINGLE_ORGANISM_BEHAVIOR	363	-0.467396	-1.95949	0	0.0459488	0.405	2948	tags=34%, list=14%, signal=39%
GO_ADULT_LOCOMOTORY_BEHAVIOR	77	-0.507856	-1.95906	0	0.044721	0.406	3652	tags=40%, list=18%, signal=49%
GO_GLUTAMATE_RECEPTOR_SIGNALING_PATHWAY	41	-0.660543	-1.95826	0	0.0435355	0.406	2481	tags=51%, list=12%, signal=58%
GO_GLUTAMATE_SECRETION	27	-0.757599	-1.95321	0	0.0449336	0.419	2037	tags=63%, list=10%, signal=70%
GO_REGULATION_OF_SYNAPSE_ASSEMBLY	71	-0.591661	-1.94986	0	0.0454393	0.431	3524	tags=48%, list=17%, signal=58%
GO_REGULATION_OF_SYNAPTIC_VESICLE_EXOCYTOSIS	19	-0.736831	-1.94675	0	0.0457636	0.435	1769	tags=53%, list=9%, signal=58%
GO_CENTRAL_NERVOUS_SYSTEM_NEURON_DIFFERENTIATION	162	-0.512681	-1.94502	0	0.045516	0.444	3652	tags=41%, list=18%, signal=49%
GO_POSITIVE_REGULATION_OF_CALCIUM_ION_DEPENDENT_EXOCYTOSIS	23	-0.714685	-1.94371	0	0.0449673	0.451	2989	tags=61%, list=15%, signal=71%
GO_SPINAL_CORD_DEVELOPMENT	99	-0.547956	-1.94049	0	0.0444947	0.463	4410	tags=46%, list=22%, signal=59%
GO_METENCEPHALON_DEVELOPMENT	97	-0.54857	-1.9317	0	0.0445885	0.494	4033	tags=51%, list=20%, signal=63%
GO_NEURON_PROJECTION_MORPHOGENESIS	373	-0.475883	-1.92711	0	0.0435341	0.502	2283	tags=30%, list=11%, signal=33%
GO_FOREBRAIN_DEVELOPMENT	341	-0.452511	-1.92702	0	0.0417273	0.502	3669	tags=38%, list=18%, signal=45%
GO_MEMBRANE_DEPOLARIZATION	58	-0.572766	-1.92581	0	0.040668	0.508	3109	tags=41%, list=15%, signal=49%
GO_CELL_MORPHOGENESIS_INVOLVED_IN_NEURON_DIFFERENTIATION	343	-0.478602	-1.92223	0	0.0409229	0.525	2283	tags=30%, list=11%, signal=34%
GO_COGNITION	233	-0.482091	-1.92022	0	0.0411576	0.53	2945	tags=37%, list=14%, signal=43%
GO_REGULATION_OF_SYNAPTIC_TRANSMISSION_GLUTAMATERGIC	50	-0.605377	-1.91656	0	0.0420462	0.544	2688	tags=44%, list=13%, signal=51%
GO_POSITIVE_REGULATION_OF_NERVOUS_SYSTEM_DEVELOPMENT	403	-0.440447	-1.91066	0	0.0449173	0.571	4196	tags=40%, list=21%, signal=50%
GO_TELENCEPHALON_DEVELOPMENT	217	-0.454024	-1.90944	0	0.0446316	0.575	2347	tags=31%, list=11%, signal=35%
GO_REGULATION_OF_AMINE_TRANSPORT	67	-0.54043	-1.90807	0	0.0445253	0.58	3183	tags=40%, list=16%, signal=48%
GO_REGULATION_OF_SYNAPSE_ORGANIZATION	102	-0.53272	-1.90614	0	0.0446605	0.587	4817	tags=53%, list=24%, signal=69%
GO_REGULATION_OF_LONG_TERM_NEURONAL_SYNAPTIC_PLASTICITY	22	-0.715973	-1.90254	0	0.0451136	0.606	2466	tags=59%, list=12%, signal=67%
GO_DENDRITIC_SPINE_ORGANIZATION	16	-0.712426	-1.89755	0	0.0466378	0.625	3336	tags=63%, list=16%, signal=75%
GO_BEHAVIOR	482	-0.440313	-1.89291	0	0.0477079	0.641	3442	tags=34%, list=17%, signal=40%
GO_REGULATION_OF_OLIGODENDROCYTE_DIFFERENTIATION	28	-0.599862	-1.88353	0	0.0509546	0.668	2315	tags=39%, list=11%, signal=44%
GO_CEREBELLAR_PURKINJE_CELL_LAYER_DEVELOPMENT	24	-0.638142	-1.8821	0	0.050931	0.668	2283	tags=54%, list=11%, signal=61%
GO_POSITIVE_REGULATION_OF_NEURON_DIFFERENTIATION	286	-0.445198	-1.87133	0	0.0506905	0.699	4189	tags=41%, list=20%, signal=50%
GO_NEUROMUSCULAR_PROCESS	91	-0.503129	-1.85985	0	0.0542106	0.722	3220	tags=41%, list=16%, signal=48%
GO_RETINA_LAYER_FORMATION	22	-0.622486	-1.85946	0	0.05379	0.724	3968	tags=50%, list=19%, signal=62%
GO_HINDBRAIN_DEVELOPMENT	131	-0.489765	-1.85142	0	0.0567364	0.75	2402	tags=34%, list=12%, signal=38%
GO_HOMOPHILIC_CELL_ADHESION_VIA_PLASMA_MEMBRANE_ADHESION_MOLECULES	143	-0.484368	-1.84128	0	0.0593037	0.774	3992	tags=39%, list=20%, signal=48%
GO_REGULATION_OF_AXONOGENESIS	157	-0.464789	-1.83747	0	0.0603289	0.787	3636	tags=36%, list=18%, signal=44%
GO_CENTRAL_NERVOUS_SYSTEM_NEURON_DEVELOPMENT	69	-0.503611	-1.82859	0	0.0639617	0.802	2156	tags=32%, list=11%, signal=36%
GO_NEURON_CELL_CELL_ADHESION	16	-0.738984	-1.8207	0	0.0661244	0.816	1769	tags=50%, list=9%, signal=55%
GO_POSITIVE_REGULATION_OF_ANION_TRANSPORT	53	-0.485643	-1.79365	0	0.0749104	0.869	2271	tags=28%, list=11%, signal=32%
GO_NEGATIVE_REGULATION_OF_NERVOUS_SYSTEM_DEVELOPMENT	244	-0.406832	-1.76737	0	0.0832324	0.902	3636	tags=36%, list=18%, signal=43%
GO_NEGATIVE_REGULATION_OF_NEURON_DIFFERENTIATION	178	-0.406109	-1.73254	0	0.0994905	0.942	3636	tags=37%, list=18%, signal=44%
GO_REGULATION_OF_HISTONE_H3_K9_METHYLATION	16	-0.696905	-1.80972	0.00197239	0.0696269	0.84	3715	tags=63%, list=18%, signal=76%
GO_SENSORY_PERCEPTION_OF_PAIN	69	-0.50103	-1.81782	0.002	0.0673122	0.823	2688	tags=30%, list=13%, signal=35%
GO_CELL_DIFFERENTIATION_IN_SPINAL_CORD	51	-0.584259	-1.89393	0.00203666	0.0478649	0.637	4351	tags=49%, list=21%, signal=62%
GO_IONOTROPIC_GLUTAMATE_RECEPTOR_SIGNALING_PATHWAY	24	-0.721012	-1.9434	0.00204082	0.044038	0.451	2481	tags=58%, list=12%, signal=66%
GO_DIENCEPHALON_DEVELOPMENT	75	-0.48478	-1.79211	0.00205339	0.0753543	0.873	1956	tags=27%, list=10%, signal=29%
GO_NEGATIVE_REGULATION_OF_CELL_DEVELOPMENT	280	-0.362189	-1.64159	0.00205339	0.150423	0.99	3636	tags=32%, list=18%, signal=38%
GO_POSITIVE_REGULATION_OF_ADENYLATE_CYCLASE_ACTIVITY	45	-0.560575	-1.88137	0.00205761	0.0504716	0.671	4134	tags=42%, list=20%, signal=53%
GO_NEUROMUSCULAR_PROCESS_CONTROLLING_BALANCE	49	-0.548533	-1.87978	0.00206612	0.0497322	0.674	3142	tags=43%, list=15%, signal=51%
GO_REGULATION_OF_EXTENT_OF_CELL_GROWTH	94	-0.449357	-1.70045	0.00206612	0.115556	0.969	2468	tags=27%, list=12%, signal=30%
GO_CEREBELLAR_CORTEX_DEVELOPMENT	46	-0.530407	-1.7683	0.00207039	0.0830698	0.902	2283	tags=39%, list=11%, signal=44%
GO_NEGATIVE_REGULATION_OF_CELL_PROJECTION_ORGANIZATION	131	-0.433105	-1.78604	0.00208333	0.0766532	0.884	3296	tags=36%, list=16%, signal=42%
GO_CELL_DIFFERENTIATION_IN_HINDBRAIN	21	-0.659677	-1.8757	0.00209205	0.0496483	0.689	1891	tags=52%, list=9%, signal=58%
GO_DENDRITE_DEVELOPMENT	76	-0.494205	-1.86353	0.00209644	0.0534346	0.714	3482	tags=42%, list=17%, signal=51%
GO_REGULATION_OF_POTASSIUM_ION_TRANSMEMBRANE_TRANSPORT	60	-0.490837	-1.82936	0.00210084	0.0640403	0.802	2960	tags=32%, list=14%, signal=37%
GO_RETINA_MORPHOGENESIS_IN_CAMERA_TYPE_EYE	43	-0.51461	-1.78352	0.00210084	0.0778427	0.889	4877	tags=47%, list=24%, signal=61%
GO_REGULATION_OF_ADENYLATE_CYCLASE_ACTIVITY	66	-0.52863	-1.84968	0.0021097	0.0564293	0.754	4196	tags=44%, list=21%, signal=55%
GO_SIGNAL_RELEASE	160	-0.549509	-2.07967	0.00211864	0.021978	0.126	3186	tags=44%, list=16%, signal=52%
GO_REGULATION_OF_DOPAMINE_SECRETION	20	-0.676253	-1.85347	0.00211864	0.0560296	0.745	2688	tags=55%, list=13%, signal=63%
GO_LEARNING	121	-0.546886	-1.99529	0.00212314	0.0347253	0.281	3493	tags=45%, list=17%, signal=54%
GO_NEGATIVE_REGULATION_OF_DENDRITE_DEVELOPMENT	27	-0.574218	-1.82401	0.00214133	0.0647285	0.811	3296	tags=52%, list=16%, signal=62%
GO_INSULIN_SECRETION	36	-0.514232	-1.78838	0.00214592	0.0758311	0.879	3005	tags=42%, list=15%, signal=49%
GO_NEURON_PROJECTION_GUIDANCE	189	-0.452748	-1.71883	0.00214592	0.107905	0.951	2390	tags=29%, list=12%, signal=32%
GO_REGULATION_OF_PEPTIDE_SECRETION	193	-0.376316	-1.64051	0.00215054	0.150087	0.99	3183	tags=30%, list=16%, signal=35%
GO_LIMBIC_SYSTEM_DEVELOPMENT	96	-0.503983	-1.9271	0.00215517	0.0425877	0.502	3510	tags=41%, list=17%, signal=49%
GO_DENDRITIC_SPINE_DEVELOPMENT	19	-0.67081	-1.92225	0.00215517	0.0417413	0.525	3336	tags=58%, list=16%, signal=69%
GO_REGULATION_OF_NEUROTRANSMITTER_LEVELS	175	-0.554842	-2.00102	0.00215983	0.0359869	0.275	3400	tags=46%, list=17%, signal=55%
GO_POSITIVE_REGULATION_OF_SYNAPTIC_TRANSMISSION	105	-0.566979	-1.96037	0.0021645	0.0471434	0.403	2738	tags=41%, list=13%, signal=47%
GO_REGULATION_OF_DENDRITE_DEVELOPMENT	112	-0.504405	-1.88111	0.0021645	0.0498753	0.672	4033	tags=49%, list=20%, signal=61%
GO_PALLIUM_DEVELOPMENT	145	-0.441357	-1.78177	0.0021645	0.0785025	0.89	4049	tags=41%, list=20%, signal=51%
GO_HIPPOCAMPUS_DEVELOPMENT	71	-0.524424	-1.92968	0.00218818	0.0444246	0.498	4033	tags=46%, list=20%, signal=58%
GO_REGULATION_OF_NEUROTRANSMITTER_TRANSPORT	58	-0.592553	-1.98431	0.00219298	0.0371605	0.324	2466	tags=41%, list=12%, signal=47%
GO_VENTRAL_SPINAL_CORD_DEVELOPMENT	45	-0.596756	-1.93763	0.00393701	0.0447714	0.476	4410	tags=56%, list=22%, signal=71%
GO_NEURON_RECOGNITION	32	-0.581436	-1.87763	0.00400802	0.050107	0.682	2203	tags=38%, list=11%, signal=42%
GO_NERVE_DEVELOPMENT	65	-0.515716	-1.82796	0.00404858	0.0635913	0.803	2839	tags=35%, list=14%, signal=41%
GO_NEGATIVE_REGULATION_OF_CELL_MORPHOGENESIS_INVOLVED_IN_DIFFERENTIATION	107	-0.443626	-1.79767	0.00407332	0.0741413	0.86	3296	tags=35%, list=16%, signal=41%
GO_SYNAPTIC_TRANSMISSION_GLUTAMATERGIC	21	-0.710712	-1.98152	0.00408998	0.037061	0.332	2560	tags=57%, list=13%, signal=65%
GO_REGULATION_OF_ALPHA_AMINO_3_HYDROXY_5_METHYL_4_ISOXAZOLE_PROPIONATE_SELECTIVE_GLUTAMATE_RECEPTOR_ACTIVITY	18	-0.733189	-1.83089	0.00413223	0.0637916	0.798	3381	tags=78%, list=17%, signal=93%
GO_POSITIVE_REGULATION_OF_CELL_DEVELOPMENT	437	-0.354751	-1.61865	0.00413223	0.167808	0.995	4196	tags=34%, list=21%, signal=42%
GO_NEGATIVE_REGULATION_OF_AXONOGENESIS	58	-0.537932	-1.88782	0.00414938	0.0491223	0.657	2307	tags=34%, list=11%, signal=39%
GO_DENDRITE_MORPHOGENESIS	41	-0.562156	-1.86113	0.004158	0.0542787	0.721	2282	tags=39%, list=11%, signal=44%
GO_NEURON_MIGRATION	102	-0.423616	-1.73016	0.004158	0.100839	0.945	3572	tags=37%, list=17%, signal=45%
GO_CELLULAR_RESPONSE_TO_GLUCAGON_STIMULUS	37	-0.497907	-1.7447	0.00421053	0.0950402	0.931	3845	tags=43%, list=19%, signal=53%
GO_HINDBRAIN_MORPHOGENESIS	39	-0.552058	-1.79467	0.00422833	0.0755554	0.868	2114	tags=38%, list=10%, signal=43%
GO_NEUROTRANSMITTER_TRANSPORT	142	-0.615395	-2.04077	0.00424628	0.0265754	0.182	3400	tags=54%, list=17%, signal=65%
GO_REGULATION_OF_POTASSIUM_ION_TRANSPORT	82	-0.465375	-1.79199	0.00424628	0.0741077	0.873	2960	tags=30%, list=14%, signal=36%
GO_REGULATION_OF_NEURON_PROJECTION_DEVELOPMENT	382	-0.413703	-1.75073	0.00424628	0.0919652	0.924	3636	tags=35%, list=18%, signal=42%
GO_CELL_SURFACE_RECEPTOR_SIGNALING_PATHWAY_INVOLVED_IN_CELL_CELL_SIGNALING	70	-0.536086	-1.90605	0.00425532	0.0439354	0.587	4572	tags=50%, list=22%, signal=64%
GO_PRESYNAPTIC_PROCESS_INVOLVED_IN_SYNAPTIC_TRANSMISSION	106	-0.62412	-2.0302	0.0042735	0.0290715	0.204	3186	tags=55%, list=16%, signal=64%
GO_REGULATION_OF_NEUROTRANSMITTER_SECRETION	45	-0.606533	-1.92785	0.00429185	0.0441896	0.499	2867	tags=44%, list=14%, signal=52%
GO_SYNAPTIC_SIGNALING	403	-0.581507	-2.08313	0.00430108	0.0284401	0.119	3236	tags=47%, list=16%, signal=55%
GO_EXCITATORY_POSTSYNAPTIC_POTENTIAL	26	-0.655937	-1.87643	0.00431035	0.0499782	0.684	5073	tags=69%, list=25%, signal=92%
GO_RESPONSE_TO_AMMONIUM_ION	47	-0.580865	-1.93744	0.004329	0.043832	0.477	3236	tags=49%, list=16%, signal=58%
GO_REGULATION_OF_NEUROTRANSMITTER_RECEPTOR_ACTIVITY	29	-0.652559	-1.82677	0.0043384	0.0637155	0.807	3381	tags=62%, list=17%, signal=74%
GO_RESPONSE_TO_AUDITORY_STIMULUS	23	-0.58843	-1.81306	0.00436681	0.0686088	0.835	1992	tags=39%, list=10%, signal=43%
GO_TRANSMISSION_OF_NERVE_IMPULSE	51	-0.54736	-1.80387	0.0059761	0.07281	0.848	5434	tags=63%, list=27%, signal=85%
GO_REGULATION_OF_GLIAL_CELL_DIFFERENTIATION	57	-0.470174	-1.7152	0.0060241	0.109874	0.957	2630	tags=37%, list=13%, signal=42%
GO_HETEROPHILIC_CELL_CELL_ADHESION_VIA_PLASMA_MEMBRANE_CELL_ADHESION_MOLECULES	36	-0.492809	-1.69053	0.00606061	0.121925	0.971	1107	tags=28%, list=5%, signal=29%
GO_STARTLE_RESPONSE	23	-0.637321	-1.85041	0.00608519	0.0567404	0.754	5715	tags=74%, list=28%, signal=102%
GO_NEURAL_NUCLEUS_DEVELOPMENT	62	-0.512619	-1.84032	0.00608519	0.0592943	0.78	1886	tags=29%, list=9%, signal=32%
GO_ACTIVATION_OF_ADENYLATE_CYCLASE_ACTIVITY	38	-0.525402	-1.77098	0.00612245	0.0823604	0.901	4821	tags=42%, list=24%, signal=55%
GO_REGULATION_OF_INSULIN_SECRETION_INVOLVED_IN_CELLULAR_RESPONSE_TO_GLUCOSE_STIMULUS	48	-0.453363	-1.71315	0.00613497	0.111116	0.96	3287	tags=35%, list=16%, signal=42%
GO_RETINA_DEVELOPMENT_IN_CAMERA_TYPE_EYE	123	-0.357549	-1.53342	0.00617284	0.23421	0.999	2569	tags=25%, list=13%, signal=29%
GO_CELL_MORPHOGENESIS_INVOLVED_IN_DIFFERENTIATION	483	-0.383255	-1.65027	0.00618557	0.146341	0.99	2283	tags=24%, list=11%, signal=27%
GO_NEURON_FATE_COMMITMENT	65	-0.500142	-1.71296	0.00621118	0.110619	0.96	4399	tags=49%, list=22%, signal=63%
GO_ADENYLATE_CYCLASE_ACTIVATING_G_PROTEIN_COUPLED_RECEPTOR_SIGNALING_PATHWAY	61	-0.48195	-1.68497	0.00628931	0.125355	0.976	4196	tags=41%, list=21%, signal=51%
GO_RESPONSE_TO_GLUCAGON	46	-0.440278	-1.66463	0.00628931	0.135762	0.984	3845	tags=37%, list=19%, signal=45%
GO_POSITIVE_REGULATION_OF_LYASE_ACTIVITY	55	-0.530123	-1.85794	0.00631579	0.0540192	0.729	4134	tags=40%, list=20%, signal=50%
GO_REGULATION_OF_SYNAPTIC_TRANSMISSION_GABAERGIC	28	-0.617321	-1.81414	0.00631579	0.0685276	0.833	4450	tags=61%, list=22%, signal=77%
GO_REGULATION_OF_CALCIUM_ION_DEPENDENT_EXOCYTOSIS	77	-0.555544	-1.93382	0.00632911	0.044613	0.49	2989	tags=47%, list=15%, signal=55%
GO_CEREBELLAR_CORTEX_MORPHOGENESIS	30	-0.59202	-1.79894	0.00632911	0.0746668	0.858	2114	tags=43%, list=10%, signal=48%
GO_CENTRAL_NERVOUS_SYSTEM_PROJECTION_NEURON_AXONOGENESIS	22	-0.659297	-1.81549	0.00636943	0.0682032	0.83	2156	tags=50%, list=11%, signal=56%
GO_CEREBELLAR_CORTEX_FORMATION	22	-0.62301	-1.75567	0.00636943	0.0901639	0.912	4006	tags=64%, list=20%, signal=79%
GO_REGULATION_OF_TRANSMEMBRANE_TRANSPORT	394	-0.390854	-1.7009	0.00636943	0.115835	0.969	3460	tags=32%, list=17%, signal=37%
GO_REGULATION_OF_RESPIRATORY_GASEOUS_EXCHANGE	22	-0.578683	-1.79378	0.00641026	0.0755264	0.869	4002	tags=41%, list=20%, signal=51%
GO_RESPONSE_TO_ACETYLCHOLINE	17	-0.617792	-1.72137	0.00645161	0.106417	0.95	3236	tags=53%, list=16%, signal=63%
GO_REGULATION_OF_DENDRITE_MORPHOGENESIS	72	-0.499667	-1.81259	0.00649351	0.0682585	0.837	3381	tags=44%, list=17%, signal=53%
GO_PEPTIDE_SECRETION	54	-0.477123	-1.74057	0.00660793	0.0970524	0.938	3183	tags=35%, list=16%, signal=42%
GO_SPINAL_CORD_MOTOR_NEURON_DIFFERENTIATION	33	-0.557864	-1.75007	0.00785855	0.0919565	0.924	3411	tags=39%, list=17%, signal=47%
GO_REGULATION_OF_G_PROTEIN_COUPLED_RECEPTOR_PROTEIN_SIGNALING_PATHWAY	121	-0.382753	-1.62315	0.00801603	0.164888	0.993	3792	tags=32%, list=19%, signal=39%
GO_CELL_CELL_ADHESION_VIA_PLASMA_MEMBRANE_ADHESION_MOLECULES	183	-0.423451	-1.73501	0.00813008	0.0987792	0.941	3992	tags=36%, list=20%, signal=44%
GO_INTRASPECIES_INTERACTION_BETWEEN_ORGANISMS	42	-0.530841	-1.7663	0.00814664	0.0834186	0.903	5715	tags=67%, list=28%, signal=92%
GO_ACTION_POTENTIAL	91	-0.485173	-1.79888	0.00817996	0.0740211	0.858	2960	tags=34%, list=14%, signal=40%
GO_OLIGODENDROCYTE_DIFFERENTIATION	55	-0.483138	-1.78108	0.00817996	0.0776336	0.891	2685	tags=33%, list=13%, signal=38%
GO_POSITIVE_REGULATION_OF_NEURON_PROJECTION_DEVELOPMENT	217	-0.432163	-1.75379	0.00817996	0.0907917	0.917	4041	tags=38%, list=20%, signal=47%
GO_TELENCEPHALON_GLIAL_CELL_MIGRATION	18	-0.616175	-1.76882	0.00826446	0.0833078	0.901	1223	tags=39%, list=6%, signal=41%
GO_POSTSYNAPTIC_MEMBRANE_ORGANIZATION	24	-0.553768	-1.67991	0.00826446	0.126737	0.979	2685	tags=46%, list=13%, signal=53%
GO_NEUROPEPTIDE_SIGNALING_PATHWAY	89	-0.447729	-1.66418	0.00826446	0.135387	0.984	3592	tags=33%, list=18%, signal=39%
GO_CYCLIC_NUCLEOTIDE_MEDIATED_SIGNALING	44	-0.521921	-1.78153	0.00833333	0.0780141	0.89	3845	tags=39%, list=19%, signal=47%
GO_SYNAPTIC_VESICLE_LOCALIZATION	96	-0.538023	-1.89027	0.00840336	0.0482527	0.648	2992	tags=44%, list=15%, signal=51%
GO_REGULATION_OF_LYASE_ACTIVITY	78	-0.496628	-1.84197	0.00840336	0.0596443	0.772	4196	tags=41%, list=21%, signal=51%
GO_REGULATION_OF_DENDRITIC_SPINE_MORPHOGENESIS	30	-0.590227	-1.86883	0.00842105	0.0514574	0.705	3381	tags=50%, list=17%, signal=60%
GO_INNERVATION	23	-0.610693	-1.71111	0.00842105	0.110799	0.96	2571	tags=48%, list=13%, signal=55%
GO_WALKING_BEHAVIOR	30	-0.54023	-1.73711	0.00843882	0.0990699	0.94	4821	tags=53%, list=24%, signal=70%
GO_SYNAPTIC_VESICLE_CYCLE	83	-0.586778	-1.92613	0.00847458	0.041381	0.508	2992	tags=51%, list=15%, signal=59%
GO_REGULATION_OF_HORMONE_SECRETION	245	-0.343279	-1.54637	0.00847458	0.224113	0.998	3287	tags=28%, list=16%, signal=33%
GO_REGULATION_OF_DENDRITIC_SPINE_DEVELOPMENT	50	-0.515461	-1.77934	0.00862069	0.0783775	0.895	2103	tags=34%, list=10%, signal=38%
GO_CRANIAL_NERVE_DEVELOPMENT	41	-0.560991	-1.84427	0.00992064	0.058884	0.767	768	tags=24%, list=4%, signal=25%
GO_REGULATION_OF_TRANSPORTER_ACTIVITY	183	-0.420233	-1.74819	0.0103306	0.0927666	0.924	3414	tags=32%, list=17%, signal=38%
GO_RESPONSE_TO_ELECTRICAL_STIMULUS	42	-0.467682	-1.70925	0.0103306	0.11173	0.962	4309	tags=43%, list=21%, signal=54%
GO_NEGATIVE_REGULATION_OF_PROTEIN_COMPLEX_ASSEMBLY	97	-0.345822	-1.52392	0.0103734	0.245168	0.999	2466	tags=22%, list=12%, signal=25%
GO_REGULATION_OF_CELL_MORPHOGENESIS_INVOLVED_IN_DIFFERENTIATION	313	-0.370112	-1.62216	0.0104384	0.165225	0.993	3638	tags=32%, list=18%, signal=38%
GO_POSITIVE_REGULATION_OF_CELL_PROJECTION_ORGANIZATION	280	-0.384643	-1.64707	0.0104822	0.147484	0.99	4123	tags=35%, list=20%, signal=43%
GO_MULTI_ORGANISM_BEHAVIOR	69	-0.475394	-1.74156	0.0105042	0.0969607	0.936	4353	tags=49%, list=21%, signal=62%
GO_FEEDING_BEHAVIOR	85	-0.45101	-1.70594	0.0105485	0.113334	0.967	5027	tags=45%, list=25%, signal=59%
GO_REGULATION_OF_RESPIRATORY_SYSTEM_PROCESS	15	-0.606362	-1.68776	0.0105932	0.12409	0.973	2685	tags=40%, list=13%, signal=46%
GO_REGULATION_OF_CATECHOLAMINE_SECRETION	40	-0.573767	-1.79205	0.0109409	0.0747455	0.873	3183	tags=48%, list=16%, signal=56%
GO_POSITIVE_REGULATION_OF_NEURON_APOPTOTIC_PROCESS	45	-0.4109	-1.57389	0.0121457	0.206129	0.998	2452	tags=24%, list=12%, signal=28%
GO_NEURON_FATE_SPECIFICATION	30	-0.56468	-1.67258	0.0121704	0.129722	0.983	4351	tags=60%, list=21%, signal=76%
GO_NEPHRON_TUBULE_FORMATION	18	-0.592799	-1.72329	0.0125523	0.105388	0.949	3198	tags=44%, list=16%, signal=53%
GO_REGULATION_OF_AXON_GUIDANCE	36	-0.544996	-1.6514	0.0126316	0.145888	0.99	2321	tags=31%, list=11%, signal=34%
GO_NEUROMUSCULAR_SYNAPTIC_TRANSMISSION	25	-0.580555	-1.7793	0.012685	0.0777627	0.895	2210	tags=36%, list=11%, signal=40%
GO_POTASSIUM_ION_TRANSPORT	145	-0.478957	-1.76009	0.0130152	0.0873406	0.907	3732	tags=39%, list=18%, signal=47%
GO_REGULATION_OF_CLATHRIN_MEDIATED_ENDOCYTOSIS	16	-0.628033	-1.67633	0.013245	0.127444	0.983	2741	tags=56%, list=13%, signal=65%
GO_REGULATION_OF_GLIOGENESIS	87	-0.388744	-1.57711	0.0134875	0.205343	0.998	2630	tags=29%, list=13%, signal=33%
GO_POSITIVE_REGULATION_OF_CELLULAR_RESPONSE_TO_INSULIN_STIMULUS	20	-0.560314	-1.73628	0.0141129	0.0991449	0.94	926	tags=25%, list=5%, signal=26%
GO_GLIOGENESIS	165	-0.363439	-1.57415	0.0142276	0.206691	0.998	2037	tags=22%, list=10%, signal=25%
GO_NEUROEPITHELIAL_CELL_DIFFERENTIATION	57	-0.387752	-1.5012	0.0143149	0.26122	0.999	1956	tags=26%, list=10%, signal=29%
GO_MULTICELLULAR_ORGANISMAL_SIGNALING	119	-0.448917	-1.6758	0.0143737	0.127239	0.983	3460	tags=34%, list=17%, signal=40%
GO_MEMORY	91	-0.450836	-1.71658	0.0146138	0.109275	0.952	3400	tags=38%, list=17%, signal=46%
GO_PROTEIN_DEPOLYMERIZATION	22	-0.560083	-1.66375	0.0154867	0.135087	0.984	3665	tags=59%, list=18%, signal=72%
GO_GAMMA_AMINOBUTYRIC_ACID_SIGNALING_PATHWAY	21	-0.650724	-1.72726	0.016	0.102462	0.948	4567	tags=62%, list=22%, signal=80%
GO_PERIPHERAL_NERVOUS_SYSTEM_DEVELOPMENT	62	-0.39422	-1.5379	0.0162933	0.230657	0.999	2394	tags=27%, list=12%, signal=31%
GO_CALCIUM_ION_REGULATED_EXOCYTOSIS	72	-0.576601	-1.87197	0.0169492	0.0509639	0.698	2932	tags=50%, list=14%, signal=58%
GO_REGULATION_OF_PROTEIN_PHOSPHATASE_TYPE_2A_ACTIVITY	23	-0.579405	-1.69628	0.0172414	0.118013	0.97	4063	tags=57%, list=20%, signal=70%
GO_ORGANELLE_LOCALIZATION	385	-0.305083	-1.50696	0.0173913	0.26008	0.999	3208	tags=26%, list=16%, signal=30%
GO_DORSAL_SPINAL_CORD_DEVELOPMENT	19	-0.616119	-1.69396	0.0183299	0.119478	0.97	4006	tags=42%, list=20%, signal=52%
GO_ATRIOVENTRICULAR_VALVE_MORPHOGENESIS	16	-0.577661	-1.659	0.0184426	0.139357	0.986	4649	tags=56%, list=23%, signal=73%
GO_CALCIUM_ION_REGULATED_EXOCYTOSIS_OF_NEUROTRANSMITTER	33	-0.600717	-1.77653	0.0185185	0.07896	0.897	4011	tags=64%, list=20%, signal=79%
GO_RECEPTOR_CLUSTERING	39	-0.413014	-1.52071	0.0186335	0.248053	0.999	2704	tags=31%, list=13%, signal=35%
GO_REGULATION_OF_POTASSIUM_ION_TRANSMEMBRANE_TRANSPORTER_ACTIVITY	41	-0.416366	-1.57518	0.018711	0.20615	0.998	3414	tags=29%, list=17%, signal=35%
GO_MOTOR_NEURON_AXON_GUIDANCE	27	-0.541332	-1.68308	0.01875	0.12507	0.977	2045	tags=33%, list=10%, signal=37%
GO_DICARBOXYLIC_ACID_TRANSPORT	67	-0.505097	-1.79894	0.0188679	0.0753725	0.858	2121	tags=31%, list=10%, signal=35%
GO_ADENYLATE_CYCLASE_MODULATING_G_PROTEIN_COUPLED_RECEPTOR_SIGNALING_PATHWAY	127	-0.458532	-1.68331	0.0189076	0.125609	0.977	3845	tags=39%, list=19%, signal=47%
GO_DOPAMINE_RECEPTOR_SIGNALING_PATHWAY	26	-0.631049	-1.75145	0.0191898	0.0920959	0.921	3138	tags=50%, list=15%, signal=59%
GO_ACID_SECRETION	62	-0.493159	-1.73611	0.0195228	0.0985449	0.94	2037	tags=34%, list=10%, signal=38%
GO_PHOTORECEPTOR_CELL_DIFFERENTIATION	48	-0.39178	-1.50233	0.0201613	0.261356	0.999	4306	tags=38%, list=21%, signal=47%
GO_CELLULAR_RESPONSE_TO_ESTRADIOL_STIMULUS	29	-0.408085	-1.50307	0.0206186	0.262119	0.999	3174	tags=34%, list=16%, signal=41%
GO_POSITIVE_REGULATION_OF_PROTEIN_DEPOLYMERIZATION	16	-0.532694	-1.61621	0.0208333	0.169926	0.995	2459	tags=38%, list=12%, signal=43%
GO_REGULATION_OF_EXOCYTOSIS	175	-0.429996	-1.70795	0.0208768	0.11221	0.963	2867	tags=35%, list=14%, signal=40%
GO_DEVELOPMENTAL_MATURATION	177	-0.322738	-1.46799	0.021097	0.292283	1	2356	tags=22%, list=12%, signal=25%
GO_POSITIVE_REGULATION_OF_GLIAL_CELL_DIFFERENTIATION	31	-0.462517	-1.5598	0.0214008	0.214977	0.998	2630	tags=39%, list=13%, signal=44%
GO_CEREBRAL_CORTEX_DEVELOPMENT	98	-0.410438	-1.64452	0.0221328	0.149459	0.99	2156	tags=31%, list=11%, signal=34%
GO_NEGATIVE_REGULATION_OF_STAT_CASCADE	44	-0.461081	-1.59462	0.0222222	0.191048	0.996	3580	tags=43%, list=18%, signal=52%
GO_POSITIVE_REGULATION_OF_FILOPODIUM_ASSEMBLY	23	-0.476045	-1.54827	0.0223124	0.223305	0.998	3766	tags=39%, list=18%, signal=48%
GO_REGULATION_OF_AMINO_ACID_TRANSPORT	24	-0.541782	-1.67706	0.0229167	0.128243	0.983	3157	tags=38%, list=15%, signal=44%
GO_POSITIVE_REGULATION_OF_PROTEIN_COMPLEX_DISASSEMBLY	22	-0.476113	-1.58499	0.0230608	0.200674	0.996	2459	tags=27%, list=12%, signal=31%
GO_ADENYLATE_CYCLASE_INHIBITING_G_PROTEIN_COUPLED_RECEPTOR_SIGNALING_PATHWAY	63	-0.489441	-1.6767	0.0232558	0.127893	0.983	3845	tags=41%, list=19%, signal=51%
GO_REGULATION_OF_NEURON_APOPTOTIC_PROCESS	181	-0.316554	-1.43209	0.0233051	0.326633	1	2466	tags=20%, list=12%, signal=23%
GO_POSITIVE_REGULATION_OF_DENDRITE_DEVELOPMENT	59	-0.496687	-1.71296	0.0233546	0.109896	0.96	4033	tags=51%, list=20%, signal=63%
GO_POSITIVE_REGULATION_OF_DEVELOPMENTAL_GROWTH	142	-0.35768	-1.51825	0.0233546	0.250736	0.999	2960	tags=25%, list=14%, signal=29%
GO_CRANIAL_NERVE_MORPHOGENESIS	22	-0.572264	-1.64087	0.0235294	0.150436	0.99	768	tags=27%, list=4%, signal=28%
GO_REGULATION_OF_CELL_MATURATION	18	-0.571541	-1.66653	0.0241935	0.134628	0.984	3587	tags=44%, list=18%, signal=54%
GO_REGULATION_OF_DELAYED_RECTIFIER_POTASSIUM_CHANNEL_ACTIVITY	18	-0.590228	-1.73427	0.0242424	0.0986454	0.941	1893	tags=39%, list=9%, signal=43%
GO_POSITIVE_REGULATION_OF_AXONOGENESIS	64	-0.4334	-1.58393	0.0242424	0.200358	0.996	2468	tags=25%, list=12%, signal=28%
GO_MITOCHONDRION_LOCALIZATION	33	-0.427426	-1.55948	0.0243408	0.214507	0.998	3142	tags=33%, list=15%, signal=39%
GO_NEGATIVE_REGULATION_OF_GLIAL_CELL_DIFFERENTIATION	25	-0.534003	-1.56791	0.0243902	0.210552	0.998	4067	tags=48%, list=20%, signal=60%
GO_CELL_RECOGNITION	112	-0.337207	-1.45368	0.0245399	0.307042	1	1436	tags=15%, list=7%, signal=16%
GO_CAMP_MEDIATED_SIGNALING	35	-0.531012	-1.70534	0.0246914	0.113171	0.967	6120	tags=60%, list=30%, signal=85%
GO_REGULATION_OF_CATION_CHANNEL_ACTIVITY	81	-0.393488	-1.56744	0.0247423	0.210325	0.998	2305	tags=25%, list=11%, signal=28%
GO_REGULATION_OF_N_METHYL_D_ASPARTATE_SELECTIVE_GLUTAMATE_RECEPTOR_ACTIVITY	15	-0.67673	-1.66967	0.0253165	0.132019	0.983	3381	tags=67%, list=17%, signal=80%
GO_FOREBRAIN_NEURON_DEVELOPMENT	33	-0.477444	-1.55646	0.02537	0.21703	0.998	1722	tags=27%, list=8%, signal=30%
GO_ASSOCIATIVE_LEARNING	67	-0.47158	-1.68752	0.0255319	0.123521	0.973	2945	tags=34%, list=14%, signal=40%
GO_POSITIVE_REGULATION_OF_DENDRITIC_SPINE_DEVELOPMENT	30	-0.545662	-1.70225	0.0261438	0.115336	0.969	3950	tags=50%, list=19%, signal=62%
GO_GLIAL_CELL_DIFFERENTIATION	129	-0.368038	-1.54945	0.0263158	0.222529	0.998	2037	tags=22%, list=10%, signal=25%
GO_NEURONAL_ACTION_POTENTIAL	26	-0.537712	-1.60492	0.0265849	0.181903	0.996	4934	tags=58%, list=24%, signal=76%
GO_CENTRAL_NERVOUS_SYSTEM_NEURON_AXONOGENESIS	27	-0.561429	-1.69992	0.0274262	0.115353	0.97	2156	tags=41%, list=11%, signal=45%
GO_DETECTION_OF_LIGHT_STIMULUS_INVOLVED_IN_SENSORY_PERCEPTION	16	-0.571857	-1.60309	0.0282828	0.183155	0.996	2794	tags=38%, list=14%, signal=43%
GO_RESPONSE_TO_MONOAMINE	34	-0.504562	-1.64923	0.0291667	0.145936	0.99	3109	tags=38%, list=15%, signal=45%
GO_ATRIOVENTRICULAR_VALVE_DEVELOPMENT	19	-0.543406	-1.64313	0.0291667	0.149538	0.99	4649	tags=47%, list=23%, signal=61%
GO_REGULATION_OF_NEURON_MIGRATION	24	-0.56274	-1.67918	0.0294118	0.126707	0.98	3965	tags=46%, list=19%, signal=57%
GO_AMINO_ACID_TRANSPORT	115	-0.441747	-1.6844	0.029661	0.125177	0.976	2658	tags=30%, list=13%, signal=34%
GO_REGULATION_OF_ALTERNATIVE_MRNA_SPLICING_VIA_SPLICEOSOME	30	-0.521786	-1.62591	0.0305499	0.163364	0.991	4133	tags=57%, list=20%, signal=71%
GO_MEMBRANE_DEPOLARIZATION_DURING_ACTION_POTENTIAL	38	-0.555943	-1.68193	0.0311203	0.125466	0.977	2930	tags=39%, list=14%, signal=46%
GO_CYCLIC_NUCLEOTIDE_METABOLIC_PROCESS	53	-0.427367	-1.54022	0.0311891	0.230936	0.999	3845	tags=36%, list=19%, signal=44%
GO_FEAR_RESPONSE	29	-0.51791	-1.61903	0.0313152	0.168216	0.995	2378	tags=38%, list=12%, signal=43%
GO_G_PROTEIN_COUPLED_RECEPTOR_SIGNALING_PATHWAY_COUPLED_TO_CYCLIC_NUCLEOTIDE_SECOND_MESSENGER	153	-0.446231	-1.64402	0.0315126	0.1493	0.99	3845	tags=38%, list=19%, signal=46%
GO_POSITIVE_REGULATION_OF_EPITHELIAL_CELL_DIFFERENTIATION	52	-0.384305	-1.47879	0.0320641	0.283829	1	3569	tags=33%, list=17%, signal=40%
GO_ADAPTATION_OF_SIGNALING_PATHWAY	20	-0.549324	-1.63617	0.0323232	0.154034	0.991	3021	tags=40%, list=15%, signal=47%
GO_REGULATION_OF_FILOPODIUM_ASSEMBLY	34	-0.426706	-1.50611	0.0349794	0.260313	0.999	3950	tags=38%, list=19%, signal=47%
GO_CEREBRAL_CORTEX_RADIALLY_ORIENTED_CELL_MIGRATION	27	-0.503102	-1.6025	0.0354167	0.183062	0.996	1223	tags=26%, list=6%, signal=28%
GO_FOREBRAIN_CELL_MIGRATION	60	-0.422704	-1.58463	0.0354167	0.200313	0.996	1544	tags=23%, list=8%, signal=25%
GO_POSITIVE_REGULATION_OF_CYCLIC_NUCLEOTIDE_METABOLIC_PROCESS	100	-0.387365	-1.53836	0.0354906	0.230892	0.999	4859	tags=38%, list=24%, signal=50%
GO_POSITIVE_REGULATION_OF_G_PROTEIN_COUPLED_RECEPTOR_PROTEIN_SIGNALING_PATHWAY	23	-0.524363	-1.58599	0.0357853	0.20121	0.996	3763	tags=52%, list=18%, signal=64%
GO_NEGATIVE_REGULATION_OF_AMINE_TRANSPORT	25	-0.511692	-1.55275	0.0357895	0.220488	0.998	3157	tags=44%, list=15%, signal=52%
GO_NEGATIVE_REGULATION_OF_LYASE_ACTIVITY	25	-0.497881	-1.53604	0.0357895	0.232464	0.999	2929	tags=40%, list=14%, signal=47%
GO_REGULATION_OF_MITOCHONDRIAL_DEPOLARIZATION	17	-0.501989	-1.50387	0.0371134	0.261744	0.999	1920	tags=29%, list=9%, signal=32%
GO_LONG_TERM_SYNAPTIC_POTENTIATION	38	-0.540542	-1.65414	0.0373626	0.143695	0.989	3381	tags=47%, list=17%, signal=57%
GO_AXONAL_FASCICULATION	19	-0.530752	-1.55111	0.0395833	0.221984	0.998	1940	tags=32%, list=9%, signal=35%
GO_REGULATION_OF_SYNAPTIC_TRANSMISSION_DOPAMINERGIC	16	-0.581675	-1.63252	0.039749	0.157185	0.991	2492	tags=38%, list=12%, signal=43%
GO_POSITIVE_REGULATION_OF_CYTOKINESIS	25	-0.552058	-1.6493	0.0408998	0.146631	0.99	2114	tags=36%, list=10%, signal=40%
GO_OLFACTORY_LOBE_DEVELOPMENT	35	-0.433897	-1.45987	0.0408998	0.303557	1	2792	tags=31%, list=14%, signal=36%
GO_NEGATIVE_REGULATION_OF_DENDRITE_MORPHOGENESIS	15	-0.589568	-1.6063	0.0409483	0.181125	0.996	3296	tags=53%, list=16%, signal=64%
GO_POSITIVE_REGULATION_OF_CAMP_METABOLIC_PROCESS	82	-0.378607	-1.47471	0.0412371	0.287341	1	3845	tags=32%, list=19%, signal=39%
GO_NEGATIVE_REGULATION_OF_CYCLIC_NUCLEOTIDE_METABOLIC_PROCESS	41	-0.508658	-1.62401	0.0414938	0.164762	0.993	2929	tags=41%, list=14%, signal=48%
GO_CEREBRAL_CORTEX_CELL_MIGRATION	41	-0.439598	-1.56162	0.0416667	0.214253	0.998	1223	tags=22%, list=6%, signal=23%
GO_POSITIVE_REGULATION_OF_MESONEPHROS_DEVELOPMENT	22	-0.497299	-1.51384	0.0418327	0.255491	0.999	833	tags=23%, list=4%, signal=24%
GO_POSITIVE_REGULATION_OF_SYNAPTIC_TRANSMISSION_GLUTAMATERGIC	18	-0.587736	-1.57367	0.0419287	0.205551	0.998	4123	tags=50%, list=20%, signal=63%
GO_SYNAPTIC_TRANSMISSION_DOPAMINERGIC	15	-0.635462	-1.56485	0.0426439	0.211875	0.998	3126	tags=53%, list=15%, signal=63%
GO_NEGATIVE_REGULATION_OF_NUCLEOTIDE_METABOLIC_PROCESS	60	-0.449067	-1.57568	0.0427699	0.206445	0.998	3831	tags=43%, list=19%, signal=53%
GO_CAMP_BIOSYNTHETIC_PROCESS	16	-0.548458	-1.54786	0.0428016	0.222949	0.998	3845	tags=44%, list=19%, signal=54%
GO_NEGATIVE_REGULATION_OF_GLIOGENESIS	36	-0.454285	-1.53297	0.042885	0.233988	0.999	2611	tags=31%, list=13%, signal=35%
GO_ESTABLISHMENT_OF_MITOCHONDRION_LOCALIZATION	15	-0.53142	-1.58536	0.0431211	0.20107	0.996	3142	tags=47%, list=15%, signal=55%
GO_REGULATION_OF_VOLTAGE_GATED_CALCIUM_CHANNEL_ACTIVITY	24	-0.513452	-1.56112	0.0435685	0.213987	0.998	2644	tags=33%, list=13%, signal=38%
GO_REGULATION_OF_HEART_CONTRACTION	211	-0.361822	-1.51229	0.0435685	0.254788	0.999	2997	tags=26%, list=15%, signal=30%
GO_NEGATIVE_REGULATION_OF_HISTONE_METHYLATION	16	-0.652051	-1.62791	0.0436508	0.161918	0.991	4002	tags=56%, list=20%, signal=70%
GO_HORMONE_TRANSPORT	71	-0.394106	-1.48941	0.0444915	0.276013	0.999	3285	tags=31%, list=16%, signal=37%
GO_FOREBRAIN_GENERATION_OF_NEURONS	63	-0.444666	-1.56654	0.044898	0.210634	0.998	3572	tags=38%, list=17%, signal=46%
GO_EYE_PHOTORECEPTOR_CELL_DIFFERENTIATION	40	-0.375937	-1.40124	0.0449219	0.351005	1	4306	tags=35%, list=21%, signal=44%
GO_SECRETION_BY_CELL	452	-0.33218	-1.46496	0.0452675	0.296066	1	2037	tags=21%, list=10%, signal=23%
GO_VESICLE_LOCALIZATION	209	-0.34384	-1.48243	0.0461216	0.279997	1	2466	tags=25%, list=12%, signal=28%
GO_POSITIVE_REGULATION_OF_NUCLEOTIDE_METABOLIC_PROCESS	121	-0.342068	-1.4499	0.046371	0.312475	1	4859	tags=37%, list=24%, signal=48%
GO_REFLEX	20	-0.542376	-1.57808	0.0465116	0.205077	0.997	2648	tags=45%, list=13%, signal=52%
GO_RESPONSE_TO_COCAINE	45	-0.454544	-1.53439	0.0480349	0.233723	0.999	5323	tags=49%, list=26%, signal=66%
GO_NEGATIVE_REGULATION_OF_AXON_EXTENSION	34	-0.452126	-1.48876	0.0484211	0.275023	0.999	2307	tags=29%, list=11%, signal=33%
GO_VENTRAL_SPINAL_CORD_INTERNEURON_DIFFERENTIATION	17	-0.548093	-1.50598	0.0485232	0.259555	0.999	4322	tags=65%, list=21%, signal=82%
GO_PEPTIDE_TRANSPORT	67	-0.389169	-1.48895	0.0486726	0.275653	0.999	1705	tags=22%, list=8%, signal=24%
GO_ADRENERGIC_RECEPTOR_SIGNALING_PATHWAY	17	-0.570363	-1.57859	0.0487805	0.205307	0.997	4145	tags=47%, list=20%, signal=59%
GO_CELL_FATE_SPECIFICATION	67	-0.413328	-1.48259	0.0493097	0.280693	1	4067	tags=39%, list=20%, signal=48%
ATCAY	GO CC
NAME	SIZE	ES	NES	NOM p-val	FDR q-val	FWER p-val	RANK AT MAX	LEADING EDGE
GO_IONOTROPIC_GLUTAMATE_RECEPTOR_COMPLEX	46	-0.735843	-2.167	0	0.0126238	0.009	3220	tags=70%, list=16%, signal=82%
GO_NEURONAL_CELL_BODY_MEMBRANE	20	-0.846209	-2.13972	0	0.0105894	0.012	1763	tags=65%, list=9%, signal=71%
GO_SITE_OF_POLARIZED_GROWTH	138	-0.547715	-2.0842	0	0.00814816	0.022	2468	tags=39%, list=12%, signal=44%
GO_PRESYNAPTIC_ACTIVE_ZONE	28	-0.823596	-2.07988	0	0.00626086	0.025	1992	tags=71%, list=10%, signal=79%
GO_NEURON_SPINE	114	-0.54916	-2.07782	0	0.00563857	0.026	2305	tags=38%, list=11%, signal=42%
GO_PERIKARYON	98	-0.572648	-2.07085	0	0.00573103	0.029	3549	tags=48%, list=17%, signal=58%
GO_TERMINAL_BOUTON	63	-0.647567	-2.06919	0	0.00529675	0.029	2900	tags=49%, list=14%, signal=57%
GO_DENDRITE	425	-0.49826	-2.06543	0.00192308	0.00460568	0.03	2861	tags=37%, list=14%, signal=42%
GO_NEURON_PROJECTION_TERMINUS	123	-0.583909	-2.04102	0.00193424	0.00512167	0.041	3001	tags=46%, list=15%, signal=54%
GO_AXON_PART	206	-0.560808	-2.03696	0.00194553	0.0048974	0.042	3142	tags=45%, list=15%, signal=52%
GO_POSTSYNAPSE	357	-0.540779	-2.05209	0.00194932	0.00519841	0.035	2481	tags=36%, list=12%, signal=40%
GO_SYNAPTIC_MEMBRANE	245	-0.592517	-2.08954	0.00195695	0.00940908	0.021	2655	tags=45%, list=13%, signal=51%
GO_NEURON_PROJECTION_MEMBRANE	34	-0.66756	-1.90583	0.00196464	0.0183188	0.175	2655	tags=47%, list=13%, signal=54%
GO_AXON	390	-0.537839	-2.07996	0.00197239	0.00730434	0.025	3266	tags=43%, list=16%, signal=50%
GO_PRESYNAPSE	267	-0.57618	-2.06829	0.00197239	0.00487985	0.029	2492	tags=43%, list=12%, signal=49%
GO_POSTSYNAPTIC_MEMBRANE	193	-0.586127	-2.09196	0.00197628	0.0112641	0.02	1789	tags=38%, list=9%, signal=42%
GO_CELL_BODY	472	-0.446361	-1.94192	0.0019802	0.0125202	0.121	3733	tags=38%, list=18%, signal=45%
GO_NEURONAL_POSTSYNAPTIC_DENSITY	50	-0.706435	-2.0519	0.00198413	0.00482709	0.035	2055	tags=48%, list=10%, signal=53%
GO_EXCITATORY_SYNAPSE	185	-0.575466	-2.02909	0.00199601	0.00499454	0.044	3066	tags=43%, list=15%, signal=50%
GO_AMPA_GLUTAMATE_RECEPTOR_COMPLEX	26	-0.725667	-1.94383	0.00200803	0.0129038	0.121	3141	tags=73%, list=15%, signal=86%
GO_TRANSPORTER_COMPLEX	303	-0.50556	-1.96726	0.00588235	0.0107085	0.098	2997	tags=38%, list=15%, signal=43%
GO_POTASSIUM_CHANNEL_COMPLEX	87	-0.613022	-1.96327	0.00596422	0.0107895	0.103	3732	tags=51%, list=18%, signal=62%
GO_CATION_CHANNEL_COMPLEX	157	-0.554569	-1.92812	0.00792079	0.0144632	0.147	2946	tags=41%, list=14%, signal=47%
GO_PRESYNAPTIC_MEMBRANE	51	-0.665873	-1.85671	0.00808081	0.0288767	0.284	2492	tags=57%, list=12%, signal=65%
GO_EXOCYTIC_VESICLE_MEMBRANE	55	-0.737947	-1.99258	0.00809717	0.00804785	0.075	2184	tags=60%, list=11%, signal=67%
GO_AXONAL_GROWTH_CONE	19	-0.640341	-1.83565	0.00835073	0.033561	0.337	2068	tags=37%, list=10%, signal=41%
GO_KINESIN_COMPLEX	52	-0.603132	-1.86606	0.0095057	0.0269719	0.261	3529	tags=52%, list=17%, signal=63%
GO_VOLTAGE_GATED_CALCIUM_CHANNEL_COMPLEX	37	-0.593976	-1.85165	0.0113636	0.029397	0.291	2677	tags=43%, list=13%, signal=50%
GO_CALCIUM_CHANNEL_COMPLEX	55	-0.526638	-1.80758	0.0134875	0.044726	0.421	2677	tags=38%, list=13%, signal=44%
GO_HETEROTRIMERIC_G_PROTEIN_COMPLEX	29	-0.529462	-1.72497	0.013834	0.0814554	0.611	2861	tags=38%, list=14%, signal=44%
GO_DENDRITE_MEMBRANE	18	-0.666821	-1.76769	0.0138614	0.0632918	0.513	2655	tags=50%, list=13%, signal=57%
GO_MICROTUBULE_ASSOCIATED_COMPLEX	138	-0.438806	-1.73266	0.014	0.0790855	0.591	3374	tags=33%, list=16%, signal=39%
GO_EXOCYTIC_VESICLE	137	-0.54989	-1.89151	0.0156556	0.0211144	0.201	3019	tags=45%, list=15%, signal=53%
GO_ANCHORED_COMPONENT_OF_MEMBRANE	129	-0.389749	-1.58158	0.0179641	0.177228	0.877	1948	tags=21%, list=10%, signal=23%
GO_PROTEIN_PHOSPHATASE_TYPE_2A_COMPLEX	19	-0.612415	-1.67061	0.0189076	0.119051	0.74	4063	tags=63%, list=20%, signal=79%
GO_MICROTUBULE_END	21	-0.595374	-1.58294	0.0294118	0.179698	0.875	4727	tags=71%, list=23%, signal=93%
GO_CELL_PROJECTION_CYTOPLASM	48	-0.43884	-1.60915	0.0297619	0.165154	0.84	3142	tags=40%, list=15%, signal=47%
GO_MAIN_AXON	56	-0.599777	-1.74541	0.031746	0.072534	0.556	3775	tags=55%, list=18%, signal=68%
GO_MICROTUBULE	373	-0.339203	-1.50553	0.0331384	0.262904	0.955	3665	tags=30%, list=18%, signal=36%
GO_SWI_SNF_COMPLEX	15	-0.617239	-1.63439	0.0345528	0.147889	0.799	3703	tags=60%, list=18%, signal=73%
GO_DENDRITIC_SHAFT	35	-0.515889	-1.60968	0.0418327	0.169078	0.84	2688	tags=46%, list=13%, signal=53%
ATCAY	GO MF
NAME	SIZE	ES	NES	NOM p-val	FDR q-val	FWER p-val	RANK AT MAX	LEADING EDGE
GO_EXTRACELLULAR_LIGAND_GATED_ION_CHANNEL_ACTIVITY	71	-0.610209	-2.03575	0	0.0259156	0.049	2648	tags=44%, list=13%, signal=50%
GO_GLUTAMATE_RECEPTOR_ACTIVITY	27	-0.728552	-2.02665	0	0.0213194	0.057	2481	tags=59%, list=12%, signal=67%
GO_EXTRACELLULAR_GLUTAMATE_GATED_ION_CHANNEL_ACTIVITY	20	-0.761952	-2.00381	0	0.0234037	0.081	2481	tags=70%, list=12%, signal=80%
GO_SPECTRIN_BINDING	25	-0.671346	-1.94348	0	0.0440254	0.184	2667	tags=56%, list=13%, signal=64%
GO_VOLTAGE_GATED_POTASSIUM_CHANNEL_ACTIVITY	83	-0.605032	-1.92891	0	0.0402772	0.212	4025	tags=54%, list=20%, signal=67%
GO_IONOTROPIC_GLUTAMATE_RECEPTOR_BINDING	23	-0.615019	-1.84632	0	0.0530801	0.401	2279	tags=48%, list=11%, signal=54%
GO_CAMP_BINDING	21	-0.694307	-1.88584	0.00193424	0.0484639	0.306	2540	tags=52%, list=12%, signal=60%
GO_DELAYED_RECTIFIER_POTASSIUM_CHANNEL_ACTIVITY	34	-0.645047	-1.88214	0.00201613	0.0465702	0.314	3732	tags=56%, list=18%, signal=68%
GO_EXCITATORY_EXTRACELLULAR_LIGAND_GATED_ION_CHANNEL_ACTIVITY	52	-0.618731	-2.08905	0.00204918	0.0139346	0.016	2648	tags=46%, list=13%, signal=53%
GO_MICROTUBULE_BINDING	185	-0.42284	-1.74302	0.00400802	0.112871	0.722	4231	tags=41%, list=21%, signal=51%
GO_PHOSPHATASE_REGULATOR_ACTIVITY	82	-0.409921	-1.65429	0.0040568	0.17663	0.883	3418	tags=34%, list=17%, signal=41%
GO_GABA_RECEPTOR_ACTIVITY	21	-0.701169	-1.73485	0.00412371	0.112355	0.733	4567	tags=71%, list=22%, signal=92%
GO_NEUROTRANSMITTER_RECEPTOR_ACTIVITY	64	-0.606678	-1.95578	0.00416667	0.0449344	0.161	3334	tags=50%, list=16%, signal=60%
GO_TRANSMITTER_GATED_CHANNEL_ACTIVITY	26	-0.697372	-1.9426	0.00424628	0.0387579	0.187	2648	tags=62%, list=13%, signal=71%
GO_KINESIN_BINDING	30	-0.579168	-1.77896	0.00585938	0.0960242	0.636	2466	tags=40%, list=12%, signal=45%
GO_TUBULIN_BINDING	249	-0.392102	-1.71496	0.00595238	0.120116	0.77	4231	tags=38%, list=21%, signal=48%
GO_LIGAND_GATED_CHANNEL_ACTIVITY	131	-0.521475	-1.88199	0.0060241	0.0429878	0.314	2907	tags=38%, list=14%, signal=44%
GO_VOLTAGE_GATED_CATION_CHANNEL_ACTIVITY	126	-0.57755	-1.91129	0.00603622	0.0432369	0.25	2997	tags=48%, list=15%, signal=56%
GO_POTASSIUM_CHANNEL_ACTIVITY	112	-0.549517	-1.86011	0.00614754	0.0474197	0.367	2946	tags=40%, list=14%, signal=47%
GO_GLUTAMATE_RECEPTOR_BINDING	37	-0.596963	-1.87176	0.00809717	0.0448664	0.337	2279	tags=49%, list=11%, signal=55%
GO_PHOSPHATASE_INHIBITOR_ACTIVITY	34	-0.489866	-1.73679	0.00842105	0.114972	0.731	3371	tags=38%, list=16%, signal=46%
GO_PROTEIN_SERINE_THREONINE_TYROSINE_KINASE_ACTIVITY	39	-0.44526	-1.60308	0.00967118	0.196842	0.944	1762	tags=23%, list=9%, signal=25%
GO_GATED_CHANNEL_ACTIVITY	305	-0.507248	-1.91092	0.00994036	0.0391237	0.251	3028	tags=40%, list=15%, signal=46%
GO_AU_RICH_ELEMENT_BINDING	18	-0.614753	-1.78848	0.0120968	0.0911627	0.604	3451	tags=50%, list=17%, signal=60%
GO_PEPTIDE_HORMONE_RECEPTOR_BINDING	15	-0.569416	-1.67878	0.0135397	0.149226	0.847	1181	tags=27%, list=6%, signal=28%
GO_MICROTUBULE_MOTOR_ACTIVITY	75	-0.50953	-1.68189	0.0138614	0.149906	0.838	3529	tags=39%, list=17%, signal=47%
GO_NEUROPEPTIDE_RECEPTOR_ACTIVITY	42	-0.555068	-1.74809	0.0158416	0.117786	0.713	4511	tags=50%, list=22%, signal=64%
GO_WW_DOMAIN_BINDING	30	-0.483585	-1.65088	0.0161943	0.176327	0.888	2100	tags=30%, list=10%, signal=33%
GO_PROTEIN_KINASE_A_BINDING	39	-0.452745	-1.61247	0.0175439	0.199205	0.937	3466	tags=38%, list=17%, signal=46%
GO_VOLTAGE_GATED_ION_CHANNEL_ACTIVITY	181	-0.501112	-1.81539	0.0177515	0.0717177	0.505	3019	tags=41%, list=15%, signal=48%
GO_PASSIVE_TRANSMEMBRANE_TRANSPORTER_ACTIVITY	428	-0.421514	-1.74723	0.0178218	0.113274	0.714	3028	tags=32%, list=15%, signal=37%
GO_CALMODULIN_BINDING	173	-0.410568	-1.62539	0.0180361	0.18628	0.922	3305	tags=35%, list=16%, signal=42%
GO_CYCLIC_NUCLEOTIDE_BINDING	34	-0.568852	-1.71645	0.0181452	0.122961	0.768	2540	tags=38%, list=12%, signal=44%
GO_CATION_AMINO_ACID_SYMPORTER_ACTIVITY	15	-0.676598	-1.63622	0.019685	0.186805	0.911	4044	tags=53%, list=20%, signal=66%
GO_RNA_POLYMERASE_II_TRANSCRIPTION_COACTIVATOR_ACTIVITY	35	-0.4828	-1.63979	0.0199203	0.18734	0.903	3005	tags=31%, list=15%, signal=37%
GO_CLATHRIN_BINDING	61	-0.515466	-1.72565	0.0215264	0.117072	0.749	4011	tags=51%, list=20%, signal=63%
GO_CATION_CHANNEL_ACTIVITY	274	-0.450915	-1.75353	0.0218254	0.117286	0.702	2997	tags=34%, list=15%, signal=39%
GO_VOLTAGE_GATED_SODIUM_CHANNEL_ACTIVITY	19	-0.638828	-1.70274	0.0233918	0.129905	0.796	1461	tags=47%, list=7%, signal=51%
GO_KINASE_REGULATOR_ACTIVITY	177	-0.302169	-1.40663	0.0243902	0.386462	0.998	3362	tags=26%, list=16%, signal=31%
GO_ACTIN_MONOMER_BINDING	25	-0.497041	-1.59976	0.025641	0.196241	0.947	3676	tags=40%, list=18%, signal=49%
GO_NARROW_PORE_CHANNEL_ACTIVITY	15	-0.623335	-1.63546	0.0280561	0.18267	0.912	2646	tags=40%, list=13%, signal=46%
GO_POTASSIUM_CHANNEL_REGULATOR_ACTIVITY	44	-0.45235	-1.56625	0.029106	0.222538	0.971	3414	tags=30%, list=17%, signal=35%
GO_MYOSIN_V_BINDING	17	-0.559379	-1.5682	0.0316832	0.229323	0.97	3280	tags=53%, list=16%, signal=63%
GO_KINASE_INHIBITOR_ACTIVITY	86	-0.343425	-1.43757	0.0319829	0.35132	0.997	3673	tags=33%, list=18%, signal=40%
GO_DOPAMINE_RECEPTOR_BINDING	16	-0.59759	-1.60961	0.032381	0.197888	0.939	1589	tags=25%, list=8%, signal=27%
GO_VOLTAGE_GATED_CALCIUM_CHANNEL_ACTIVITY	40	-0.548592	-1.63398	0.0349794	0.179328	0.912	2997	tags=52%, list=15%, signal=61%
GO_E_BOX_BINDING	29	-0.442876	-1.50568	0.0378486	0.295998	0.99	4028	tags=55%, list=20%, signal=69%
GO_NEUROPEPTIDE_BINDING	20	-0.595884	-1.59773	0.0383065	0.194559	0.95	4767	tags=55%, list=23%, signal=72%
GO_ION_CHANNEL_BINDING	105	-0.391879	-1.55411	0.0413386	0.231559	0.979	3066	tags=30%, list=15%, signal=35%
GO_SODIUM_CHANNEL_ACTIVITY	31	-0.513358	-1.56744	0.0417495	0.22566	0.971	2457	tags=39%, list=12%, signal=44%
GO_CHANNEL_REGULATOR_ACTIVITY	119	-0.410303	-1.57296	0.0422535	0.227055	0.964	3953	tags=34%, list=19%, signal=42%
GO_ADRENERGIC_RECEPTOR_BINDING	17	-0.573778	-1.60339	0.0436508	0.201178	0.944	3021	tags=41%, list=15%, signal=48%
GO_MOTOR_ACTIVITY	127	-0.386032	-1.46592	0.0441767	0.329491	0.993	3332	tags=30%, list=16%, signal=36%
GO_TRANSCRIPTIONAL_REPRESSOR_ACTIVITY_RNA_POLYMERASE_II_ACTIVATING_TRANSCRIPTION_FACTOR_BINDING	51	-0.410874	-1.47733	0.046748	0.325474	0.993	3005	tags=27%, list=15%, signal=32%
ATCAY	C2 CGP
NAME	SIZE	ES	NES	NOM p-val	FDR q-val	FWER p-val	RANK AT MAX	LEADING EDGE
RORIE_TARGETS_OF_EWSR1_FLI1_FUSION_DN	29	-0.7638	-2.24951	0	0.00655896	0.009	1133	tags=41%, list=6%, signal=44%
VERHAAK_GLIOBLASTOMA_PRONEURAL	165	-0.870424	-2.2041	0	0.00814336	0.019	1699	tags=85%, list=8%, signal=92%
MIKKELSEN_MCV6_HCP_WITH_H3K27ME3	402	-0.589195	-2.19973	0	0.00573326	0.019	4129	tags=51%, list=20%, signal=63%
HANN_RESISTANCE_TO_BCL2_INHIBITOR_UP	32	-0.686113	-2.12794	0	0.0177496	0.06	1872	tags=47%, list=9%, signal=52%
WANG_LSD1_TARGETS_DN	35	-0.697217	-2.04433	0	0.0573003	0.192	1580	tags=46%, list=8%, signal=49%
MARTORIATI_MDM4_TARGETS_NEUROEPITHELIUM_DN	153	-0.502685	-2.02609	0	0.061887	0.231	3240	tags=38%, list=16%, signal=45%
REN_ALVEOLAR_RHABDOMYOSARCOMA_UP	94	-0.521676	-1.99804	0	0.0813467	0.305	3174	tags=35%, list=16%, signal=41%
MEISSNER_NPC_HCP_WITH_H3K4ME2_AND_H3K27ME3	325	-0.55073	-1.99388	0	0.0745158	0.311	3652	tags=46%, list=18%, signal=56%
MIKKELSEN_ES_HCP_WITH_H3K27ME3	37	-0.589996	-1.94913	0	0.104117	0.436	4649	tags=59%, list=23%, signal=77%
SCHLESINGER_H3K27ME3_IN_NORMAL_AND_METHYLATED_IN_CANCER	27	-0.66964	-1.93949	0	0.107341	0.465	2142	tags=52%, list=10%, signal=58%
MIKKELSEN_MEF_HCP_WITH_H3_UNMETHYLATED	201	-0.458338	-1.82811	0	0.222833	0.786	5130	tags=45%, list=25%, signal=60%
MIKKELSEN_IPS_HCP_WITH_H3_UNMETHYLATED	64	-0.49123	-1.76541	0.00189394	0.277434	0.905	3319	tags=39%, list=16%, signal=46%
WATTEL_AUTONOMOUS_THYROID_ADENOMA_UP	66	-0.479084	-1.72893	0.00190114	0.296609	0.952	4358	tags=42%, list=21%, signal=54%
NIELSEN_SYNOVIAL_SARCOMA_UP	18	-0.619402	-1.77241	0.00195312	0.281936	0.895	2400	tags=50%, list=12%, signal=57%
MIKKELSEN_NPC_HCP_WITH_H3K27ME3	319	-0.531886	-1.91539	0.00196078	0.13276	0.541	2902	tags=39%, list=14%, signal=45%
LEIN_NEURON_MARKERS	66	-0.738309	-1.95931	0.00197239	0.1023	0.406	2260	tags=59%, list=11%, signal=66%
MATZUK_MALE_REPRODUCTION_SERTOLI	27	-0.576312	-1.82385	0.00197628	0.208728	0.79	3530	tags=44%, list=17%, signal=54%
GUENTHER_GROWTH_SPHERICAL_VS_ADHERENT_UP	17	-0.815224	-1.83643	0.002	0.217705	0.76	2410	tags=76%, list=12%, signal=87%
SCHAEFFER_PROSTATE_DEVELOPMENT_12HR_DN	54	-0.57371	-1.90262	0.00382409	0.140986	0.577	1992	tags=33%, list=10%, signal=37%
SMID_BREAST_CANCER_LUMINAL_B_UP	153	-0.405085	-1.716	0.00384615	0.318217	0.954	3615	tags=36%, list=18%, signal=43%
YAUCH_HEDGEHOG_SIGNALING_PARACRINE_DN	228	-0.331526	-1.56611	0.00389105	0.522752	0.999	2522	tags=21%, list=12%, signal=24%
MCMURRAY_TP53_HRAS_COOPERATION_RESPONSE_DN	64	-0.501551	-1.8278	0.00389864	0.211872	0.786	3166	tags=34%, list=15%, signal=41%
MIKKELSEN_NPC_HCP_WITH_H3K4ME3_AND_H3K27ME3	197	-0.45625	-1.74118	0.00393701	0.285227	0.932	3632	tags=40%, list=18%, signal=48%
ULE_SPLICING_VIA_NOVA2	43	-0.577012	-1.84439	0.00587084	0.213141	0.73	2704	tags=42%, list=13%, signal=48%
MIKKELSEN_IPS_WITH_HCP_H3K27ME3	95	-0.469318	-1.758	0.00590551	0.275194	0.918	3562	tags=37%, list=17%, signal=44%
STARK_HYPPOCAMPUS_22Q11_DELETION_UP	46	-0.63731	-1.8498	0.00603622	0.214919	0.712	3152	tags=52%, list=15%, signal=62%
MIKKELSEN_ES_HCP_WITH_H3_UNMETHYLATED	52	-0.500316	-1.75579	0.0075188	0.261356	0.92	3223	tags=37%, list=16%, signal=43%
MIKKELSEN_IPS_ICP_WITH_H3K27ME3	46	-0.471181	-1.71596	0.00760456	0.309277	0.954	3980	tags=37%, list=19%, signal=46%
MEISSNER_NPC_HCP_WITH_H3K4ME3_AND_H3K27ME3	132	-0.501646	-1.81162	0.00767754	0.22378	0.812	2102	tags=32%, list=10%, signal=35%
ASGHARZADEH_NEUROBLASTOMA_POOR_SURVIVAL_DN	40	-0.545586	-1.77782	0.00813008	0.279767	0.889	4193	tags=50%, list=20%, signal=63%
DAVICIONI_MOLECULAR_ARMS_VS_ERMS_UP	311	-0.387452	-1.70208	0.00851064	0.326891	0.964	3037	tags=30%, list=15%, signal=35%
OSADA_ASCL1_TARGETS_UP	44	-0.491093	-1.66698	0.00974659	0.373908	0.984	1668	tags=23%, list=8%, signal=25%
LEIN_LOCALIZED_TO_PROXIMAL_DENDRITES	34	-0.672734	-1.87855	0.00998004	0.171415	0.649	1306	tags=44%, list=6%, signal=47%
HUI_MAPK14_TARGETS_UP	20	-0.543061	-1.68189	0.0117878	0.344524	0.975	1804	tags=30%, list=9%, signal=33%
WANG_THOC1_TARGETS_DN	16	-0.584465	-1.70764	0.0120724	0.321031	0.959	1574	tags=31%, list=8%, signal=34%
IKEDA_MIR30_TARGETS_DN	25	-0.585143	-1.7007	0.012685	0.321495	0.964	3028	tags=48%, list=15%, signal=56%
GOBERT_CORE_OLIGODENDROCYTE_DIFFERENTIATION	38	-0.484938	-1.68417	0.0143149	0.347487	0.974	1355	tags=24%, list=7%, signal=25%
LIN_NPAS4_TARGETS_UP	147	-0.361385	-1.5645	0.0158416	0.510494	0.999	3679	tags=31%, list=18%, signal=37%
HATADA_METHYLATED_IN_LUNG_CANCER_DN	26	-0.519613	-1.66507	0.0174081	0.370482	0.984	3872	tags=50%, list=19%, signal=62%
LEIN_LOCALIZED_TO_DISTAL_AND_PROXIMAL_DENDRITES	15	-0.731824	-1.7656	0.0175781	0.28804	0.905	2789	tags=73%, list=14%, signal=85%
MCCLUNG_COCAINE_REWARD_5D	76	-0.507	-1.73815	0.0181452	0.28382	0.935	3315	tags=45%, list=16%, signal=53%
LU_AGING_BRAIN_DN	146	-0.519116	-1.79177	0.0196078	0.257666	0.858	2867	tags=35%, list=14%, signal=40%
MIKKELSEN_MEF_ICP_WITH_H3K27ME3	178	-0.393558	-1.56268	0.0213178	0.507924	0.999	3592	tags=28%, list=18%, signal=33%
MIKKELSEN_ES_ICP_WITH_H3K27ME3	38	-0.473787	-1.5783	0.0228137	0.539075	0.999	2132	tags=26%, list=10%, signal=29%
YAUCH_HEDGEHOG_SIGNALING_PARACRINE_UP	136	-0.312431	-1.4211	0.023166	0.700283	1	4234	tags=32%, list=21%, signal=40%
SHEN_SMARCA2_TARGETS_DN	282	-0.340333	-1.47511	0.0233918	0.632828	1	4224	tags=33%, list=21%, signal=41%
STAEGE_EWING_FAMILY_TUMOR	30	-0.504723	-1.61108	0.0239044	0.480943	0.996	4033	tags=43%, list=20%, signal=54%
DAWSON_METHYLATED_IN_LYMPHOMA_TCL1	56	-0.454248	-1.56507	0.0247423	0.517338	0.999	1851	tags=29%, list=9%, signal=31%
MEISSNER_BRAIN_ICP_WITH_H3K4ME3	28	-0.475103	-1.56681	0.0253906	0.538953	0.999	1961	tags=25%, list=10%, signal=28%
LOPES_METHYLATED_IN_COLON_CANCER_UP	26	-0.507174	-1.54644	0.0257426	0.495534	1	1237	tags=23%, list=6%, signal=25%
VALK_AML_CLUSTER_13	29	-0.480291	-1.54799	0.0272374	0.505395	1	3581	tags=34%, list=18%, signal=42%
MCCLUNG_DELTA_FOSB_TARGETS_8WK	45	-0.555144	-1.75677	0.028	0.267988	0.92	3594	tags=49%, list=18%, signal=59%
SCHAEFFER_SOX9_TARGETS_IN_PROSTATE_DEVELOPMENT_DN	43	-0.542434	-1.68768	0.0287474	0.346875	0.973	498	tags=21%, list=2%, signal=21%
MCCABE_HOXC6_TARGETS_DN	20	-0.509968	-1.60561	0.0298211	0.488206	0.996	959	tags=30%, list=5%, signal=31%
BANDRES_RESPONSE_TO_CARMUSTIN_MGMT_48HR_UP	18	-0.502215	-1.55198	0.0298805	0.500965	0.999	2118	tags=33%, list=10%, signal=37%
TAKADA_GASTRIC_CANCER_COPY_NUMBER_DN	26	-0.506062	-1.575	0.0300601	0.540153	0.999	1823	tags=31%, list=9%, signal=34%
LEE_TARGETS_OF_PTCH1_AND_SUFU_DN	81	-0.566779	-1.7605	0.032197	0.279736	0.915	2941	tags=47%, list=14%, signal=55%
MIDORIKAWA_AMPLIFIED_IN_LIVER_CANCER	49	-0.430032	-1.59552	0.0333333	0.511369	0.998	2912	tags=31%, list=14%, signal=36%
AMUNDSON_GAMMA_RADIATION_RESISTANCE	20	-0.507107	-1.53376	0.0337972	0.511132	1	635	tags=20%, list=3%, signal=21%
HUMMEL_BURKITTS_LYMPHOMA_UP	37	-0.493433	-1.62953	0.0339623	0.452771	0.991	4940	tags=57%, list=24%, signal=75%
LE_NEURONAL_DIFFERENTIATION_UP	17	-0.630343	-1.62693	0.0351562	0.450905	0.991	1558	tags=41%, list=8%, signal=45%
GAUSSMANN_MLL_AF4_FUSION_TARGETS_D_UP	34	-0.466584	-1.56226	0.0352941	0.501	0.999	2156	tags=32%, list=11%, signal=36%
MEISSNER_NPC_HCP_WITH_H3K4ME2	462	-0.369454	-1.56622	0.0359168	0.531442	0.999	1909	tags=22%, list=9%, signal=24%
JEPSEN_SMRT_TARGETS	33	-0.435491	-1.52425	0.0402299	0.532713	1	1875	tags=24%, list=9%, signal=27%
SILIGAN_BOUND_BY_EWS_FLT1_FUSION	44	-0.431534	-1.55559	0.041502	0.505333	0.999	3495	tags=36%, list=17%, signal=44%
DARWICHE_PAPILLOMA_RISK_HIGH_DN	155	-0.281668	-1.33026	0.0427184	0.738106	1	2528	tags=19%, list=12%, signal=21%
NUTT_GBM_VS_AO_GLIOMA_DN	44	-0.542756	-1.63438	0.0430528	0.448666	0.99	3156	tags=36%, list=15%, signal=43%
BREDEMEYER_RAG_SIGNALING_NOT_VIA_ATM_DN	53	-0.349351	-1.40784	0.0441767	0.718306	1	1437	tags=21%, list=7%, signal=22%
MCCLUNG_CREB1_TARGETS_UP	95	-0.457118	-1.62583	0.0458891	0.444552	0.991	2595	tags=34%, list=13%, signal=38%
MATTIOLI_MULTIPLE_MYELOMA_SUBGROUPS	15	-0.555019	-1.54129	0.0464646	0.50383	1	2838	tags=33%, list=14%, signal=39%
MEISSNER_ES_ICP_WITH_H3K4ME3	30	-0.412917	-1.4278	0.0484496	0.70643	1	1961	tags=23%, list=10%, signal=26%
MIKKELSEN_MCV6_ICP_WITH_H3K4ME3_AND_H3K27ME3	32	-0.488088	-1.55203	0.0488281	0.508399	0.999	3669	tags=41%, list=18%, signal=49%
PLPPR1	GO BP
NAME	SIZE	ES	NES	NOM p-val	FDR q-val	FWER p-val	RANK AT MAX	LEADING EDGE
GO_ADULT_BEHAVIOR	129	-0.562166	-2.12624	0	0.0606079	0.063	2823	tags=40%, list=14%, signal=46%
GO_REGULATION_OF_NEURONAL_SYNAPTIC_PLASTICITY	45	-0.745432	-2.09375	0	0.0530071	0.096	2849	tags=64%, list=14%, signal=75%
GO_OLIGODENDROCYTE_DIFFERENTIATION	55	-0.563038	-2.06401	0	0.0591058	0.139	2438	tags=40%, list=12%, signal=45%
GO_MODULATION_OF_EXCITATORY_POSTSYNAPTIC_POTENTIAL	30	-0.759047	-2.04134	0	0.065248	0.182	2458	tags=60%, list=12%, signal=68%
GO_REGULATION_OF_NEUROTRANSMITTER_LEVELS	175	-0.567802	-2.02683	0	0.0672564	0.226	3780	tags=49%, list=18%, signal=60%
GO_LOCOMOTORY_BEHAVIOR	170	-0.519238	-2.02289	0	0.0594326	0.232	2953	tags=38%, list=14%, signal=44%
GO_SIGNAL_RELEASE	160	-0.54987	-2.01993	0	0.053229	0.238	3146	tags=44%, list=15%, signal=51%
GO_PRESYNAPTIC_PROCESS_INVOLVED_IN_SYNAPTIC_TRANSMISSION	106	-0.620027	-2.01381	0	0.0509242	0.251	3272	tags=53%, list=16%, signal=63%
GO_NEUROTRANSMITTER_TRANSPORT	142	-0.610337	-2.00464	0	0.0518154	0.275	3780	tags=55%, list=18%, signal=67%
GO_DICARBOXYLIC_ACID_TRANSPORT	67	-0.573406	-1.99225	0	0.0541036	0.303	3216	tags=40%, list=16%, signal=48%
GO_REGULATION_OF_SYNAPSE_STRUCTURE_OR_ACTIVITY	216	-0.544098	-1.99101	0	0.0502141	0.308	2849	tags=41%, list=14%, signal=47%
GO_POSITIVE_REGULATION_OF_AMINE_TRANSPORT	29	-0.627756	-1.97993	0	0.0543821	0.346	2017	tags=38%, list=10%, signal=42%
GO_ADULT_LOCOMOTORY_BEHAVIOR	77	-0.524625	-1.97116	0	0.0558813	0.369	5053	tags=53%, list=25%, signal=70%
GO_SYNAPSE_ORGANIZATION	138	-0.541152	-1.96565	0	0.0561345	0.382	3104	tags=43%, list=15%, signal=51%
GO_REGULATION_OF_LONG_TERM_NEURONAL_SYNAPTIC_PLASTICITY	22	-0.726805	-1.96515	0	0.0527517	0.382	2849	tags=64%, list=14%, signal=74%
GO_RESPONSE_TO_ELECTRICAL_STIMULUS	42	-0.54168	-1.95404	0	0.0549453	0.427	2771	tags=40%, list=14%, signal=47%
GO_REGULATION_OF_SYNAPTIC_PLASTICITY	133	-0.588826	-1.95132	0	0.054037	0.438	3104	tags=49%, list=15%, signal=57%
GO_SYNAPTIC_SIGNALING	403	-0.555697	-1.94731	0	0.0537668	0.446	3787	tags=48%, list=19%, signal=58%
GO_CENTRAL_NERVOUS_SYSTEM_NEURON_DIFFERENTIATION	162	-0.510729	-1.94019	0	0.056168	0.461	3088	tags=38%, list=15%, signal=44%
GO_MODULATION_OF_SYNAPTIC_TRANSMISSION	284	-0.539538	-1.93314	0	0.0589689	0.486	3710	tags=46%, list=18%, signal=55%
GO_VENTRAL_SPINAL_CORD_DEVELOPMENT	45	-0.606234	-1.93021	0	0.058546	0.494	2861	tags=42%, list=14%, signal=49%
GO_SINGLE_ORGANISM_BEHAVIOR	363	-0.468068	-1.92903	0	0.0570275	0.5	2953	tags=35%, list=14%, signal=40%
GO_POSITIVE_REGULATION_OF_SYNAPTIC_TRANSMISSION	105	-0.565192	-1.90646	0	0.0628724	0.578	2576	tags=41%, list=13%, signal=47%
GO_REGULATION_OF_MEMBRANE_POTENTIAL	326	-0.455164	-1.90431	0	0.0605927	0.585	2565	tags=31%, list=13%, signal=35%
GO_POSITIVE_REGULATION_OF_EXCITATORY_POSTSYNAPTIC_POTENTIAL	21	-0.807931	-1.90398	0	0.0588988	0.586	2179	tags=71%, list=11%, signal=80%
GO_CELL_DIFFERENTIATION_IN_HINDBRAIN	21	-0.703146	-1.90379	0	0.057089	0.586	1226	tags=48%, list=6%, signal=51%
GO_NEURON_CELL_CELL_ADHESION	16	-0.764959	-1.89125	0	0.0610591	0.62	3239	tags=56%, list=16%, signal=67%
GO_CELL_DIFFERENTIATION_IN_SPINAL_CORD	51	-0.58806	-1.88468	0	0.063774	0.643	2861	tags=39%, list=14%, signal=45%
GO_BEHAVIOR	482	-0.443384	-1.87106	0	0.0731032	0.69	2953	tags=32%, list=14%, signal=37%
GO_REGULATION_OF_POTASSIUM_ION_TRANSMEMBRANE_TRANSPORT	60	-0.501847	-1.85158	0	0.0794878	0.738	3612	tags=37%, list=18%, signal=44%
GO_REFLEX	20	-0.643918	-1.83659	0	0.0875423	0.786	3251	tags=55%, list=16%, signal=65%
GO_REGULATION_OF_POSTSYNAPTIC_MEMBRANE_POTENTIAL	53	-0.600932	-1.82013	0	0.0854082	0.824	3767	tags=53%, list=18%, signal=65%
GO_AMINO_ACID_TRANSPORT	115	-0.481081	-1.81519	0	0.081819	0.836	3382	tags=37%, list=17%, signal=44%
GO_REGULATION_OF_POTASSIUM_ION_TRANSPORT	82	-0.47209	-1.77516	0	0.102786	0.916	3612	tags=34%, list=18%, signal=41%
GO_REGULATION_OF_PEPTIDE_SECRETION	193	-0.413362	-1.76646	0	0.107707	0.93	4114	tags=35%, list=20%, signal=44%
GO_CELL_SURFACE_RECEPTOR_SIGNALING_PATHWAY_INVOLVED_IN_CELL_CELL_SIGNALING	70	-0.50334	-1.72828	0	0.115046	0.969	2445	tags=34%, list=12%, signal=39%
GO_SENSORY_PERCEPTION_OF_PAIN	69	-0.506032	-1.80193	0.00191205	0.0884387	0.863	2752	tags=32%, list=13%, signal=37%
GO_LEARNING	121	-0.535885	-1.95729	0.00191939	0.0553209	0.413	3069	tags=44%, list=15%, signal=51%
GO_POSITIVE_REGULATION_OF_SYNAPSE_ASSEMBLY	55	-0.587481	-1.89861	0.00192678	0.0570658	0.6	2737	tags=42%, list=13%, signal=48%
GO_POTASSIUM_ION_TRANSPORT	145	-0.510024	-1.85067	0.00196078	0.0785013	0.746	4214	tags=48%, list=21%, signal=60%
GO_NEGATIVE_REGULATION_OF_SYNAPTIC_TRANSMISSION	58	-0.553444	-1.91638	0.0019685	0.0624842	0.552	4332	tags=47%, list=21%, signal=59%
GO_NEURAL_NUCLEUS_DEVELOPMENT	62	-0.544593	-1.91328	0.00197239	0.0623296	0.556	1838	tags=34%, list=9%, signal=37%
GO_TELENCEPHALON_DEVELOPMENT	217	-0.407786	-1.71988	0.00197628	0.117178	0.971	3129	tags=33%, list=15%, signal=38%
GO_FOREBRAIN_DEVELOPMENT	341	-0.414028	-1.75918	0.00198807	0.112434	0.939	3129	tags=32%, list=15%, signal=37%
GO_WALKING_BEHAVIOR	30	-0.572702	-1.79413	0.00200401	0.0907676	0.882	5053	tags=57%, list=25%, signal=75%
GO_REGULATION_OF_AMINE_TRANSPORT	67	-0.511337	-1.79748	0.00201207	0.0914756	0.874	2218	tags=33%, list=11%, signal=37%
GO_EXPLORATION_BEHAVIOR	22	-0.674206	-1.90488	0.00201613	0.0620172	0.582	1434	tags=50%, list=7%, signal=54%
GO_NEUROMUSCULAR_PROCESS	91	-0.510308	-1.85459	0.00201613	0.084854	0.732	3780	tags=46%, list=18%, signal=56%
GO_DENDRITIC_SPINE_DEVELOPMENT	19	-0.668202	-1.9174	0.0020202	0.0640938	0.549	3889	tags=58%, list=19%, signal=71%
GO_POSITIVE_REGULATION_OF_LYASE_ACTIVITY	55	-0.50027	-1.75395	0.0020284	0.113151	0.949	4866	tags=42%, list=24%, signal=55%
GO_GLUTAMATE_SECRETION	27	-0.777569	-1.90773	0.00205339	0.0642144	0.573	3112	tags=74%, list=15%, signal=87%
GO_SPINAL_CORD_MOTOR_NEURON_DIFFERENTIATION	33	-0.601535	-1.85347	0.00205761	0.0796018	0.734	2861	tags=39%, list=14%, signal=46%
GO_CENTRAL_NERVOUS_SYSTEM_NEURON_DEVELOPMENT	69	-0.47572	-1.75324	0.00389105	0.111162	0.952	3088	tags=36%, list=15%, signal=43%
GO_NEUROPEPTIDE_SIGNALING_PATHWAY	89	-0.479506	-1.72674	0.00389864	0.114521	0.97	4355	tags=35%, list=21%, signal=44%
GO_HINDBRAIN_MORPHOGENESIS	39	-0.546671	-1.76541	0.00392927	0.107323	0.93	1478	tags=33%, list=7%, signal=36%
GO_STARTLE_RESPONSE	23	-0.641716	-1.83508	0.00395257	0.0855481	0.789	5098	tags=70%, list=25%, signal=93%
GO_REGULATION_OF_HORMONE_SECRETION	245	-0.377394	-1.6621	0.0039604	0.155036	0.991	4114	tags=33%, list=20%, signal=40%
GO_HIPPOCAMPUS_DEVELOPMENT	71	-0.497993	-1.81747	0.00396825	0.0824084	0.83	2447	tags=32%, list=12%, signal=37%
GO_LIMBIC_SYSTEM_DEVELOPMENT	96	-0.476579	-1.79444	0.00397614	0.091809	0.881	3129	tags=36%, list=15%, signal=43%
GO_CELL_MORPHOGENESIS_INVOLVED_IN_NEURON_DIFFERENTIATION	343	-0.444542	-1.81813	0.00399202	0.0844794	0.829	3117	tags=34%, list=15%, signal=39%
GO_ACID_SECRETION	62	-0.525224	-1.82357	0.004	0.0869234	0.819	3112	tags=42%, list=15%, signal=49%
GO_SPINAL_CORD_DEVELOPMENT	99	-0.512051	-1.83064	0.00401606	0.0865364	0.8	4868	tags=47%, list=24%, signal=62%
GO_OLIGODENDROCYTE_DEVELOPMENT	31	-0.561114	-1.85374	0.00402414	0.0834656	0.734	2438	tags=39%, list=12%, signal=44%
GO_NEURON_PROJECTION_MORPHOGENESIS	373	-0.444646	-1.81572	0.00402414	0.082641	0.834	3129	tags=33%, list=15%, signal=39%
GO_CEREBELLAR_CORTEX_MORPHOGENESIS	30	-0.611253	-1.82976	0.00403226	0.0858705	0.801	1467	tags=37%, list=7%, signal=39%
GO_RETINA_LAYER_FORMATION	22	-0.601305	-1.82033	0.0040404	0.0867499	0.824	4097	tags=59%, list=20%, signal=74%
GO_REGULATION_OF_NEUROTRANSMITTER_TRANSPORT	58	-0.559447	-1.83362	0.00411523	0.0852687	0.795	3767	tags=47%, list=18%, signal=57%
GO_DENDRITE_DEVELOPMENT	76	-0.490945	-1.81895	0.00417537	0.0850797	0.828	2943	tags=37%, list=14%, signal=43%
GO_REGULATION_OF_LYASE_ACTIVITY	78	-0.476414	-1.7226	0.00419287	0.115363	0.971	4428	tags=37%, list=22%, signal=47%
GO_FEEDING_BEHAVIOR	85	-0.468033	-1.71597	0.00574713	0.11809	0.971	4355	tags=40%, list=21%, signal=51%
GO_REGULATION_OF_INSULIN_SECRETION_INVOLVED_IN_CELLULAR_RESPONSE_TO_GLUCOSE_STIMULUS	48	-0.473235	-1.7317	0.00576923	0.119166	0.969	3311	tags=33%, list=16%, signal=40%
GO_REGULATION_OF_DELAYED_RECTIFIER_POTASSIUM_CHANNEL_ACTIVITY	18	-0.681787	-1.90089	0.00582524	0.0571712	0.593	2404	tags=39%, list=12%, signal=44%
GO_POSITIVE_REGULATION_OF_ANION_TRANSPORT	53	-0.47074	-1.73183	0.00585938	0.120249	0.969	3311	tags=32%, list=16%, signal=38%
GO_COGNITION	233	-0.457352	-1.81242	0.00588235	0.081768	0.843	2953	tags=36%, list=14%, signal=42%
GO_POSITIVE_REGULATION_OF_NERVOUS_SYSTEM_DEVELOPMENT	403	-0.395726	-1.71001	0.00588235	0.122861	0.972	2933	tags=29%, list=14%, signal=34%
GO_NEURAL_RETINA_DEVELOPMENT	48	-0.485875	-1.75363	0.00589391	0.112149	0.952	2471	tags=35%, list=12%, signal=40%
GO_REGULATION_OF_G_PROTEIN_COUPLED_RECEPTOR_PROTEIN_SIGNALING_PATHWAY	121	-0.399729	-1.6731	0.00589391	0.148501	0.988	3961	tags=35%, list=19%, signal=43%
GO_LONG_TERM_SYNAPTIC_POTENTIATION	38	-0.572857	-1.73167	0.00590551	0.118027	0.969	2163	tags=42%, list=11%, signal=47%
GO_NEURON_NEURON_SYNAPTIC_TRANSMISSION	53	-0.607392	-1.84102	0.00595238	0.0844673	0.775	3464	tags=58%, list=17%, signal=70%
GO_REGULATION_OF_SYNAPSE_ORGANIZATION	102	-0.489034	-1.75799	0.00596422	0.112424	0.941	2847	tags=35%, list=14%, signal=41%
GO_POSITIVE_REGULATION_OF_DEVELOPMENTAL_GROWTH	142	-0.371645	-1.57347	0.00596422	0.213	0.999	2284	tags=23%, list=11%, signal=26%
GO_INSULIN_SECRETION	36	-0.530975	-1.81452	0.00598802	0.081362	0.837	3272	tags=47%, list=16%, signal=56%
GO_HOMOPHILIC_CELL_ADHESION_VIA_PLASMA_MEMBRANE_ADHESION_MOLECULES	143	-0.45448	-1.73073	0.00598802	0.116793	0.969	5513	tags=48%, list=27%, signal=65%
GO_NEGATIVE_REGULATION_OF_AXONOGENESIS	58	-0.511907	-1.78504	0.0060241	0.0954635	0.899	1814	tags=31%, list=9%, signal=34%
GO_NEGATIVE_REGULATION_OF_PROTEIN_COMPLEX_ASSEMBLY	97	-0.375118	-1.6509	0.00610998	0.168258	0.994	2267	tags=23%, list=11%, signal=25%
GO_REGULATION_OF_MITOCHONDRIAL_DEPOLARIZATION	17	-0.572065	-1.66882	0.00612245	0.149108	0.989	1725	tags=35%, list=8%, signal=39%
GO_CEREBELLAR_CORTEX_FORMATION	22	-0.654391	-1.78971	0.00614754	0.0934954	0.89	1226	tags=41%, list=6%, signal=43%
GO_REGULATION_OF_ADENYLATE_CYCLASE_ACTIVITY	66	-0.490268	-1.69497	0.00618557	0.136461	0.979	4866	tags=42%, list=24%, signal=55%
GO_REGULATION_OF_SYNAPSE_ASSEMBLY	71	-0.538331	-1.8296	0.00764818	0.0844883	0.801	2847	tags=38%, list=14%, signal=44%
GO_SYNAPSE_ASSEMBLY	64	-0.542496	-1.83517	0.0077821	0.0872578	0.789	5131	tags=58%, list=25%, signal=77%
GO_RESPONSE_TO_AUDITORY_STIMULUS	23	-0.590155	-1.79474	0.00782779	0.0928413	0.881	2557	tags=43%, list=13%, signal=50%
GO_NEGATIVE_REGULATION_OF_DENDRITE_DEVELOPMENT	27	-0.541854	-1.71688	0.00785855	0.118175	0.971	4263	tags=52%, list=21%, signal=65%
GO_POSITIVE_REGULATION_OF_CALCIUM_ION_DEPENDENT_EXOCYTOSIS	23	-0.693206	-1.84443	0.00787402	0.0829244	0.766	3251	tags=61%, list=16%, signal=72%
GO_EXCITATORY_POSTSYNAPTIC_POTENTIAL	26	-0.620781	-1.75552	0.00792079	0.114119	0.948	5460	tags=69%, list=27%, signal=94%
GO_REGULATION_OF_DENDRITE_MORPHOGENESIS	72	-0.480305	-1.74214	0.00796813	0.113113	0.959	1950	tags=33%, list=10%, signal=37%
GO_METENCEPHALON_DEVELOPMENT	97	-0.478611	-1.67912	0.00796813	0.146127	0.985	2902	tags=35%, list=14%, signal=41%
GO_NEGATIVE_REGULATION_OF_CELL_MORPHOGENESIS_INVOLVED_IN_DIFFERENTIATION	107	-0.401779	-1.61207	0.00811359	0.18859	0.996	3706	tags=34%, list=18%, signal=41%
GO_NEUROMUSCULAR_PROCESS_CONTROLLING_BALANCE	49	-0.545169	-1.82361	0.00814664	0.0884923	0.819	3668	tags=49%, list=18%, signal=60%
GO_CYCLIC_NUCLEOTIDE_MEDIATED_SIGNALING	44	-0.52712	-1.75237	0.00819672	0.110873	0.953	3564	tags=36%, list=17%, signal=44%
GO_POSITIVE_REGULATION_OF_ADENYLATE_CYCLASE_ACTIVITY	45	-0.515619	-1.70116	0.00833333	0.130669	0.974	4866	tags=44%, list=24%, signal=58%
GO_REGULATION_OF_PEPTIDE_TRANSPORT	235	-0.352256	-1.5529	0.00965251	0.233446	0.999	4114	tags=31%, list=20%, signal=38%
GO_REGULATION_OF_SYNAPTIC_TRANSMISSION_GLUTAMATERGIC	50	-0.559872	-1.74277	0.00980392	0.114812	0.959	4492	tags=54%, list=22%, signal=69%
GO_NEGATIVE_REGULATION_OF_NERVOUS_SYSTEM_DEVELOPMENT	244	-0.367117	-1.60809	0.00980392	0.190867	0.996	3710	tags=34%, list=18%, signal=41%
GO_REGULATION_OF_OLIGODENDROCYTE_DIFFERENTIATION	28	-0.529426	-1.66923	0.00986193	0.149766	0.989	1775	tags=32%, list=9%, signal=35%
GO_SYNAPTIC_VESICLE_CYCLE	83	-0.579752	-1.87066	0.00988142	0.0714746	0.692	3140	tags=48%, list=15%, signal=57%
GO_REGULATION_OF_DENDRITE_DEVELOPMENT	112	-0.472799	-1.77405	0.00998004	0.102443	0.919	2013	tags=33%, list=10%, signal=36%
GO_REGULATION_OF_CATECHOLAMINE_SECRETION	40	-0.553983	-1.749	0.00998004	0.113365	0.956	2218	tags=40%, list=11%, signal=45%
GO_POSITIVE_REGULATION_OF_NEURON_DIFFERENTIATION	286	-0.392419	-1.63411	0.01	0.1754	0.996	2933	tags=29%, list=14%, signal=33%
GO_SYNAPTIC_VESICLE_LOCALIZATION	96	-0.529435	-1.82297	0.0100402	0.0857941	0.819	3140	tags=42%, list=15%, signal=49%
GO_MULTI_ORGANISM_BEHAVIOR	69	-0.476652	-1.72897	0.0101215	0.116462	0.969	4974	tags=49%, list=24%, signal=65%
GO_REGULATION_OF_DOPAMINE_SECRETION	20	-0.633157	-1.74599	0.0102459	0.115215	0.957	2218	tags=50%, list=11%, signal=56%
GO_INTRASPECIES_INTERACTION_BETWEEN_ORGANISMS	42	-0.551343	-1.78561	0.0103306	0.0963058	0.899	4684	tags=48%, list=23%, signal=62%
GO_NEURON_MIGRATION	102	-0.413978	-1.70586	0.0104822	0.126436	0.972	2818	tags=31%, list=14%, signal=36%
GO_DENDRITE_MORPHOGENESIS	41	-0.538275	-1.77284	0.0105042	0.102342	0.922	4749	tags=54%, list=23%, signal=70%
GO_REGULATION_OF_SYNAPTIC_TRANSMISSION_GABAERGIC	28	-0.599597	-1.73156	0.0114286	0.116984	0.969	3694	tags=50%, list=18%, signal=61%
GO_REGULATION_OF_SYNAPTIC_TRANSMISSION_DOPAMINERGIC	16	-0.59274	-1.67215	0.0117647	0.148514	0.989	2017	tags=38%, list=10%, signal=42%
GO_PEPTIDE_SECRETION	54	-0.46531	-1.66964	0.0117647	0.15036	0.989	3272	tags=37%, list=16%, signal=44%
GO_NEGATIVE_REGULATION_OF_CELL_PROJECTION_ORGANIZATION	131	-0.39698	-1.63563	0.0118343	0.175785	0.995	2818	tags=30%, list=14%, signal=34%
GO_NEURON_FATE_COMMITMENT	65	-0.506592	-1.73021	0.012	0.116199	0.969	2861	tags=38%, list=14%, signal=45%
GO_NEGATIVE_REGULATION_OF_CYCLIC_NUCLEOTIDE_METABOLIC_PROCESS	41	-0.551182	-1.69415	0.0122449	0.136393	0.979	3773	tags=41%, list=18%, signal=51%
GO_ACTION_POTENTIAL	91	-0.471583	-1.69384	0.0122951	0.13345	0.979	3532	tags=34%, list=17%, signal=41%
GO_REGULATION_OF_GLIAL_CELL_DIFFERENTIATION	57	-0.433105	-1.60726	0.0136719	0.190872	0.996	2861	tags=35%, list=14%, signal=41%
GO_REGULATION_OF_NEUROTRANSMITTER_RECEPTOR_ACTIVITY	29	-0.627072	-1.75451	0.0139165	0.113836	0.949	2181	tags=52%, list=11%, signal=58%
GO_GLIAL_CELL_DIFFERENTIATION	129	-0.370547	-1.58005	0.0140281	0.214903	0.999	2861	tags=29%, list=14%, signal=33%
GO_HINDBRAIN_DEVELOPMENT	131	-0.439709	-1.64951	0.0141988	0.167837	0.994	2331	tags=30%, list=11%, signal=33%
GO_GLUTAMATE_RECEPTOR_SIGNALING_PATHWAY	41	-0.588607	-1.74433	0.0155945	0.114304	0.957	3559	tags=56%, list=17%, signal=68%
GO_PALLIUM_DEVELOPMENT	145	-0.401721	-1.62139	0.0156863	0.181649	0.996	3498	tags=34%, list=17%, signal=41%
GO_POSITIVE_REGULATION_OF_CYTOKINESIS	25	-0.590776	-1.73364	0.015873	0.119596	0.968	2902	tags=40%, list=14%, signal=47%
GO_CGMP_METABOLIC_PROCESS	22	-0.568137	-1.68824	0.015873	0.138627	0.98	2558	tags=41%, list=13%, signal=47%
GO_REGULATION_OF_NEUROTRANSMITTER_SECRETION	45	-0.581034	-1.81759	0.016	0.083611	0.83	3767	tags=49%, list=18%, signal=60%
GO_DENDRITIC_SPINE_ORGANIZATION	16	-0.644686	-1.69413	0.0160643	0.135315	0.979	3889	tags=63%, list=19%, signal=77%
GO_REGULATION_OF_CALCIUM_ION_DEPENDENT_EXOCYTOSIS	77	-0.534192	-1.80667	0.016129	0.0854352	0.855	3251	tags=43%, list=16%, signal=51%
GO_CEREBRAL_CORTEX_NEURON_DIFFERENTIATION	22	-0.584066	-1.64605	0.0161616	0.170258	0.995	2238	tags=41%, list=11%, signal=46%
GO_NEUROMUSCULAR_SYNAPTIC_TRANSMISSION	25	-0.568276	-1.72754	0.0162933	0.114628	0.969	1950	tags=36%, list=10%, signal=40%
GO_REGULATION_OF_TRANSMEMBRANE_TRANSPORT	394	-0.371277	-1.57115	0.0162933	0.215322	0.999	4263	tags=35%, list=21%, signal=44%
GO_CELL_CELL_ADHESION_VIA_PLASMA_MEMBRANE_ADHESION_MOLECULES	183	-0.402025	-1.64339	0.0174081	0.171253	0.995	4043	tags=35%, list=20%, signal=43%
GO_REGULATION_OF_POTASSIUM_ION_TRANSMEMBRANE_TRANSPORTER_ACTIVITY	41	-0.454598	-1.67331	0.0175097	0.149437	0.988	4915	tags=39%, list=24%, signal=51%
GO_REGULATION_OF_DENDRITIC_SPINE_DEVELOPMENT	50	-0.499205	-1.74274	0.0175781	0.113616	0.959	1726	tags=32%, list=8%, signal=35%
GO_SENSORY_PERCEPTION_OF_MECHANICAL_STIMULUS	143	-0.374407	-1.56988	0.0176125	0.212878	0.999	3140	tags=29%, list=15%, signal=34%
GO_REGULATION_OF_SYNAPTIC_VESICLE_TRANSPORT	27	-0.663269	-1.85353	0.0176817	0.0814947	0.734	3518	tags=56%, list=17%, signal=67%
GO_GLIOGENESIS	165	-0.356209	-1.57059	0.0178218	0.212872	0.999	2438	tags=26%, list=12%, signal=29%
GO_VENTRAL_SPINAL_CORD_INTERNEURON_DIFFERENTIATION	17	-0.595239	-1.64593	0.018	0.169237	0.995	3438	tags=53%, list=17%, signal=64%
GO_NEGATIVE_REGULATION_OF_NUCLEOTIDE_METABOLIC_PROCESS	60	-0.473864	-1.64129	0.0180361	0.17144	0.995	3773	tags=37%, list=18%, signal=45%
GO_CALCIUM_ION_REGULATED_EXOCYTOSIS	72	-0.564056	-1.77645	0.0182556	0.102735	0.913	3140	tags=49%, list=15%, signal=57%
GO_REGULATION_OF_DENDRITIC_SPINE_MORPHOGENESIS	30	-0.540793	-1.67814	0.0183299	0.146015	0.985	1726	tags=37%, list=8%, signal=40%
GO_ACTIVATION_OF_ADENYLATE_CYCLASE_ACTIVITY	38	-0.49085	-1.62859	0.01875	0.176818	0.996	4866	tags=42%, list=24%, signal=55%
GO_DIENCEPHALON_DEVELOPMENT	75	-0.423086	-1.56121	0.0192678	0.222234	0.999	3013	tags=31%, list=15%, signal=36%
GO_NEGATIVE_REGULATION_OF_INTRACELLULAR_TRANSPORT	130	-0.324025	-1.44814	0.0195695	0.327591	1	2849	tags=22%, list=14%, signal=26%
GO_NERVE_DEVELOPMENT	65	-0.457537	-1.62426	0.0196078	0.181494	0.996	2164	tags=28%, list=11%, signal=31%
GO_POSITIVE_REGULATION_OF_CELLULAR_RESPONSE_TO_INSULIN_STIMULUS	20	-0.543593	-1.63816	0.0198413	0.173664	0.995	1111	tags=25%, list=5%, signal=26%
GO_HETEROPHILIC_CELL_CELL_ADHESION_VIA_PLASMA_MEMBRANE_CELL_ADHESION_MOLECULES	36	-0.469361	-1.6109	0.0198413	0.189217	0.996	900	tags=25%, list=4%, signal=26%
GO_REGULATION_OF_MEMBRANE_DEPOLARIZATION	39	-0.436429	-1.51547	0.0198413	0.270498	1	1725	tags=26%, list=8%, signal=28%
GO_PROTEIN_DEPOLYMERIZATION	22	-0.572299	-1.72371	0.0198807	0.115291	0.971	3557	tags=50%, list=17%, signal=60%
GO_SYNAPTIC_TRANSMISSION_GLUTAMATERGIC	21	-0.633589	-1.73938	0.0199203	0.114869	0.962	1442	tags=48%, list=7%, signal=51%
GO_REGULATION_OF_NEURON_PROJECTION_DEVELOPMENT	382	-0.379591	-1.60294	0.0200401	0.192021	0.997	2933	tags=30%, list=14%, signal=34%
GO_DORSAL_SPINAL_CORD_DEVELOPMENT	19	-0.585908	-1.62966	0.0203666	0.17669	0.996	5907	tags=53%, list=29%, signal=74%
GO_NEURON_PROJECTION_GUIDANCE	189	-0.418352	-1.61676	0.0206186	0.184379	0.996	2932	tags=31%, list=14%, signal=35%
GO_RESPONSE_TO_ACETYLCHOLINE	17	-0.632077	-1.72889	0.0213592	0.115458	0.969	675	tags=29%, list=3%, signal=30%
GO_IONOTROPIC_GLUTAMATE_RECEPTOR_SIGNALING_PATHWAY	24	-0.646117	-1.72445	0.0214425	0.115555	0.97	2163	tags=50%, list=11%, signal=56%
GO_REGULATION_OF_TRANSPORTER_ACTIVITY	183	-0.404439	-1.63343	0.0218688	0.175198	0.996	4006	tags=34%, list=20%, signal=42%
GO_RETINA_MORPHOGENESIS_IN_CAMERA_TYPE_EYE	43	-0.462263	-1.59562	0.0221774	0.199816	0.997	4614	tags=47%, list=23%, signal=60%
GO_NEGATIVE_REGULATION_OF_CELL_DEVELOPMENT	280	-0.335573	-1.53026	0.0222672	0.254738	1	3710	tags=31%, list=18%, signal=37%
GO_CRANIAL_NERVE_DEVELOPMENT	41	-0.519447	-1.69396	0.022449	0.134372	0.979	997	tags=24%, list=5%, signal=26%
GO_POSITIVE_REGULATION_OF_G_PROTEIN_COUPLED_RECEPTOR_PROTEIN_SIGNALING_PATHWAY	23	-0.547597	-1.68708	0.0224719	0.138927	0.983	3654	tags=52%, list=18%, signal=63%
GO_TRANSMISSION_OF_NERVE_IMPULSE	51	-0.519257	-1.64617	0.022541	0.171289	0.995	5053	tags=55%, list=25%, signal=73%
GO_NEGATIVE_REGULATION_OF_LYASE_ACTIVITY	25	-0.534039	-1.60001	0.022869	0.194786	0.997	3773	tags=40%, list=18%, signal=49%
GO_REGULATION_OF_HEART_CONTRACTION	211	-0.376753	-1.55077	0.023166	0.233321	0.999	3079	tags=27%, list=15%, signal=32%
GO_REGULATION_OF_AXONOGENESIS	157	-0.399098	-1.56219	0.0240964	0.221752	0.999	3397	tags=32%, list=17%, signal=38%
GO_MEMBRANE_DEPOLARIZATION	58	-0.507632	-1.68573	0.0243408	0.139501	0.983	1506	tags=28%, list=7%, signal=30%
GO_REGULATION_OF_EXOCYTOSIS	175	-0.428167	-1.65079	0.0245902	0.16717	0.994	3311	tags=34%, list=16%, signal=40%
GO_NEURONAL_ACTION_POTENTIAL	26	-0.556815	-1.62335	0.0246407	0.181422	0.996	3360	tags=46%, list=16%, signal=55%
GO_NEGATIVE_REGULATION_OF_NEURON_DIFFERENTIATION	178	-0.364389	-1.57818	0.0249042	0.212938	0.999	3676	tags=34%, list=18%, signal=41%
GO_NEPHRON_TUBULE_FORMATION	18	-0.575575	-1.61854	0.0251451	0.183221	0.996	2977	tags=44%, list=15%, signal=52%
GO_ASSOCIATIVE_LEARNING	67	-0.438832	-1.57482	0.0257426	0.214452	0.999	3069	tags=34%, list=15%, signal=40%
GO_RESPONSE_TO_NICOTINE	49	-0.41312	-1.52856	0.0257426	0.256246	1	4531	tags=43%, list=22%, signal=55%
GO_MEMBRANE_DEPOLARIZATION_DURING_ACTION_POTENTIAL	38	-0.557584	-1.63845	0.0264228	0.174418	0.995	4504	tags=50%, list=22%, signal=64%
GO_POSTSYNAPTIC_MEMBRANE_ORGANIZATION	24	-0.535629	-1.63511	0.0272374	0.175325	0.996	3104	tags=46%, list=15%, signal=54%
GO_RESPONSE_TO_GLUCAGON	46	-0.418945	-1.58392	0.0276134	0.210328	0.999	5259	tags=46%, list=26%, signal=61%
GO_ADENYLATE_CYCLASE_INHIBITING_G_PROTEIN_COUPLED_RECEPTOR_SIGNALING_PATHWAY	63	-0.48967	-1.64165	0.027668	0.172216	0.995	3787	tags=40%, list=19%, signal=49%
GO_REGULATION_OF_SYNAPTIC_VESICLE_EXOCYTOSIS	19	-0.669112	-1.74538	0.0278884	0.11457	0.957	1795	tags=42%, list=9%, signal=46%
GO_NEGATIVE_REGULATION_OF_GLIAL_CELL_DIFFERENTIATION	25	-0.523717	-1.55045	0.0281125	0.23149	0.999	3900	tags=44%, list=19%, signal=54%
GO_ADENYLATE_CYCLASE_MODULATING_G_PROTEIN_COUPLED_RECEPTOR_SIGNALING_PATHWAY	127	-0.451886	-1.6143	0.0283976	0.186644	0.996	3564	tags=36%, list=17%, signal=44%
GO_POSITIVE_REGULATION_OF_NEURON_APOPTOTIC_PROCESS	45	-0.417098	-1.53242	0.0285132	0.252396	1	3228	tags=31%, list=16%, signal=37%
GO_NEGATIVE_REGULATION_OF_INTRACELLULAR_PROTEIN_TRANSPORT	88	-0.349342	-1.50316	0.0301205	0.279974	1	3076	tags=27%, list=15%, signal=32%
GO_CAMP_MEDIATED_SIGNALING	35	-0.510057	-1.60926	0.0301811	0.190376	0.996	2189	tags=29%, list=11%, signal=32%
GO_POSITIVE_REGULATION_OF_NEURON_PROJECTION_DEVELOPMENT	217	-0.39218	-1.57575	0.0301811	0.214247	0.999	2933	tags=30%, list=14%, signal=35%
GO_MULTICELLULAR_ORGANISMAL_SIGNALING	119	-0.429787	-1.57979	0.0304878	0.214095	0.999	3541	tags=35%, list=17%, signal=42%
GO_NEUROTRANSMITTER_METABOLIC_PROCESS	23	-0.530211	-1.63085	0.0306748	0.17607	0.996	3780	tags=48%, list=18%, signal=59%
GO_NEGATIVE_REGULATION_OF_PEPTIDE_SECRETION	45	-0.443844	-1.57873	0.0311891	0.213249	0.999	4071	tags=40%, list=20%, signal=50%
GO_FOREBRAIN_GENERATION_OF_NEURONS	63	-0.45481	-1.60617	0.0313725	0.191149	0.996	3073	tags=37%, list=15%, signal=43%
GO_NEGATIVE_REGULATION_OF_PROTEIN_POLYMERIZATION	50	-0.383899	-1.50375	0.0315582	0.280154	1	2582	tags=26%, list=13%, signal=30%
GO_REGULATION_OF_AMINO_ACID_TRANSPORT	24	-0.520798	-1.57464	0.0323887	0.213594	0.999	1829	tags=29%, list=9%, signal=32%
GO_NEGATIVE_REGULATION_OF_DENDRITE_MORPHOGENESIS	15	-0.603936	-1.66356	0.0325048	0.15421	0.991	4263	tags=53%, list=21%, signal=67%
GO_REGULATION_OF_ALPHA_AMINO_3_HYDROXY_5_METHYL_4_ISOXAZOLE_PROPIONATE_SELECTIVE_GLUTAMATE_RECEPTOR_ACTIVITY	18	-0.683388	-1.67469	0.0333333	0.148988	0.988	3892	tags=78%, list=19%, signal=96%
GO_CYCLIC_NUCLEOTIDE_CATABOLIC_PROCESS	16	-0.585919	-1.60538	0.0338645	0.19102	0.996	2558	tags=38%, list=13%, signal=43%
GO_CALCIUM_ION_REGULATED_EXOCYTOSIS_OF_NEUROTRANSMITTER	33	-0.598486	-1.71812	0.0342742	0.117966	0.971	2864	tags=52%, list=14%, signal=60%
GO_PHOTORECEPTOR_CELL_DIFFERENTIATION	48	-0.365706	-1.41468	0.0343434	0.340596	1	4097	tags=33%, list=20%, signal=42%
GO_REGULATION_OF_NEURON_MIGRATION	24	-0.527069	-1.54594	0.0349076	0.237161	0.999	2861	tags=42%, list=14%, signal=48%
GO_CEREBELLAR_PURKINJE_CELL_LAYER_DEVELOPMENT	24	-0.545395	-1.5708	0.0352251	0.213675	0.999	5117	tags=67%, list=25%, signal=89%
GO_RESPONSE_TO_ISOQUINOLINE_ALKALOID	28	-0.504236	-1.60466	0.035503	0.19087	0.996	2557	tags=32%, list=13%, signal=37%
GO_CELL_MORPHOGENESIS_INVOLVED_IN_DIFFERENTIATION	483	-0.350413	-1.5176	0.0357143	0.268262	1	3117	tags=28%, list=15%, signal=32%
GO_CEREBELLAR_CORTEX_DEVELOPMENT	46	-0.473603	-1.54205	0.0365854	0.239801	0.999	2902	tags=35%, list=14%, signal=40%
GO_REGULATION_OF_NFAT_PROTEIN_IMPORT_INTO_NUCLEUS	16	-0.567763	-1.5762	0.0374016	0.21469	0.999	4033	tags=56%, list=20%, signal=70%
GO_RESPONSE_TO_AMMONIUM_ION	47	-0.497356	-1.61905	0.0379242	0.183658	0.996	2443	tags=32%, list=12%, signal=36%
GO_REGULATION_OF_N_METHYL_D_ASPARTATE_SELECTIVE_GLUTAMATE_RECEPTOR_ACTIVITY	15	-0.645278	-1.59427	0.0392157	0.200726	0.997	3985	tags=67%, list=19%, signal=83%
GO_DEVELOPMENTAL_MATURATION	177	-0.316931	-1.42542	0.0401606	0.3369	1	3541	tags=27%, list=17%, signal=33%
GO_GAMMA_AMINOBUTYRIC_ACID_SIGNALING_PATHWAY	21	-0.632059	-1.63111	0.0421687	0.176916	0.996	5162	tags=71%, list=25%, signal=95%
GO_MEMORY	91	-0.431017	-1.5854	0.0421687	0.209213	0.998	2743	tags=34%, list=13%, signal=39%
GO_NITROGEN_COMPOUND_TRANSPORT	462	-0.260691	-1.32043	0.0422535	0.414807	1	3446	tags=21%, list=17%, signal=24%
GO_EYE_PHOTORECEPTOR_CELL_DIFFERENTIATION	40	-0.370872	-1.4	0.0423387	0.355277	1	4097	tags=35%, list=20%, signal=44%
GO_POSITIVE_REGULATION_OF_DENDRITIC_SPINE_DEVELOPMENT	30	-0.494828	-1.54469	0.0425963	0.236764	0.999	1726	tags=33%, list=8%, signal=36%
GO_POSITIVE_REGULATION_OF_BMP_SIGNALING_PATHWAY	30	-0.46828	-1.52365	0.0427184	0.261647	1	1484	tags=23%, list=7%, signal=25%
GO_DETECTION_OF_ABIOTIC_STIMULUS	109	-0.36725	-1.42675	0.0428571	0.340258	1	6208	tags=46%, list=30%, signal=66%
GO_CELLULAR_RESPONSE_TO_GLUCAGON_STIMULUS	37	-0.438863	-1.52184	0.0429448	0.263316	1	2543	tags=30%, list=12%, signal=34%
GO_FOREBRAIN_NEURON_DEVELOPMENT	33	-0.463361	-1.51245	0.043222	0.272863	1	3073	tags=36%, list=15%, signal=43%
GO_POSITIVE_REGULATION_OF_CELL_PROJECTION_ORGANIZATION	280	-0.34975	-1.49837	0.043299	0.285745	1	2933	tags=27%, list=14%, signal=31%
GO_REGULATION_OF_HORMONE_LEVELS	436	-0.295229	-1.35036	0.0435644	0.3853	1	3357	tags=24%, list=16%, signal=28%
GO_REGULATION_OF_CARDIAC_CONDUCTION	64	-0.388265	-1.46123	0.0441459	0.319737	1	2292	tags=27%, list=11%, signal=30%
GO_SYNAPTIC_TRANSMISSION_DOPAMINERGIC	15	-0.627006	-1.54549	0.0441767	0.236643	0.999	4307	tags=60%, list=21%, signal=76%
GO_CYCLIC_NUCLEOTIDE_METABOLIC_PROCESS	53	-0.436049	-1.55262	0.0445344	0.232707	0.999	2558	tags=28%, list=13%, signal=32%
GO_TELENCEPHALON_GLIAL_CELL_MIGRATION	18	-0.551533	-1.57371	0.0446247	0.213735	0.999	1726	tags=39%, list=8%, signal=42%
GO_NEURON_FATE_SPECIFICATION	30	-0.546335	-1.59172	0.0452675	0.202137	0.997	4836	tags=60%, list=24%, signal=78%
GO_AMINO_ACID_TRANSMEMBRANE_TRANSPORT	61	-0.413937	-1.52793	0.0454545	0.256081	1	3287	tags=31%, list=16%, signal=37%
GO_CEREBRAL_CORTEX_DEVELOPMENT	98	-0.371686	-1.46053	0.0456349	0.31729	1	3631	tags=38%, list=18%, signal=46%
GO_POSITIVE_REGULATION_OF_NEURON_DEATH	64	-0.352838	-1.43389	0.0456349	0.336526	1	3228	tags=25%, list=16%, signal=30%
GO_REGULATION_OF_DENDRITE_EXTENSION	16	-0.663086	-1.58714	0.0458167	0.207798	0.997	2284	tags=56%, list=11%, signal=63%
GO_NEURON_MATURATION	30	-0.477758	-1.50997	0.0460922	0.273307	1	5403	tags=60%, list=26%, signal=81%
GO_REGULATION_OF_SODIUM_ION_TRANSPORT	71	-0.37131	-1.44295	0.0462777	0.332269	1	2274	tags=23%, list=11%, signal=25%
GO_POSITIVE_REGULATION_OF_CELL_DEVELOPMENT	437	-0.311189	-1.42606	0.0467836	0.338026	1	2933	tags=25%, list=14%, signal=28%
GO_PEPTIDE_TRANSPORT	67	-0.382357	-1.45536	0.046875	0.321568	1	2199	tags=25%, list=11%, signal=28%
GO_LONG_TERM_MEMORY	28	-0.519636	-1.52173	0.0470588	0.262331	1	2714	tags=46%, list=13%, signal=53%
GO_POTASSIUM_ION_IMPORT	28	-0.477715	-1.49635	0.0475285	0.286651	1	2753	tags=32%, list=13%, signal=37%
GO_REGULATION_OF_PROTEIN_KINASE_A_SIGNALING	15	-0.574677	-1.57082	0.0477137	0.21475	0.999	3076	tags=53%, list=15%, signal=63%
GO_ADRENERGIC_RECEPTOR_SIGNALING_PATHWAY	17	-0.549557	-1.51233	0.0479042	0.271879	1	3356	tags=41%, list=16%, signal=49%
GO_POSITIVE_REGULATION_OF_HORMONE_SECRETION	109	-0.310289	-1.34454	0.0492126	0.390026	1	3001	tags=24%, list=15%, signal=28%
GO_SENSORY_PERCEPTION	483	-0.30572	-1.39656	0.0493827	0.356095	1	3869	tags=26%, list=19%, signal=31%
GO_REGULATION_OF_PROTEIN_PHOSPHATASE_TYPE_2A_ACTIVITY	23	-0.5289	-1.56722	0.0494071	0.215537	0.999	4970	tags=57%, list=24%, signal=75%
GO_CENTRAL_NERVOUS_SYSTEM_PROJECTION_NEURON_AXONOGENESIS	22	-0.579279	-1.62281	0.0496032	0.180996	0.996	1601	tags=36%, list=8%, signal=39%
GO_POSITIVE_REGULATION_OF_MESONEPHROS_DEVELOPMENT	22	-0.480384	-1.43043	0.0496894	0.337123	1	859	tags=23%, list=4%, signal=24%
PLPPR1	GO CC
NAME	SIZE	ES	NES	NOM p-val	FDR q-val	FWER p-val	RANK AT MAX	LEADING EDGE
GO_NEURON_SPINE	114	-0.544888	-2.0646	0	0.0403118	0.036	2492	tags=39%, list=12%, signal=44%
GO_NEURONAL_CELL_BODY_MEMBRANE	20	-0.804272	-2.05255	0	0.0234094	0.04	2084	tags=65%, list=10%, signal=72%
GO_PRESYNAPSE	267	-0.569471	-2.0432	0	0.0186984	0.047	3588	tags=49%, list=18%, signal=59%
GO_PERIKARYON	98	-0.553572	-2.03096	0	0.0165781	0.054	3251	tags=45%, list=16%, signal=53%
GO_AXON	390	-0.523375	-2.00674	0	0.0180844	0.068	3537	tags=44%, list=17%, signal=52%
GO_TRANSPORTER_COMPLEX	303	-0.496664	-1.95356	0	0.0226635	0.128	3532	tags=42%, list=17%, signal=50%
GO_DENDRITE	425	-0.472807	-1.93219	0	0.0183914	0.163	2787	tags=34%, list=14%, signal=39%
GO_CELL_BODY	472	-0.429609	-1.88522	0	0.0226623	0.24	2851	tags=31%, list=14%, signal=35%
GO_AXON_PART	206	-0.540777	-1.95198	0.00186916	0.0207234	0.132	3527	tags=46%, list=17%, signal=55%
GO_CATION_CHANNEL_COMPLEX	157	-0.542807	-1.91003	0.00190476	0.0211295	0.195	3684	tags=47%, list=18%, signal=57%
GO_NEURON_PROJECTION_TERMINUS	123	-0.559186	-1.9546	0.0019084	0.0251404	0.127	2825	tags=43%, list=14%, signal=50%
GO_NEURON_PROJECTION_MEMBRANE	34	-0.677121	-1.94795	0.00192308	0.0167067	0.14	1975	tags=47%, list=10%, signal=52%
GO_POSTSYNAPTIC_MEMBRANE	193	-0.548377	-1.95128	0.00194553	0.0189743	0.133	2661	tags=40%, list=13%, signal=46%
GO_PRESYNAPTIC_ACTIVE_ZONE	28	-0.76271	-1.88144	0.00197628	0.0228691	0.246	3518	tags=75%, list=17%, signal=90%
GO_SITE_OF_POLARIZED_GROWTH	138	-0.490817	-1.87092	0.00371747	0.0242761	0.262	2234	tags=35%, list=11%, signal=39%
GO_POSTSYNAPSE	357	-0.517148	-1.97212	0.00373134	0.0252051	0.1	2578	tags=36%, list=13%, signal=40%
GO_PRESYNAPTIC_MEMBRANE	51	-0.670549	-1.89656	0.00380228	0.0237571	0.213	3588	tags=67%, list=18%, signal=81%
GO_POTASSIUM_CHANNEL_COMPLEX	87	-0.612306	-1.94994	0.00389864	0.0178588	0.138	3684	tags=53%, list=18%, signal=64%
GO_IONOTROPIC_GLUTAMATE_RECEPTOR_COMPLEX	46	-0.674375	-1.96334	0.00393701	0.0252304	0.115	3432	tags=65%, list=17%, signal=78%
GO_MICROTUBULE_ASSOCIATED_COMPLEX	138	-0.455873	-1.80787	0.00400802	0.0446665	0.399	3824	tags=36%, list=19%, signal=43%
GO_TERMINAL_BOUTON	63	-0.586795	-1.88647	0.0056391	0.0235376	0.238	2386	tags=41%, list=12%, signal=47%
GO_EXOCYTIC_VESICLE_MEMBRANE	55	-0.713187	-1.91994	0.00575816	0.020204	0.183	3272	tags=67%, list=16%, signal=80%
GO_SYNAPTIC_MEMBRANE	245	-0.550877	-1.93709	0.00579151	0.0180453	0.156	3892	tags=50%, list=19%, signal=61%
GO_EXOCYTIC_VESICLE	137	-0.559723	-1.86836	0.00592885	0.0240296	0.268	2642	tags=45%, list=13%, signal=51%
GO_PHOTORECEPTOR_INNER_SEGMENT	35	-0.500684	-1.7291	0.00592885	0.0838094	0.591	2597	tags=29%, list=13%, signal=33%
GO_NEURONAL_POSTSYNAPTIC_DENSITY	50	-0.665305	-1.88933	0.00770713	0.025022	0.23	2458	tags=50%, list=12%, signal=57%
GO_CALCIUM_CHANNEL_COMPLEX	55	-0.499807	-1.72522	0.0113422	0.0833174	0.598	2592	tags=40%, list=13%, signal=46%
GO_VOLTAGE_GATED_CALCIUM_CHANNEL_COMPLEX	37	-0.553356	-1.72167	0.0132325	0.0827941	0.612	2592	tags=43%, list=13%, signal=49%
GO_EXCITATORY_SYNAPSE	185	-0.535206	-1.88781	0.0132576	0.0242669	0.232	3104	tags=42%, list=15%, signal=49%
GO_KINESIN_COMPLEX	52	-0.573918	-1.78001	0.0155642	0.0567617	0.468	3824	tags=50%, list=19%, signal=61%
GO_HETEROTRIMERIC_G_PROTEIN_COMPLEX	29	-0.526876	-1.62724	0.0177165	0.140157	0.811	3125	tags=41%, list=15%, signal=49%
GO_AMPA_GLUTAMATE_RECEPTOR_COMPLEX	26	-0.635054	-1.71379	0.0231214	0.0860942	0.636	2887	tags=62%, list=14%, signal=72%
GO_AXONAL_GROWTH_CONE	19	-0.579167	-1.6858	0.0253411	0.098191	0.71	3245	tags=42%, list=16%, signal=50%
GO_PROTEIN_PHOSPHATASE_TYPE_2A_COMPLEX	19	-0.639085	-1.69659	0.0259179	0.0928046	0.682	4061	tags=58%, list=20%, signal=72%
GO_MICROTUBULE	373	-0.33036	-1.48745	0.0311891	0.304187	0.958	4829	tags=35%, list=24%, signal=45%
GO_DENDRITE_MEMBRANE	18	-0.63633	-1.67317	0.0319361	0.104512	0.732	1975	tags=44%, list=10%, signal=49%
GO_ANCHORED_COMPONENT_OF_MEMBRANE	129	-0.364467	-1.46556	0.045098	0.324902	0.967	1557	tags=18%, list=8%, signal=19%
GO_MAIN_AXON	56	-0.587723	-1.69985	0.0471698	0.0932774	0.673	3360	tags=57%, list=16%, signal=68%
PLPPR1	GO MF
NAME	SIZE	ES	NES	NOM p-val	FDR q-val	FWER p-val	RANK AT MAX	LEADING EDGE
GO_VOLTAGE_GATED_POTASSIUM_CHANNEL_ACTIVITY	83	-0.621251	-2.01742	0	0.0831795	0.063	4214	tags=59%, list=21%, signal=74%
GO_SPECTRIN_BINDING	25	-0.719684	-2.01158	0	0.0464874	0.069	2110	tags=56%, list=10%, signal=62%
GO_EXCITATORY_EXTRACELLULAR_LIGAND_GATED_ION_CHANNEL_ACTIVITY	52	-0.595858	-1.9459	0.00196464	0.0645016	0.178	2405	tags=42%, list=12%, signal=48%
GO_POTASSIUM_CHANNEL_ACTIVITY	112	-0.567835	-1.93008	0.0020284	0.0527661	0.206	4214	tags=53%, list=21%, signal=66%
GO_LIGAND_GATED_CHANNEL_ACTIVITY	131	-0.524825	-1.90908	0.00377358	0.0595476	0.25	2753	tags=40%, list=13%, signal=46%
GO_PROTEIN_SERINE_THREONINE_TYROSINE_KINASE_ACTIVITY	39	-0.490159	-1.76163	0.00387597	0.128777	0.652	1996	tags=28%, list=10%, signal=31%
GO_GATED_CHANNEL_ACTIVITY	305	-0.490846	-1.84193	0.00392927	0.089294	0.425	3621	tags=43%, list=18%, signal=51%
GO_VOLTAGE_GATED_CATION_CHANNEL_ACTIVITY	126	-0.584019	-1.94419	0.00393701	0.0531253	0.184	4214	tags=58%, list=21%, signal=73%
GO_EXTRACELLULAR_LIGAND_GATED_ION_CHANNEL_ACTIVITY	71	-0.597744	-1.99101	0.00567108	0.0441826	0.098	2528	tags=44%, list=12%, signal=50%
GO_GLUTAMATE_RECEPTOR_ACTIVITY	27	-0.684395	-1.79133	0.00589391	0.128224	0.571	3440	tags=63%, list=17%, signal=76%
GO_CAMP_BINDING	21	-0.658015	-1.78968	0.00589391	0.120415	0.578	3433	tags=57%, list=17%, signal=69%
GO_DELAYED_RECTIFIER_POTASSIUM_CHANNEL_ACTIVITY	34	-0.634306	-1.84485	0.00590551	0.0970754	0.422	4052	tags=56%, list=20%, signal=70%
GO_NEUROTRANSMITTER_RECEPTOR_ACTIVITY	64	-0.584496	-1.88296	0.00775194	0.0716191	0.325	2166	tags=41%, list=11%, signal=45%
GO_EXTRACELLULAR_GLUTAMATE_GATED_ION_CHANNEL_ACTIVITY	20	-0.715229	-1.77449	0.00787402	0.129056	0.623	2405	tags=60%, list=12%, signal=68%
GO_PASSIVE_TRANSMEMBRANE_TRANSPORTER_ACTIVITY	428	-0.426055	-1.75495	0.00790514	0.121781	0.681	3532	tags=36%, list=17%, signal=42%
GO_CLATHRIN_BINDING	61	-0.534851	-1.76019	0.00792079	0.122544	0.657	2864	tags=43%, list=14%, signal=49%
GO_VOLTAGE_GATED_ION_CHANNEL_ACTIVITY	181	-0.500659	-1.79462	0.00808081	0.135345	0.562	4214	tags=50%, list=21%, signal=62%
GO_MICROTUBULE_BINDING	185	-0.415781	-1.69675	0.00968992	0.143761	0.819	4587	tags=39%, list=22%, signal=50%
GO_TUBULIN_BINDING	249	-0.396042	-1.70942	0.00972763	0.138542	0.79	3557	tags=31%, list=17%, signal=37%
GO_CATION_CHANNEL_ACTIVITY	274	-0.448954	-1.7377	0.00982318	0.130048	0.729	4264	tags=42%, list=21%, signal=53%
GO_CYCLIC_NUCLEOTIDE_BINDING	34	-0.586511	-1.76653	0.0100604	0.130224	0.643	3611	tags=50%, list=18%, signal=61%
GO_NEUROPEPTIDE_RECEPTOR_ACTIVITY	42	-0.55936	-1.74547	0.0140562	0.127307	0.708	4102	tags=40%, list=20%, signal=51%
GO_PROTEIN_KINASE_A_BINDING	39	-0.459181	-1.60954	0.0150943	0.22203	0.93	3076	tags=38%, list=15%, signal=45%
GO_TRANSMITTER_GATED_CHANNEL_ACTIVITY	26	-0.630687	-1.71226	0.0159363	0.1473	0.784	2163	tags=50%, list=11%, signal=56%
GO_PEPTIDE_HORMONE_RECEPTOR_BINDING	15	-0.55754	-1.647	0.0164948	0.188478	0.894	1137	tags=27%, list=6%, signal=28%
GO_POTASSIUM_CHANNEL_REGULATOR_ACTIVITY	44	-0.483738	-1.70988	0.0177515	0.143803	0.789	3612	tags=39%, list=18%, signal=47%
GO_IONOTROPIC_GLUTAMATE_RECEPTOR_BINDING	23	-0.561645	-1.71856	0.0194175	0.145664	0.766	2578	tags=48%, list=13%, signal=55%
GO_MONOVALENT_INORGANIC_CATION_TRANSMEMBRANE_TRANSPORTER_ACTIVITY	331	-0.367681	-1.57324	0.0239044	0.249375	0.958	3533	tags=29%, list=17%, signal=34%
GO_GABA_RECEPTOR_ACTIVITY	21	-0.680834	-1.69403	0.0255403	0.141624	0.826	3775	tags=67%, list=18%, signal=82%
GO_MICROTUBULE_MOTOR_ACTIVITY	75	-0.504853	-1.62109	0.0271845	0.210176	0.922	4592	tags=44%, list=22%, signal=57%
GO_KINESIN_BINDING	30	-0.544184	-1.6438	0.0286807	0.187771	0.901	4478	tags=53%, list=22%, signal=68%
GO_CHANNEL_REGULATOR_ACTIVITY	119	-0.433255	-1.69921	0.0293542	0.146216	0.812	3612	tags=35%, list=18%, signal=43%
GO_ADRENERGIC_RECEPTOR_BINDING	17	-0.575402	-1.59676	0.0305344	0.229691	0.941	2179	tags=35%, list=11%, signal=39%
GO_INWARD_RECTIFIER_POTASSIUM_CHANNEL_ACTIVITY	21	-0.567697	-1.65621	0.0328185	0.181448	0.888	4214	tags=48%, list=21%, signal=60%
GO_WW_DOMAIN_BINDING	30	-0.459435	-1.5586	0.034413	0.249995	0.962	3017	tags=30%, list=15%, signal=35%
GO_CALMODULIN_BINDING	173	-0.394687	-1.56805	0.0344168	0.251893	0.96	3564	tags=36%, list=17%, signal=44%
GO_SODIUM_INDEPENDENT_ORGANIC_ANION_TRANSMEMBRANE_TRANSPORTER_ACTIVITY	18	-0.580463	-1.66136	0.0392157	0.180105	0.88	5391	tags=61%, list=26%, signal=83%
GO_DOPAMINE_RECEPTOR_BINDING	16	-0.562984	-1.54782	0.0397614	0.250706	0.969	4543	tags=44%, list=22%, signal=56%
GO_ACTIN_MONOMER_BINDING	25	-0.468982	-1.51717	0.0402414	0.254344	0.984	2428	tags=28%, list=12%, signal=32%
GO_ANION_CHANNEL_ACTIVITY	86	-0.410687	-1.5243	0.040619	0.25253	0.983	3251	tags=36%, list=16%, signal=43%
GO_CGMP_BINDING	15	-0.598347	-1.58474	0.0444015	0.243503	0.956	3611	tags=47%, list=18%, signal=57%
GO_ION_CHANNEL_BINDING	105	-0.386805	-1.53535	0.0459082	0.250016	0.98	1962	tags=25%, list=10%, signal=27%
GO_MITOGEN_ACTIVATED_PROTEIN_KINASE_KINASE_BINDING	16	-0.583638	-1.54079	0.045977	0.256823	0.977	1839	tags=31%, list=9%, signal=34%
GO_MOTOR_ACTIVITY	127	-0.389316	-1.46577	0.0461538	0.301774	0.993	4829	tags=39%, list=24%, signal=50%
GO_RECEPTOR_SIGNALING_COMPLEX_SCAFFOLD_ACTIVITY	23	-0.477875	-1.52498	0.0466926	0.256485	0.983	1797	tags=30%, list=9%, signal=33%
GO_OLFACTORY_RECEPTOR_ACTIVITY	30	-0.471169	-1.47144	0.046729	0.301783	0.993	3923	tags=37%, list=19%, signal=45%
GO_GLUTAMATE_RECEPTOR_BINDING	37	-0.517287	-1.63787	0.0472441	0.190692	0.905	2578	tags=46%, list=13%, signal=52%
GO_KINASE_REGULATOR_ACTIVITY	177	-0.279523	-1.33661	0.0481928	0.400783	0.999	3865	tags=28%, list=19%, signal=35%
GO_ACETYLCHOLINE_RECEPTOR_ACTIVITY	27	-0.489882	-1.57492	0.0482625	0.253096	0.957	2144	tags=30%, list=10%, signal=33%
PLPPR1	C2 CGP
NAME	SIZE	ES	NES	NOM p-val	FDR q-val	FWER p-val	RANK AT MAX	LEADING EDGE
VERHAAK_GLIOBLASTOMA_PRONEURAL	165	-0.874714	-2.23189	0	0.00578125	0.012	1739	tags=87%, list=9%, signal=94%
MIKKELSEN_MCV6_HCP_WITH_H3K27ME3	402	-0.563164	-2.17974	0	0.00769237	0.029	4245	tags=50%, list=21%, signal=62%
MARTORIATI_MDM4_TARGETS_NEUROEPITHELIUM_DN	153	-0.550384	-2.1715	0	0.00654819	0.035	3472	tags=43%, list=17%, signal=52%
REN_ALVEOLAR_RHABDOMYOSARCOMA_UP	94	-0.549859	-2.07885	0	0.0304715	0.122	2407	tags=33%, list=12%, signal=37%
MIKKELSEN_MEF_HCP_WITH_H3_UNMETHYLATED	201	-0.497583	-2.02324	0	0.0561995	0.225	4333	tags=42%, list=21%, signal=53%
MATZUK_MALE_REPRODUCTION_SERTOLI	27	-0.613675	-1.91179	0	0.104529	0.54	5270	tags=56%, list=26%, signal=75%
YAUCH_HEDGEHOG_SIGNALING_PARACRINE_DN	228	-0.341612	-1.64591	0	0.307168	0.989	2729	tags=21%, list=13%, signal=25%
MIKKELSEN_IPS_HCP_WITH_H3_UNMETHYLATED	64	-0.498303	-1.80688	0.00194932	0.176297	0.816	5907	tags=61%, list=29%, signal=85%
MIKKELSEN_ES_HCP_WITH_H3_UNMETHYLATED	52	-0.515115	-1.84107	0.00195312	0.137096	0.739	5814	tags=56%, list=28%, signal=78%
KIM_MYCN_AMPLIFICATION_TARGETS_UP	87	-0.407598	-1.7012	0.00196464	0.257188	0.971	3219	tags=30%, list=16%, signal=35%
MIKKELSEN_ES_HCP_WITH_H3K27ME3	37	-0.603233	-1.93761	0.0019685	0.0917413	0.467	4878	tags=68%, list=24%, signal=89%
MEISSNER_NPC_HCP_WITH_H3K4ME2_AND_H3K27ME3	325	-0.533465	-2.01512	0.00197628	0.0531284	0.244	3544	tags=45%, list=17%, signal=53%
RORIE_TARGETS_OF_EWSR1_FLI1_FUSION_DN	29	-0.680618	-1.95848	0.00197628	0.0780792	0.404	1342	tags=41%, list=7%, signal=44%
MIKKELSEN_IPS_WITH_HCP_H3K27ME3	95	-0.49139	-1.8566	0.00201613	0.135859	0.696	3707	tags=41%, list=18%, signal=50%
MIKKELSEN_MCV6_ICP_WITH_H3K4ME3_AND_H3K27ME3	32	-0.548014	-1.79706	0.0020284	0.163833	0.839	2850	tags=44%, list=14%, signal=51%
MCMURRAY_TP53_HRAS_COOPERATION_RESPONSE_DN	64	-0.499552	-1.82693	0.00206186	0.151598	0.771	813	tags=23%, list=4%, signal=24%
MIKKELSEN_NPC_HCP_WITH_H3K27ME3	319	-0.530165	-1.99071	0.00389864	0.0644259	0.305	3440	tags=43%, list=17%, signal=51%
SMID_BREAST_CANCER_LUMINAL_B_UP	153	-0.415904	-1.80528	0.00406504	0.170945	0.82	3112	tags=33%, list=15%, signal=38%
DAVICIONI_MOLECULAR_ARMS_VS_ERMS_UP	311	-0.39619	-1.74378	0.00413223	0.210459	0.933	4247	tags=38%, list=21%, signal=47%
HANN_RESISTANCE_TO_BCL2_INHIBITOR_UP	32	-0.619569	-1.92968	0.00416667	0.0920622	0.488	2190	tags=44%, list=11%, signal=49%
MEISSNER_NPC_HCP_WITH_H3K4ME3_AND_H3K27ME3	132	-0.497049	-1.8615	0.00587084	0.138032	0.682	3129	tags=38%, list=15%, signal=44%
MIKKELSEN_MEF_ICP_WITH_H3K27ME3	178	-0.426055	-1.68603	0.00589391	0.276032	0.978	4040	tags=33%, list=20%, signal=40%
MIKKELSEN_NPC_HCP_WITH_H3K4ME3_AND_H3K27ME3	197	-0.439982	-1.75759	0.00590551	0.197177	0.91	3288	tags=36%, list=16%, signal=43%
MIKKELSEN_IPS_ICP_WITH_H3K27ME3	46	-0.486035	-1.77667	0.00591716	0.184135	0.883	2064	tags=26%, list=10%, signal=29%
OSADA_ASCL1_TARGETS_UP	44	-0.49116	-1.6822	0.0059761	0.277516	0.979	1350	tags=23%, list=7%, signal=24%
IKEDA_MIR30_TARGETS_DN	25	-0.618694	-1.85346	0.00608519	0.133311	0.703	2187	tags=36%, list=11%, signal=40%
WANG_LSD1_TARGETS_DN	35	-0.665259	-1.96434	0.00614754	0.0818897	0.384	2334	tags=49%, list=11%, signal=55%
SCHLESINGER_H3K27ME3_IN_NORMAL_AND_METHYLATED_IN_CANCER	27	-0.642064	-1.89085	0.00614754	0.122356	0.599	3764	tags=59%, list=18%, signal=73%
VERHAAK_GLIOBLASTOMA_NEURAL	121	-0.62554	-1.77204	0.00756144	0.179162	0.889	4279	tags=54%, list=21%, signal=68%
HATADA_METHYLATED_IN_LUNG_CANCER_DN	26	-0.549529	-1.7427	0.00767754	0.200387	0.934	4009	tags=50%, list=20%, signal=62%
GOBERT_CORE_OLIGODENDROCYTE_DIFFERENTIATION	38	-0.520957	-1.79821	0.00823045	0.168479	0.837	3068	tags=45%, list=15%, signal=53%
MOLENAAR_TARGETS_OF_CCND1_AND_CDK4_UP	60	-0.427457	-1.66372	0.00976562	0.299207	0.984	2446	tags=30%, list=12%, signal=34%
ASGHARZADEH_NEUROBLASTOMA_POOR_SURVIVAL_DN	40	-0.551248	-1.78773	0.0102459	0.171722	0.855	4609	tags=60%, list=23%, signal=77%
GAUSSMANN_MLL_AF4_FUSION_TARGETS_D_UP	34	-0.494069	-1.65841	0.0105263	0.298268	0.986	3819	tags=38%, list=19%, signal=47%
NIELSEN_GIST_AND_SYNOVIAL_SARCOMA_UP	19	-0.609438	-1.64816	0.011811	0.308175	0.988	3622	tags=53%, list=18%, signal=64%
WATTEL_AUTONOMOUS_THYROID_ADENOMA_UP	66	-0.477086	-1.75181	0.0119048	0.201396	0.917	3707	tags=36%, list=18%, signal=44%
LEIN_NEURON_MARKERS	66	-0.684455	-1.8776	0.012	0.124286	0.636	2600	tags=56%, list=13%, signal=64%
LIN_NPAS4_TARGETS_UP	147	-0.365317	-1.56601	0.0123203	0.427125	0.999	3793	tags=31%, list=19%, signal=37%
LEIN_LOCALIZED_TO_DISTAL_AND_PROXIMAL_DENDRITES	15	-0.727426	-1.77372	0.0133843	0.18266	0.888	3564	tags=67%, list=17%, signal=81%
ROYLANCE_BREAST_CANCER_16Q_COPY_NUMBER_DN	25	-0.556766	-1.74371	0.014	0.204352	0.933	1616	tags=28%, list=8%, signal=30%
MEISSNER_NPC_HCP_WITH_H3K4ME2	462	-0.369018	-1.60785	0.015444	0.386898	0.996	2631	tags=27%, list=13%, signal=30%
LEIN_LOCALIZED_TO_PROXIMAL_DENDRITES	34	-0.651879	-1.84499	0.0159363	0.138621	0.732	1842	tags=47%, list=9%, signal=52%
GUENTHER_GROWTH_SPHERICAL_VS_ADHERENT_UP	17	-0.747129	-1.7159	0.0164948	0.234013	0.956	2425	tags=71%, list=12%, signal=80%
SCHAEFFER_PROSTATE_DEVELOPMENT_12HR_DN	54	-0.526612	-1.73387	0.0171306	0.211307	0.942	2484	tags=35%, list=12%, signal=40%
LEE_TARGETS_OF_PTCH1_AND_SUFU_DN	81	-0.591248	-1.88716	0.0176817	0.119507	0.612	3699	tags=52%, list=18%, signal=63%
LE_NEURONAL_DIFFERENTIATION_UP	17	-0.689497	-1.80484	0.0178571	0.1643	0.822	2512	tags=53%, list=12%, signal=60%
NUTT_GBM_VS_AO_GLIOMA_DN	44	-0.570449	-1.71644	0.0185185	0.239297	0.956	1342	tags=27%, list=7%, signal=29%
DAWSON_METHYLATED_IN_LYMPHOMA_TCL1	56	-0.435205	-1.56021	0.0199601	0.410435	0.999	1956	tags=29%, list=10%, signal=32%
AMUNDSON_GAMMA_RADIATION_RESISTANCE	20	-0.518689	-1.57276	0.0218254	0.43038	0.999	1922	tags=25%, list=9%, signal=28%
SATO_SILENCED_BY_METHYLATION_IN_PANCREATIC_CANCER_2	44	-0.414499	-1.56194	0.0223124	0.425099	0.999	4221	tags=41%, list=21%, signal=51%
WANG_THOC1_TARGETS_DN	16	-0.547255	-1.58404	0.0232068	0.414027	0.998	1154	tags=31%, list=6%, signal=33%
MIKKELSEN_ES_ICP_WITH_H3K27ME3	38	-0.480521	-1.60638	0.0245283	0.383242	0.996	2737	tags=29%, list=13%, signal=33%
BREDEMEYER_RAG_SIGNALING_NOT_VIA_ATM_DN	53	-0.381249	-1.5603	0.024948	0.416484	0.999	1894	tags=23%, list=9%, signal=25%
RICKMAN_HEAD_AND_NECK_CANCER_A	92	-0.435665	-1.55884	0.0257937	0.407936	0.999	3286	tags=33%, list=16%, signal=39%
FIGUEROA_AML_METHYLATION_CLUSTER_6_UP	122	-0.290974	-1.3744	0.0292276	0.67488	1	3613	tags=25%, list=18%, signal=31%
HUI_MAPK14_TARGETS_UP	20	-0.500621	-1.56045	0.0304878	0.422428	0.999	1691	tags=25%, list=8%, signal=27%
MCCLUNG_COCAINE_REWARD_5D	76	-0.472397	-1.66952	0.0308008	0.293156	0.983	3121	tags=39%, list=15%, signal=46%
LOPES_METHYLATED_IN_COLON_CANCER_UP	26	-0.502721	-1.5916	0.0315582	0.408081	0.997	1599	tags=27%, list=8%, signal=29%
MIDORIKAWA_AMPLIFIED_IN_LIVER_CANCER	49	-0.437987	-1.60263	0.0321199	0.38652	0.996	2680	tags=29%, list=13%, signal=33%
DOANE_BREAST_CANCER_ESR1_DN	44	-0.365215	-1.40729	0.0328542	0.64896	1	1797	tags=23%, list=9%, signal=25%
TAKADA_GASTRIC_CANCER_COPY_NUMBER_DN	26	-0.508931	-1.54804	0.0345528	0.430352	0.999	2131	tags=31%, list=10%, signal=34%
DING_LUNG_CANCER_BY_MUTATION_RATE	19	-0.537648	-1.51941	0.0368098	0.47965	1	1275	tags=26%, list=6%, signal=28%
GAUSSMANN_MLL_AF4_FUSION_TARGETS_C_DN	17	-0.528361	-1.57198	0.0368852	0.425288	0.999	3357	tags=29%, list=16%, signal=35%
ULE_SPLICING_VIA_NOVA2	43	-0.508386	-1.66048	0.0372549	0.300444	0.985	3027	tags=42%, list=15%, signal=49%
HATADA_METHYLATED_IN_LUNG_CANCER_UP	355	-0.29432	-1.38475	0.0374753	0.672212	1	3533	tags=26%, list=17%, signal=31%
SHEN_SMARCA2_TARGETS_DN	282	-0.312084	-1.3842	0.0377734	0.66802	1	4497	tags=32%, list=22%, signal=41%
LU_AGING_BRAIN_DN	146	-0.488359	-1.69508	0.0378486	0.263705	0.974	3767	tags=38%, list=18%, signal=46%
HUMMEL_BURKITTS_LYMPHOMA_UP	37	-0.462858	-1.51004	0.0393013	0.50036	1	4129	tags=46%, list=20%, signal=57%
MCCABE_HOXC6_TARGETS_DN	20	-0.484645	-1.56626	0.039604	0.433457	0.999	3117	tags=40%, list=15%, signal=47%
FIRESTEIN_PROLIFERATION	158	-0.321068	-1.42192	0.039604	0.640449	1	1996	tags=21%, list=10%, signal=23%
DARWICHE_PAPILLOMA_RISK_HIGH_VS_LOW_DN	27	-0.425952	-1.49872	0.04	0.520773	1	2912	tags=30%, list=14%, signal=35%
EBAUER_TARGETS_OF_PAX3_FOXO1_FUSION_DN	47	-0.391672	-1.46321	0.040404	0.569428	1	4325	tags=45%, list=21%, signal=57%
MATTIOLI_MULTIPLE_MYELOMA_SUBGROUPS	15	-0.559764	-1.56245	0.0407332	0.430356	0.999	6553	tags=67%, list=32%, signal=98%
MCCLUNG_DELTA_FOSB_TARGETS_8WK	45	-0.505545	-1.63805	0.0416667	0.319052	0.989	4360	tags=47%, list=21%, signal=59%
NIELSEN_SYNOVIAL_SARCOMA_UP	18	-0.535875	-1.52329	0.0433884	0.481853	1	3245	tags=50%, list=16%, signal=59%
MCCLUNG_CREB1_TARGETS_UP	95	-0.438842	-1.57658	0.0466926	0.427384	0.999	2903	tags=34%, list=14%, signal=39%
SCHAEFFER_SOX9_TARGETS_IN_PROSTATE_DEVELOPMENT_DN	43	-0.532166	-1.58457	0.0469083	0.419631	0.998	3198	tags=33%, list=16%, signal=39%
CRMP1	GO BP
NAME	SIZE	ES	NES	NOM p-val	FDR q-val	FWER p-val	RANK AT MAX	LEADING EDGE
GO_SPINAL_CORD_DEVELOPMENT	99	-0.593552	-2.09267	0	0.115082	0.087	3806	tags=41%, list=19%, signal=51%
GO_HISTONE_H4_ACETYLATION	41	-0.597436	-2.03017	0	0.17028	0.204	2996	tags=46%, list=15%, signal=54%
GO_VENTRAL_SPINAL_CORD_DEVELOPMENT	45	-0.638757	-2.00716	0	0.161574	0.258	3568	tags=47%, list=17%, signal=56%
GO_REGULATION_OF_MICROTUBULE_BASED_PROCESS	217	-0.502946	-2.00344	0	0.12796	0.266	2622	tags=38%, list=13%, signal=43%
GO_CELL_DIFFERENTIATION_IN_SPINAL_CORD	51	-0.625685	-1.99352	0	0.116431	0.293	3568	tags=45%, list=17%, signal=54%
GO_SYNAPTONEMAL_COMPLEX_ORGANIZATION	18	-0.638346	-1.91359	0	0.183476	0.562	1453	tags=33%, list=7%, signal=36%
GO_HOMOLOGOUS_CHROMOSOME_SEGREGATION	38	-0.578851	-1.90264	0	0.176187	0.6	2088	tags=32%, list=10%, signal=35%
GO_NEURON_FATE_COMMITMENT	65	-0.557505	-1.89059	0	0.164135	0.641	3525	tags=43%, list=17%, signal=52%
GO_CENTRAL_NERVOUS_SYSTEM_NEURON_DIFFERENTIATION	162	-0.49361	-1.86031	0	0.209141	0.733	4555	tags=43%, list=22%, signal=55%
GO_NEURAL_RETINA_DEVELOPMENT	48	-0.514223	-1.84908	0	0.192243	0.763	2553	tags=31%, list=12%, signal=36%
GO_PROTEIN_ACETYLATION	110	-0.480168	-1.84386	0	0.193668	0.773	3509	tags=40%, list=17%, signal=48%
GO_FOREBRAIN_DEVELOPMENT	341	-0.430199	-1.8251	0	0.162828	0.803	3185	tags=31%, list=16%, signal=36%
GO_PROTEIN_ACYLATION	140	-0.416225	-1.70333	0	0.155953	0.967	3509	tags=34%, list=17%, signal=40%
GO_PALLIUM_DEVELOPMENT	145	-0.438161	-1.78614	0.0018797	0.15322	0.889	3287	tags=33%, list=16%, signal=39%
GO_TELENCEPHALON_DEVELOPMENT	217	-0.432567	-1.82973	0.00194175	0.165117	0.797	3185	tags=32%, list=16%, signal=37%
GO_HIPPOCAMPUS_DEVELOPMENT	71	-0.493405	-1.83796	0.00194553	0.175069	0.783	4259	tags=38%, list=21%, signal=48%
GO_DNA_ALKYLATION	39	-0.571924	-1.81403	0.00196078	0.150218	0.83	4219	tags=49%, list=21%, signal=61%
GO_GLANDULAR_EPITHELIAL_CELL_DIFFERENTIATION	37	-0.567185	-1.78302	0.0019685	0.149244	0.896	5283	tags=54%, list=26%, signal=73%
GO_SYNAPSIS	28	-0.563107	-1.78201	0.0019802	0.14829	0.9	1557	tags=25%, list=8%, signal=27%
GO_CHROMOSOME_SEPARATION	15	-0.801784	-1.91853	0.00201207	0.190755	0.546	2330	tags=73%, list=11%, signal=83%
GO_MEIOTIC_CHROMOSOME_SEGREGATION	49	-0.568113	-1.92774	0.00202429	0.187616	0.51	2643	tags=39%, list=13%, signal=44%
GO_POSITIVE_REGULATION_OF_SYNAPSE_ASSEMBLY	55	-0.560804	-1.84256	0.003861	0.188146	0.776	2306	tags=38%, list=11%, signal=43%
GO_SPINDLE_LOCALIZATION	35	-0.602321	-1.83446	0.0038835	0.162652	0.791	2608	tags=51%, list=13%, signal=59%
GO_REGULATION_OF_GLUCOSE_IMPORT_IN_RESPONSE_TO_INSULIN_STIMULUS	16	-0.586506	-1.81638	0.00389105	0.150175	0.829	1797	tags=38%, list=9%, signal=41%
GO_NEURON_FATE_SPECIFICATION	30	-0.614172	-1.78716	0.00389864	0.157703	0.884	5647	tags=67%, list=28%, signal=92%
GO_MICROTUBULE_POLYMERIZATION_OR_DEPOLYMERIZATION	36	-0.549373	-1.86008	0.00390625	0.197985	0.733	2669	tags=42%, list=13%, signal=48%
GO_METENCEPHALON_DEVELOPMENT	97	-0.518103	-1.83453	0.00390625	0.16839	0.791	3524	tags=42%, list=17%, signal=51%
GO_CENTRAL_NERVOUS_SYSTEM_PROJECTION_NEURON_AXONOGENESIS	22	-0.701936	-1.96873	0.00394477	0.143656	0.385	1366	tags=45%, list=7%, signal=49%
GO_MITOTIC_SPINDLE_ORGANIZATION	62	-0.622373	-1.95914	0.0039604	0.141044	0.412	3386	tags=56%, list=17%, signal=67%
GO_POSITIVE_REGULATION_OF_MRNA_PROCESSING	29	-0.502127	-1.65547	0.00398406	0.171407	0.992	6165	tags=62%, list=30%, signal=89%
GO_CHROMOSOME_ORGANIZATION_INVOLVED_IN_MEIOTIC_CELL_CYCLE	40	-0.529332	-1.78359	0.00402414	0.154037	0.894	2643	tags=33%, list=13%, signal=37%
GO_REGULATION_OF_MICROTUBULE_POLYMERIZATION_OR_DEPOLYMERIZATION	160	-0.493107	-1.90391	0.00403226	0.189794	0.599	2747	tags=39%, list=13%, signal=45%
GO_RETINA_LAYER_FORMATION	22	-0.603432	-1.80131	0.0040568	0.156104	0.859	2553	tags=45%, list=12%, signal=52%
GO_FOREBRAIN_GENERATION_OF_NEURONS	63	-0.499718	-1.75642	0.00572519	0.157415	0.934	3287	tags=38%, list=16%, signal=45%
GO_CEREBRAL_CORTEX_DEVELOPMENT	98	-0.439192	-1.73106	0.00572519	0.153494	0.958	3185	tags=35%, list=16%, signal=41%
GO_HINDBRAIN_DEVELOPMENT	131	-0.464849	-1.76711	0.00578035	0.154144	0.919	2785	tags=34%, list=14%, signal=40%
GO_ESTABLISHMENT_OF_MITOTIC_SPINDLE_LOCALIZATION	22	-0.64203	-1.74115	0.00582524	0.155144	0.95	2608	tags=59%, list=13%, signal=68%
GO_CHROMATIN_ASSEMBLY_OR_DISASSEMBLY	151	-0.59714	-1.69134	0.00585938	0.162204	0.975	6354	tags=73%, list=31%, signal=105%
GO_SPINAL_CORD_MOTOR_NEURON_DIFFERENTIATION	33	-0.599614	-1.82486	0.00589391	0.153511	0.806	3568	tags=42%, list=17%, signal=51%
GO_MICROTUBULE_ORGANIZING_CENTER_ORGANIZATION	77	-0.544252	-1.8381	0.00594059	0.189226	0.783	3927	tags=49%, list=19%, signal=61%
GO_REGULATION_OF_HISTONE_METHYLATION	48	-0.549344	-1.7139	0.00594059	0.155774	0.966	4812	tags=56%, list=24%, signal=73%
GO_NEGATIVE_REGULATION_OF_GLIAL_CELL_DIFFERENTIATION	25	-0.584435	-1.74518	0.0059761	0.153683	0.945	5584	tags=64%, list=27%, signal=88%
GO_POSITIVE_REGULATION_OF_HEART_GROWTH	26	-0.558272	-1.79879	0.00598802	0.156474	0.862	3778	tags=46%, list=18%, signal=57%
GO_CHROMATIN_MODIFICATION	476	-0.46876	-1.82176	0.006	0.154287	0.816	5016	tags=46%, list=25%, signal=60%
GO_HISTONE_H3_ACETYLATION	39	-0.515078	-1.72976	0.00603622	0.151911	0.96	3509	tags=44%, list=17%, signal=53%
GO_NEGATIVE_REGULATION_OF_DNA_BINDING	46	-0.464075	-1.73703	0.00608519	0.156683	0.953	3511	tags=39%, list=17%, signal=47%
GO_LIMBIC_SYSTEM_DEVELOPMENT	96	-0.452349	-1.73632	0.00757576	0.153812	0.954	1769	tags=24%, list=9%, signal=26%
GO_NEGATIVE_REGULATION_OF_PROTEIN_COMPLEX_DISASSEMBLY	152	-0.475326	-1.89824	0.00769231	0.172737	0.621	2747	tags=38%, list=13%, signal=43%
GO_ESTABLISHMENT_OF_SPINDLE_ORIENTATION	23	-0.60596	-1.74728	0.00782779	0.153021	0.942	2608	tags=52%, list=13%, signal=60%
GO_REGULATION_OF_SYNAPSE_ORGANIZATION	102	-0.476376	-1.74509	0.00782779	0.151809	0.945	5319	tags=50%, list=26%, signal=67%
GO_NEURON_PROJECTION_MORPHOGENESIS	373	-0.418517	-1.71764	0.00782779	0.154081	0.964	3017	tags=29%, list=15%, signal=33%
GO_POSITIVE_REGULATION_OF_MRNA_METABOLIC_PROCESS	40	-0.48882	-1.71344	0.00785855	0.154688	0.966	5394	tags=52%, list=26%, signal=71%
GO_MEIOSIS_I	71	-0.511185	-1.78643	0.00787402	0.155657	0.888	2643	tags=32%, list=13%, signal=37%
GO_NEGATIVE_REGULATION_OF_CYTOSKELETON_ORGANIZATION	201	-0.426727	-1.82127	0.00793651	0.146644	0.816	3026	tags=35%, list=15%, signal=40%
GO_ESTABLISHMENT_OF_CELL_POLARITY	80	-0.490035	-1.75242	0.008	0.151605	0.938	2608	tags=34%, list=13%, signal=39%
GO_COCHLEA_DEVELOPMENT	38	-0.540863	-1.75041	0.00801603	0.150434	0.941	5015	tags=45%, list=25%, signal=59%
GO_POST_ANAL_TAIL_MORPHOGENESIS	17	-0.55238	-1.66617	0.00801603	0.166789	0.991	4044	tags=53%, list=20%, signal=66%
GO_CENTROSOME_DUPLICATION	30	-0.659081	-1.79148	0.00803213	0.161175	0.876	2415	tags=50%, list=12%, signal=57%
GO_PEPTIDYL_LYSINE_MODIFICATION	268	-0.456999	-1.7517	0.00803213	0.150527	0.939	5052	tags=46%, list=25%, signal=60%
GO_EMBRYONIC_CAMERA_TYPE_EYE_MORPHOGENESIS	23	-0.597801	-1.72698	0.00804829	0.151938	0.961	4551	tags=48%, list=22%, signal=61%
GO_COVALENT_CHROMATIN_MODIFICATION	299	-0.456575	-1.77203	0.00809717	0.154783	0.913	3509	tags=37%, list=17%, signal=44%
GO_CELL_CYCLE_G2_M_PHASE_TRANSITION	130	-0.490237	-1.73557	0.00811359	0.151109	0.955	4027	tags=47%, list=20%, signal=58%
GO_REGULATION_OF_NEURAL_PRECURSOR_CELL_PROLIFERATION	68	-0.389454	-1.56717	0.00965251	0.212577	0.999	3072	tags=32%, list=15%, signal=38%
GO_REGULATION_OF_SYNAPSE_ASSEMBLY	71	-0.517389	-1.76698	0.00970874	0.151848	0.919	5319	tags=54%, list=26%, signal=72%
GO_MICROTUBULE_CYTOSKELETON_ORGANIZATION	308	-0.426768	-1.77807	0.00972763	0.151318	0.903	3927	tags=37%, list=19%, signal=45%
GO_CELL_MORPHOGENESIS_INVOLVED_IN_NEURON_DIFFERENTIATION	343	-0.416927	-1.69722	0.00986193	0.158543	0.973	3602	tags=32%, list=18%, signal=38%
GO_MEIOTIC_CELL_CYCLE	157	-0.489346	-1.82131	0.00992064	0.150643	0.816	2643	tags=32%, list=13%, signal=37%
GO_NEGATIVE_REGULATION_OF_ORGANELLE_ORGANIZATION	353	-0.408403	-1.79309	0.00996016	0.161731	0.873	3075	tags=34%, list=15%, signal=39%
GO_SNRNA_PROCESSING	19	-0.687877	-1.85332	0.010101	0.192245	0.753	3334	tags=58%, list=16%, signal=69%
GO_SYNAPSE_ORGANIZATION	138	-0.480819	-1.78845	0.010101	0.162396	0.883	5408	tags=53%, list=26%, signal=71%
GO_MRNA_CIS_SPLICING_VIA_SPLICEOSOME	18	-0.642265	-1.73833	0.010101	0.156843	0.952	2532	tags=39%, list=12%, signal=44%
GO_MEIOTIC_CELL_CYCLE_PROCESS	126	-0.497125	-1.8025	0.0101215	0.158094	0.857	2643	tags=33%, list=13%, signal=37%
GO_MICROTUBULE_BASED_PROCESS	471	-0.36964	-1.65917	0.0116054	0.16863	0.991	4113	tags=33%, list=20%, signal=41%
GO_REGULATION_OF_DNA_DEPENDENT_DNA_REPLICATION	39	-0.647849	-1.82664	0.0116732	0.165163	0.801	3853	tags=56%, list=19%, signal=69%
GO_CEREBELLAR_PURKINJE_CELL_LAYER_DEVELOPMENT	24	-0.574431	-1.68469	0.0117878	0.166904	0.979	3524	tags=58%, list=17%, signal=70%
GO_EMBRYONIC_AXIS_SPECIFICATION	33	-0.493296	-1.62646	0.0118343	0.192143	0.996	3996	tags=39%, list=20%, signal=49%
GO_CHROMATIN_DISASSEMBLY	15	-0.675378	-1.71889	0.0119284	0.154136	0.964	2091	tags=53%, list=10%, signal=59%
GO_CENTRIOLE_ASSEMBLY	18	-0.721559	-1.78324	0.0120968	0.151675	0.896	3643	tags=72%, list=18%, signal=88%
GO_NEGATIVE_REGULATION_OF_CHROMOSOME_ORGANIZATION	89	-0.557222	-1.8103	0.0122449	0.152747	0.839	3892	tags=52%, list=19%, signal=64%
GO_POSITIVE_REGULATION_OF_BMP_SIGNALING_PATHWAY	30	-0.517204	-1.68206	0.0126316	0.163193	0.981	591	tags=20%, list=3%, signal=21%
GO_CENTRAL_NERVOUS_SYSTEM_NEURON_DEVELOPMENT	69	-0.467968	-1.71553	0.0135397	0.15529	0.966	2043	tags=29%, list=10%, signal=32%
GO_CHROMATIN_REMODELING	140	-0.471236	-1.73677	0.0137255	0.155063	0.953	4927	tags=44%, list=24%, signal=58%
GO_CENTRAL_NERVOUS_SYSTEM_NEURON_AXONOGENESIS	27	-0.567412	-1.73616	0.0137525	0.152129	0.954	2024	tags=41%, list=10%, signal=45%
GO_CENTROSOME_CYCLE	43	-0.590758	-1.76714	0.0137795	0.15668	0.919	2415	tags=44%, list=12%, signal=50%
GO_AUTONOMIC_NERVOUS_SYSTEM_DEVELOPMENT	38	-0.535346	-1.67011	0.0138614	0.165526	0.99	5069	tags=58%, list=25%, signal=77%
GO_ADULT_BEHAVIOR	129	-0.443453	-1.68739	0.0139721	0.164574	0.977	3669	tags=36%, list=18%, signal=43%
GO_PROTEIN_ALKYLATION	92	-0.437375	-1.66599	0.0140281	0.165815	0.991	4999	tags=40%, list=24%, signal=53%
GO_NEURON_PROJECTION_GUIDANCE	189	-0.44038	-1.68338	0.0140562	0.163103	0.981	3602	tags=34%, list=18%, signal=41%
GO_REGULATION_OF_DENDRITE_DEVELOPMENT	112	-0.455249	-1.70607	0.0140845	0.155052	0.966	3972	tags=39%, list=19%, signal=48%
GO_HISTONE_DEUBIQUITINATION	20	-0.626448	-1.67336	0.0141988	0.162522	0.988	4339	tags=60%, list=21%, signal=76%
GO_MRNA_SPLICE_SITE_SELECTION	26	-0.60018	-1.67357	0.0144033	0.164783	0.988	5494	tags=62%, list=27%, signal=84%
GO_REGULATION_OF_MRNA_SPLICING_VIA_SPLICEOSOME	55	-0.53914	-1.76383	0.0151229	0.153719	0.922	5554	tags=64%, list=27%, signal=87%
GO_POSITIVE_REGULATION_OF_AMINE_TRANSPORT	29	-0.538252	-1.66039	0.0153846	0.168216	0.991	1137	tags=24%, list=6%, signal=26%
GO_DNA_DAMAGE_RESPONSE_SIGNAL_TRANSDUCTION_RESULTING_IN_TRANSCRIPTION	15	-0.592368	-1.69398	0.0156863	0.161381	0.974	3511	tags=53%, list=17%, signal=64%
GO_CELL_FATE_SPECIFICATION	67	-0.45343	-1.62087	0.0157171	0.192714	0.996	4960	tags=42%, list=24%, signal=55%
GO_NEGATIVE_REGULATION_OF_HISTONE_METHYLATION	16	-0.687321	-1.70775	0.015748	0.155886	0.966	2233	tags=63%, list=11%, signal=70%
GO_REGULATION_OF_CHROMOSOME_ORGANIZATION	252	-0.425337	-1.69857	0.0158416	0.15819	0.971	4628	tags=43%, list=23%, signal=55%
GO_POSITIVE_REGULATION_OF_NEURAL_PRECURSOR_CELL_PROLIFERATION	38	-0.464867	-1.61335	0.015873	0.192788	0.998	1329	tags=29%, list=6%, signal=31%
GO_NUCLEAR_CHROMOSOME_SEGREGATION	200	-0.574656	-1.89321	0.0159681	0.170331	0.635	2976	tags=45%, list=15%, signal=52%
GO_NEGATIVE_REGULATION_OF_NEURON_DIFFERENTIATION	178	-0.366332	-1.56304	0.016	0.215521	0.999	2659	tags=28%, list=13%, signal=32%
GO_ENTEROENDOCRINE_CELL_DIFFERENTIATION	18	-0.589533	-1.61988	0.0160321	0.192877	0.996	4163	tags=50%, list=20%, signal=63%
GO_POSITIVE_REGULATION_OF_NERVOUS_SYSTEM_DEVELOPMENT	403	-0.370308	-1.58757	0.0160643	0.203878	0.999	3075	tags=29%, list=15%, signal=33%
GO_DNA_RECOMBINATION	180	-0.538455	-1.83622	0.0161616	0.171571	0.787	2643	tags=39%, list=13%, signal=45%
GO_PROTEIN_DEALKYLATION	25	-0.605422	-1.6567	0.0162272	0.170842	0.992	1662	tags=40%, list=8%, signal=43%
GO_CHROMOSOME_SEGREGATION	243	-0.562635	-1.87678	0.0162602	0.183732	0.682	2996	tags=45%, list=15%, signal=52%
GO_CARDIAC_RIGHT_VENTRICLE_MORPHOGENESIS	16	-0.574464	-1.64425	0.0164948	0.179112	0.993	2327	tags=31%, list=11%, signal=35%
GO_REGULATION_OF_RESPIRATORY_GASEOUS_EXCHANGE	22	-0.539476	-1.68342	0.0167598	0.164414	0.981	4117	tags=41%, list=20%, signal=51%
GO_REGULATION_OF_CELL_CYCLE_G2_M_PHASE_TRANSITION	56	-0.489272	-1.70703	0.0172745	0.155329	0.966	4277	tags=48%, list=21%, signal=61%
GO_DNA_PACKAGING	163	-0.581528	-1.6817	0.0173745	0.162208	0.983	6489	tags=72%, list=32%, signal=104%
GO_REGULATION_OF_OLIGODENDROCYTE_DIFFERENTIATION	28	-0.530982	-1.67926	0.0176471	0.162664	0.984	2419	tags=39%, list=12%, signal=44%
GO_REGULATION_OF_MRNA_METABOLIC_PROCESS	105	-0.490211	-1.75702	0.0176817	0.158981	0.931	5648	tags=56%, list=28%, signal=77%
GO_NEGATIVE_REGULATION_OF_CELL_DEVELOPMENT	280	-0.330651	-1.49932	0.0178571	0.255957	1	3693	tags=29%, list=18%, signal=35%
GO_VENTRAL_SPINAL_CORD_INTERNEURON_DIFFERENTIATION	17	-0.623761	-1.72676	0.0178926	0.150519	0.961	3179	tags=41%, list=16%, signal=49%
GO_OLFACTORY_LOBE_DEVELOPMENT	35	-0.48234	-1.61646	0.0180361	0.194036	0.998	4385	tags=40%, list=21%, signal=51%
GO_VENTRICULAR_SEPTUM_MORPHOGENESIS	27	-0.551039	-1.7095	0.0182927	0.15524	0.966	2327	tags=26%, list=11%, signal=29%
GO_NEGATIVE_REGULATION_OF_NERVOUS_SYSTEM_DEVELOPMENT	244	-0.360924	-1.54543	0.0185185	0.223551	0.999	3026	tags=29%, list=15%, signal=33%
GO_REGULATION_OF_CELL_MATURATION	18	-0.568589	-1.6395	0.0187891	0.181967	0.995	4501	tags=56%, list=22%, signal=71%
GO_ESTABLISHMENT_OR_MAINTENANCE_OF_CELL_POLARITY	129	-0.384547	-1.56253	0.019305	0.214279	0.999	2727	tags=28%, list=13%, signal=32%
GO_EXPLORATION_BEHAVIOR	22	-0.586439	-1.70275	0.0195312	0.15525	0.967	1693	tags=36%, list=8%, signal=40%
GO_RNA_STABILIZATION	26	-0.592482	-1.75293	0.0197628	0.155303	0.938	2977	tags=46%, list=15%, signal=54%
GO_NEGATIVE_REGULATION_OF_HISTONE_MODIFICATION	35	-0.523326	-1.71304	0.019802	0.153654	0.966	2300	tags=40%, list=11%, signal=45%
GO_REGULATION_OF_HISTONE_H3_K9_METHYLATION	16	-0.651097	-1.66484	0.0200803	0.166101	0.991	4812	tags=81%, list=24%, signal=106%
GO_SOMITOGENESIS	57	-0.45224	-1.60334	0.020202	0.195871	0.998	3555	tags=37%, list=17%, signal=44%
GO_CELL_CYCLE_PHASE_TRANSITION	242	-0.48416	-1.75267	0.0202429	0.153404	0.938	3921	tags=45%, list=19%, signal=55%
GO_LUNG_CELL_DIFFERENTIATION	24	-0.558453	-1.6939	0.0203252	0.160037	0.974	1375	tags=33%, list=7%, signal=36%
GO_HISTONE_METHYLATION	67	-0.485706	-1.64234	0.0203252	0.180406	0.995	4999	tags=48%, list=24%, signal=63%
GO_CELL_SURFACE_RECEPTOR_SIGNALING_PATHWAY_INVOLVED_IN_HEART_DEVELOPMENT	15	-0.563785	-1.59894	0.0204082	0.197325	0.999	2327	tags=27%, list=11%, signal=30%
GO_POSITIVE_REGULATION_OF_CYTOKINESIS	25	-0.593193	-1.72247	0.0212355	0.151292	0.964	2958	tags=52%, list=14%, signal=61%
GO_REGULATION_OF_ALTERNATIVE_MRNA_SPLICING_VIA_SPLICEOSOME	30	-0.530264	-1.61417	0.0215686	0.195038	0.998	5494	tags=67%, list=27%, signal=91%
GO_SISTER_CHROMATID_COHESION	97	-0.622129	-1.83805	0.0216535	0.181738	0.783	4340	tags=60%, list=21%, signal=76%
GO_HINDBRAIN_MORPHOGENESIS	39	-0.483062	-1.58699	0.0216963	0.202629	0.999	4108	tags=46%, list=20%, signal=58%
GO_NEGATIVE_REGULATION_OF_CELL_CYCLE_PROCESS	196	-0.425927	-1.69112	0.0219561	0.161101	0.975	4389	tags=44%, list=21%, signal=55%
GO_NEGATIVE_REGULATION_OF_CHROMATIN_MODIFICATION	42	-0.530724	-1.68167	0.0221328	0.160966	0.983	2756	tags=43%, list=13%, signal=49%
GO_DNA_REPLICATION	186	-0.56774	-1.85946	0.0222222	0.189009	0.735	3845	tags=50%, list=19%, signal=61%
GO_RECOMBINATIONAL_REPAIR	68	-0.535469	-1.7125	0.0224033	0.152806	0.966	2906	tags=40%, list=14%, signal=46%
GO_DIGESTIVE_TRACT_MORPHOGENESIS	47	-0.475333	-1.55323	0.0224033	0.221111	0.999	3072	tags=23%, list=15%, signal=27%
GO_ORGANELLE_FISSION	442	-0.471485	-1.78813	0.0224949	0.1595	0.883	3834	tags=40%, list=19%, signal=49%
GO_G2_DNA_DAMAGE_CHECKPOINT	30	-0.527687	-1.64811	0.022541	0.177536	0.993	3778	tags=47%, list=18%, signal=57%
GO_SISTER_CHROMATID_SEGREGATION	158	-0.594146	-1.80668	0.0225873	0.154973	0.848	2976	tags=49%, list=15%, signal=57%
GO_REGULATION_OF_DOPAMINE_SECRETION	20	-0.601816	-1.67711	0.0229008	0.161223	0.985	1137	tags=30%, list=6%, signal=32%
GO_DIENCEPHALON_DEVELOPMENT	75	-0.434738	-1.58864	0.023166	0.204521	0.999	5071	tags=44%, list=25%, signal=58%
GO_MITOTIC_SISTER_CHROMATID_SEGREGATION	87	-0.633544	-1.82493	0.0232068	0.158094	0.806	2976	tags=54%, list=15%, signal=63%
GO_REFLEX	20	-0.561008	-1.62369	0.0234375	0.193429	0.996	3669	tags=45%, list=18%, signal=55%
GO_POSITIVE_REGULATION_OF_CELLULAR_RESPONSE_TO_INSULIN_STIMULUS	20	-0.522256	-1.57915	0.0234375	0.209846	0.999	1797	tags=30%, list=9%, signal=33%
GO_MITOTIC_SPINDLE_ASSEMBLY	38	-0.558746	-1.73239	0.0234834	0.153389	0.958	3019	tags=45%, list=15%, signal=52%
GO_NERVE_DEVELOPMENT	65	-0.466129	-1.64078	0.0235294	0.181328	0.995	2364	tags=28%, list=12%, signal=31%
GO_SOMITE_DEVELOPMENT	72	-0.457317	-1.59275	0.0237624	0.20162	0.999	2249	tags=29%, list=11%, signal=33%
GO_SPINDLE_ASSEMBLY	65	-0.539371	-1.7538	0.024	0.156295	0.938	3386	tags=45%, list=17%, signal=53%
GO_SYNAPSE_ASSEMBLY	64	-0.518872	-1.75485	0.0241935	0.15695	0.935	5285	tags=56%, list=26%, signal=76%
GO_DORSAL_SPINAL_CORD_DEVELOPMENT	19	-0.581897	-1.60483	0.0241935	0.195801	0.998	1158	tags=26%, list=6%, signal=28%
GO_REGULATION_OF_DNA_BINDING	89	-0.371305	-1.54412	0.0243902	0.222561	0.999	2336	tags=26%, list=11%, signal=29%
GO_TELENCEPHALON_GLIAL_CELL_MIGRATION	18	-0.571098	-1.62303	0.0254237	0.19199	0.996	907	tags=33%, list=4%, signal=35%
GO_CEREBELLAR_CORTEX_DEVELOPMENT	46	-0.47856	-1.60991	0.0255403	0.191987	0.998	3722	tags=43%, list=18%, signal=53%
GO_CEREBELLAR_CORTEX_MORPHOGENESIS	30	-0.521688	-1.59671	0.0255906	0.199177	0.999	4108	tags=50%, list=20%, signal=62%
GO_REGULATION_OF_DENDRITE_MORPHOGENESIS	72	-0.44616	-1.65101	0.0263158	0.174907	0.993	2883	tags=32%, list=14%, signal=37%
GO_NEURAL_CREST_CELL_MIGRATION	48	-0.485931	-1.58832	0.0266667	0.203867	0.999	4880	tags=48%, list=24%, signal=63%
GO_STRAND_DISPLACEMENT	23	-0.685705	-1.7637	0.0276134	0.151569	0.922	2643	tags=57%, list=13%, signal=65%
GO_NEGATIVE_REGULATION_OF_CHROMOSOME_SEGREGATION	25	-0.670698	-1.72778	0.0276134	0.152689	0.961	3892	tags=68%, list=19%, signal=84%
GO_DNA_METHYLATION_OR_DEMETHYLATION	51	-0.453884	-1.57352	0.028	0.210604	0.999	3544	tags=39%, list=17%, signal=47%
GO_MITOCHONDRION_LOCALIZATION	33	-0.437726	-1.58187	0.028169	0.207975	0.999	2854	tags=30%, list=14%, signal=35%
GO_CEREBRAL_CORTEX_RADIALLY_ORIENTED_CELL_MIGRATION	27	-0.50315	-1.59973	0.0284553	0.197287	0.999	1366	tags=30%, list=7%, signal=32%
GO_REGULATION_OF_NFAT_PROTEIN_IMPORT_INTO_NUCLEUS	16	-0.588876	-1.61159	0.0285714	0.191823	0.998	2883	tags=50%, list=14%, signal=58%
GO_ADULT_LOCOMOTORY_BEHAVIOR	77	-0.426252	-1.61322	0.029703	0.191826	0.998	3669	tags=34%, list=18%, signal=41%
GO_PROTEIN_DEPOLYMERIZATION	22	-0.548492	-1.66398	0.0301887	0.165837	0.991	3781	tags=55%, list=18%, signal=67%
GO_DNA_CONFORMATION_CHANGE	235	-0.512846	-1.68455	0.0302457	0.1657	0.979	5224	tags=54%, list=26%, signal=72%
GO_CELL_CYCLE_CHECKPOINT	175	-0.471595	-1.72436	0.0306748	0.151927	0.963	3947	tags=43%, list=19%, signal=53%
GO_POSITIVE_REGULATION_OF_CARDIAC_MUSCLE_CELL_PROLIFERATION	18	-0.517736	-1.52746	0.0307377	0.234396	0.999	3778	tags=39%, list=18%, signal=48%
GO_REGULATION_OF_SIGNAL_TRANSDUCTION_BY_P53_CLASS_MEDIATOR	152	-0.386364	-1.56149	0.0308008	0.213812	0.999	2961	tags=30%, list=14%, signal=35%
GO_CENTROSOME_LOCALIZATION	16	-0.573142	-1.65508	0.030888	0.170662	0.992	3612	tags=50%, list=18%, signal=61%
GO_PITUITARY_GLAND_DEVELOPMENT	41	-0.495593	-1.61599	0.0309478	0.193607	0.998	5071	tags=46%, list=25%, signal=61%
GO_REGULATION_OF_GLIAL_CELL_DIFFERENTIATION	57	-0.415846	-1.54722	0.0310078	0.22375	0.999	2419	tags=30%, list=12%, signal=34%
GO_MITOTIC_NUCLEAR_DIVISION	332	-0.505198	-1.77323	0.0310559	0.155638	0.912	3968	tags=46%, list=19%, signal=57%
GO_MACROMOLECULE_METHYLATION	164	-0.381137	-1.5466	0.03125	0.223671	0.999	5252	tags=38%, list=26%, signal=50%
GO_WALKING_BEHAVIOR	30	-0.502933	-1.60313	0.0314961	0.195118	0.998	2472	tags=30%, list=12%, signal=34%
GO_CELL_DIFFERENTIATION_IN_HINDBRAIN	21	-0.588451	-1.62734	0.0315582	0.192062	0.996	4117	tags=62%, list=20%, signal=77%
GO_RETINA_MORPHOGENESIS_IN_CAMERA_TYPE_EYE	43	-0.450138	-1.56884	0.0316206	0.212211	0.999	4873	tags=44%, list=24%, signal=58%
GO_NEURON_MIGRATION	102	-0.373628	-1.51572	0.0316206	0.245991	1	3693	tags=31%, list=18%, signal=38%
GO_ATRIOVENTRICULAR_VALVE_MORPHOGENESIS	16	-0.57215	-1.61259	0.0317125	0.191573	0.998	2592	tags=31%, list=13%, signal=36%
GO_NEURON_CELL_CELL_ADHESION	16	-0.655795	-1.63611	0.0318091	0.185625	0.995	5159	tags=75%, list=25%, signal=100%
GO_REGULATION_OF_PROTEIN_COMPLEX_DISASSEMBLY	193	-0.39442	-1.64809	0.0318725	0.176323	0.993	2622	tags=31%, list=13%, signal=35%
GO_REGULATION_OF_HEART_GROWTH	41	-0.420035	-1.50047	0.0323232	0.257027	1	3778	tags=37%, list=18%, signal=45%
GO_PEPTIDYL_LYSINE_METHYLATION	56	-0.466907	-1.55711	0.0327198	0.218068	0.999	4999	tags=45%, list=24%, signal=59%
GO_REGULATION_OF_PROTEIN_PHOSPHATASE_TYPE_2A_ACTIVITY	23	-0.552956	-1.62644	0.0327553	0.190967	0.996	4034	tags=48%, list=20%, signal=60%
GO_ESTABLISHMENT_OF_MITOTIC_SPINDLE_ORIENTATION	18	-0.570003	-1.57523	0.032882	0.210273	0.999	2608	tags=50%, list=13%, signal=57%
GO_NEURAL_PRECURSOR_CELL_PROLIFERATION	66	-0.38743	-1.48886	0.0331384	0.263852	1	2090	tags=26%, list=10%, signal=29%
GO_REGULATION_OF_RNA_SPLICING	85	-0.436464	-1.57596	0.0332681	0.21029	0.999	5554	tags=51%, list=27%, signal=69%
GO_OLIGODENDROCYTE_DIFFERENTIATION	55	-0.416748	-1.56468	0.0334646	0.214216	0.999	2962	tags=27%, list=14%, signal=32%
GO_MULTICELLULAR_ORGANISM_GROWTH	73	-0.383749	-1.50224	0.0337972	0.256191	1	3181	tags=30%, list=16%, signal=36%
GO_GLIAL_CELL_DIFFERENTIATION	129	-0.337465	-1.46046	0.0337972	0.283716	1	2962	tags=24%, list=14%, signal=28%
GO_POSTTRANSCRIPTIONAL_GENE_SILENCING	36	-0.53753	-1.59499	0.0338645	0.199443	0.999	3471	tags=42%, list=17%, signal=50%
GO_INTRACELLULAR_ESTROGEN_RECEPTOR_SIGNALING_PATHWAY	18	-0.562605	-1.55455	0.0341151	0.22105	0.999	1307	tags=33%, list=6%, signal=36%
GO_CHROMOSOME_CONDENSATION	26	-0.684318	-1.7009	0.034413	0.156221	0.968	3834	tags=65%, list=19%, signal=80%
GO_ENDOCRINE_SYSTEM_DEVELOPMENT	118	-0.400864	-1.49595	0.0344828	0.260126	1	4485	tags=38%, list=22%, signal=49%
GO_DNA_INTEGRITY_CHECKPOINT	133	-0.446272	-1.68369	0.0357143	0.165378	0.979	2929	tags=34%, list=14%, signal=39%
GO_NEGATIVE_REGULATION_OF_GLIOGENESIS	36	-0.440354	-1.4925	0.0361446	0.261875	1	3287	tags=33%, list=16%, signal=40%
GO_NEGATIVE_REGULATION_OF_DNA_DEPENDENT_DNA_REPLICATION	15	-0.657783	-1.58704	0.0362903	0.203544	0.999	5518	tags=73%, list=27%, signal=100%
GO_INTERSTRAND_CROSS_LINK_REPAIR	38	-0.542475	-1.66639	0.0364372	0.167688	0.991	2731	tags=45%, list=13%, signal=52%
GO_REGULATION_OF_CYTOKINESIS	53	-0.448361	-1.6097	0.0368217	0.191187	0.998	2958	tags=40%, list=14%, signal=46%
GO_REGULATION_OF_DNA_REPAIR	65	-0.454983	-1.61799	0.0375494	0.193154	0.998	2691	tags=31%, list=13%, signal=35%
GO_REGULATION_OF_CHROMOSOME_SEGREGATION	77	-0.57397	-1.76934	0.0377734	0.155955	0.918	3511	tags=55%, list=17%, signal=66%
GO_RECIPROCAL_DNA_RECOMBINATION	32	-0.534502	-1.61821	0.038	0.194	0.997	2643	tags=38%, list=13%, signal=43%
GO_ANTERIOR_POSTERIOR_PATTERN_SPECIFICATION	181	-0.415913	-1.55021	0.0383838	0.223434	0.999	5773	tags=46%, list=28%, signal=63%
GO_SPINAL_CORD_PATTERNING	24	-0.517062	-1.51394	0.0389344	0.247782	1	3179	tags=33%, list=16%, signal=39%
GO_REGULATION_OF_DOUBLE_STRAND_BREAK_REPAIR	30	-0.529668	-1.62161	0.039501	0.192932	0.996	2480	tags=33%, list=12%, signal=38%
GO_IONOTROPIC_GLUTAMATE_RECEPTOR_SIGNALING_PATHWAY	24	-0.618682	-1.6773	0.0395257	0.162272	0.985	3508	tags=50%, list=17%, signal=60%
GO_POSITIVE_REGULATION_OF_MICROTUBULE_POLYMERIZATION_OR_DEPOLYMERIZATION	22	-0.443436	-1.51852	0.0396226	0.24457	0.999	1718	tags=32%, list=8%, signal=35%
GO_CRANIAL_NERVE_DEVELOPMENT	41	-0.465952	-1.53479	0.040153	0.230417	0.999	1129	tags=24%, list=6%, signal=26%
GO_SPINDLE_CHECKPOINT	21	-0.674686	-1.67889	0.0403226	0.161778	0.985	3892	tags=71%, list=19%, signal=88%
GO_NEGATIVE_REGULATION_OF_MRNA_SPLICING_VIA_SPLICEOSOME	17	-0.610181	-1.59528	0.0409357	0.200066	0.999	5269	tags=65%, list=26%, signal=87%
GO_POSITIVE_REGULATION_OF_CELL_CYCLE	298	-0.352495	-1.56764	0.0410959	0.212913	0.999	3359	tags=29%, list=16%, signal=34%
GO_SYMPATHETIC_NERVOUS_SYSTEM_DEVELOPMENT	21	-0.543967	-1.53431	0.0419162	0.228258	0.999	1137	tags=33%, list=6%, signal=35%
GO_POSITIVE_REGULATION_OF_DENDRITE_DEVELOPMENT	59	-0.453295	-1.56905	0.042	0.212944	0.999	3860	tags=42%, list=19%, signal=52%
GO_FEMALE_MEIOTIC_DIVISION	22	-0.543866	-1.58642	0.0420168	0.202417	0.999	4487	tags=41%, list=22%, signal=52%
GO_REGULATION_OF_ACTIVIN_RECEPTOR_SIGNALING_PATHWAY	24	-0.494479	-1.50783	0.0420168	0.252487	1	1786	tags=25%, list=9%, signal=27%
GO_DNA_REPAIR	424	-0.423231	-1.6141	0.0426829	0.194015	0.998	2992	tags=34%, list=15%, signal=39%
GO_REGULATION_OF_TRANSCRIPTION_INVOLVED_IN_G1_S_TRANSITION_OF_MITOTIC_CELL_CYCLE	24	-0.65658	-1.73035	0.0430528	0.15279	0.96	4239	tags=58%, list=21%, signal=73%
GO_POSITIVE_REGULATION_OF_RNA_SPLICING	21	-0.543129	-1.58053	0.043222	0.208934	0.999	5310	tags=62%, list=26%, signal=84%
GO_REGULATION_OF_CHROMATIN_SILENCING	19	-0.626173	-1.6061	0.043299	0.195038	0.998	4473	tags=63%, list=22%, signal=81%
GO_LOCOMOTORY_BEHAVIOR	170	-0.392567	-1.5391	0.0438247	0.228897	0.999	3779	tags=32%, list=18%, signal=39%
GO_RETINA_DEVELOPMENT_IN_CAMERA_TYPE_EYE	123	-0.3232	-1.38122	0.0438247	0.350552	1	2886	tags=24%, list=14%, signal=27%
GO_POSITIVE_REGULATION_OF_NEURON_APOPTOTIC_PROCESS	45	-0.381988	-1.43783	0.0438413	0.30601	1	2599	tags=27%, list=13%, signal=30%
GO_UTERUS_DEVELOPMENT	17	-0.562601	-1.54879	0.0441767	0.223429	0.999	3250	tags=41%, list=16%, signal=49%
GO_ATP_DEPENDENT_CHROMATIN_REMODELING	66	-0.530431	-1.62914	0.0442308	0.191706	0.996	5565	tags=62%, list=27%, signal=85%
GO_REGULATION_OF_RESPIRATORY_SYSTEM_PROCESS	15	-0.574784	-1.57744	0.0442308	0.211161	0.999	4117	tags=53%, list=20%, signal=67%
GO_ENDOCRINE_PANCREAS_DEVELOPMENT	36	-0.444165	-1.47953	0.0443548	0.269027	1	4163	tags=39%, list=20%, signal=49%
GO_NEUROBLAST_PROLIFERATION	26	-0.466575	-1.4725	0.0443548	0.272729	1	1318	tags=27%, list=6%, signal=29%
GO_ATRIOVENTRICULAR_VALVE_DEVELOPMENT	19	-0.526177	-1.56271	0.0443975	0.215	0.999	2592	tags=26%, list=13%, signal=30%
GO_NEUROMUSCULAR_PROCESS_CONTROLLING_BALANCE	49	-0.475112	-1.57729	0.0449898	0.210433	0.999	3823	tags=43%, list=19%, signal=53%
GO_REGULATION_OF_GLIOGENESIS	87	-0.342394	-1.39353	0.0449898	0.340246	1	2419	tags=24%, list=12%, signal=27%
GO_EMBRYONIC_SKELETAL_SYSTEM_DEVELOPMENT	117	-0.43491	-1.53589	0.0451866	0.229799	0.999	3847	tags=37%, list=19%, signal=45%
GO_DNA_REPLICATION_INITIATION	28	-0.691749	-1.72397	0.0459082	0.15087	0.963	3460	tags=64%, list=17%, signal=77%
GO_POSITIVE_REGULATION_OF_FILOPODIUM_ASSEMBLY	23	-0.453394	-1.46132	0.0466019	0.285107	1	4237	tags=48%, list=21%, signal=60%
GO_NEGATIVE_REGULATION_OF_DENDRITE_DEVELOPMENT	27	-0.470701	-1.50713	0.046748	0.252709	1	3860	tags=37%, list=19%, signal=46%
GO_REGULATION_OF_CENTROSOME_CYCLE	37	-0.497471	-1.60144	0.0470588	0.196313	0.998	2197	tags=35%, list=11%, signal=39%
GO_POSITIVE_REGULATION_OF_HISTONE_METHYLATION	27	-0.540359	-1.52749	0.0471311	0.235284	0.999	4578	tags=52%, list=22%, signal=67%
GO_GLIOGENESIS	165	-0.314115	-1.40852	0.0471513	0.329464	1	1183	tags=16%, list=6%, signal=17%
GO_SEGMENTATION	84	-0.413513	-1.50324	0.048	0.256659	1	4108	tags=38%, list=20%, signal=47%
GO_PROTEIN_DNA_COMPLEX_SUBUNIT_ORGANIZATION	203	-0.476449	-1.5302	0.0487329	0.233237	0.999	5746	tags=57%, list=28%, signal=78%
GO_PROTEIN_LOCALIZATION_TO_CHROMOSOME	34	-0.562956	-1.66832	0.0490798	0.166538	0.99	1677	tags=38%, list=8%, signal=42%
GO_NEGATIVE_REGULATION_OF_CELL_MORPHOGENESIS_INVOLVED_IN_DIFFERENTIATION	107	-0.362103	-1.4607	0.0491159	0.285163	1	3511	tags=29%, list=17%, signal=35%
CRMP1	GO CC
NAME	SIZE	ES	NES	NOM p-val	FDR q-val	FWER p-val	RANK AT MAX	LEADING EDGE
GO_BAF_TYPE_COMPLEX	23	-0.713712	-2.03412	0	0.0712862	0.049	1625	tags=52%, list=8%, signal=57%
GO_SWI_SNF_SUPERFAMILY_TYPE_COMPLEX	70	-0.596297	-1.94184	0	0.102787	0.148	3623	tags=50%, list=18%, signal=61%
GO_MICROTUBULE_ASSOCIATED_COMPLEX	138	-0.494729	-1.93079	0	0.0703424	0.163	3908	tags=42%, list=19%, signal=52%
GO_MICROTUBULE	373	-0.411754	-1.83931	0	0.0747674	0.331	3958	tags=35%, list=19%, signal=43%
GO_SWI_SNF_COMPLEX	15	-0.689935	-1.86126	0.00188324	0.0752756	0.279	1625	tags=53%, list=8%, signal=58%
GO_MITOTIC_SPINDLE	49	-0.614049	-1.94845	0.00192308	0.139296	0.135	2387	tags=49%, list=12%, signal=55%
GO_AGGRESOME	29	-0.490924	-1.76875	0.00194553	0.121471	0.505	3711	tags=45%, list=18%, signal=55%
GO_KINESIN_COMPLEX	52	-0.631655	-1.90966	0.0019685	0.0742911	0.189	2872	tags=52%, list=14%, signal=60%
GO_SYNAPTONEMAL_COMPLEX	32	-0.589001	-1.83292	0.00203252	0.0686317	0.345	1901	tags=28%, list=9%, signal=31%
GO_CONDENSED_NUCLEAR_CHROMOSOME	74	-0.576089	-1.88574	0.00380228	0.07289	0.225	3676	tags=41%, list=18%, signal=49%
GO_PCG_PROTEIN_COMPLEX	39	-0.594907	-1.83396	0.00556586	0.0726395	0.344	2674	tags=46%, list=13%, signal=53%
GO_SPINDLE_POLE	111	-0.546544	-1.87409	0.00978474	0.0731899	0.251	3892	tags=51%, list=19%, signal=63%
GO_SPINDLE_MICROTUBULE	56	-0.554041	-1.89915	0.0116959	0.0709936	0.201	3019	tags=45%, list=15%, signal=52%
GO_CYTOPLASMIC_MICROTUBULE	51	-0.41103	-1.58638	0.0122699	0.177226	0.872	3908	tags=37%, list=19%, signal=46%
GO_SPINDLE	259	-0.493195	-1.94068	0.01341	0.077904	0.148	3790	tags=43%, list=19%, signal=52%
GO_MICROTUBULE_ORGANIZING_CENTER_PART	132	-0.444651	-1.65981	0.0135922	0.131734	0.746	2622	tags=32%, list=13%, signal=36%
GO_NUCLEAR_HETEROCHROMATIN	29	-0.629331	-1.74756	0.014733	0.122076	0.565	4869	tags=66%, list=24%, signal=86%
GO_NUCLEAR_TRANSCRIPTIONAL_REPRESSOR_COMPLEX	21	-0.623012	-1.7418	0.015625	0.122754	0.583	4311	tags=57%, list=21%, signal=72%
GO_CENTROSOME	450	-0.369596	-1.62616	0.0156556	0.15062	0.814	3958	tags=33%, list=19%, signal=40%
GO_CHD_TYPE_COMPLEX	17	-0.656263	-1.75227	0.0159046	0.12445	0.554	4219	tags=65%, list=21%, signal=81%
GO_CONDENSED_CHROMOSOME	167	-0.57889	-1.86085	0.0171756	0.0690944	0.283	4277	tags=50%, list=21%, signal=63%
GO_NUCLEAR_PERIPHERY	115	-0.447867	-1.67746	0.019084	0.131609	0.711	3676	tags=37%, list=18%, signal=45%
GO_MICROTUBULE_PLUS_END	16	-0.680837	-1.71927	0.0193424	0.123706	0.641	3908	tags=75%, list=19%, signal=93%
GO_CHROMATIN	396	-0.453551	-1.6731	0.0201465	0.13093	0.719	5603	tags=51%, list=27%, signal=69%
GO_ACETYLTRANSFERASE_COMPLEX	83	-0.49665	-1.74031	0.0203327	0.112608	0.584	3509	tags=39%, list=17%, signal=46%
GO_CHROMOSOME_CENTROMERIC_REGION	148	-0.583577	-1.84023	0.0208333	0.0805894	0.33	4340	tags=54%, list=21%, signal=68%
GO_MICROTUBULE_END	21	-0.627584	-1.71245	0.0235294	0.120661	0.653	3908	tags=67%, list=19%, signal=82%
GO_NUCLEAR_CHROMOSOME	479	-0.454221	-1.691	0.0242537	0.127685	0.689	5603	tags=51%, list=27%, signal=68%
GO_IONOTROPIC_GLUTAMATE_RECEPTOR_COMPLEX	46	-0.580642	-1.71545	0.0244898	0.122871	0.649	3595	tags=48%, list=18%, signal=58%
GO_HISTONE_METHYLTRANSFERASE_COMPLEX	60	-0.512882	-1.66403	0.0260521	0.135645	0.738	4730	tags=50%, list=23%, signal=65%
GO_NUCLEAR_CHROMATIN	269	-0.432317	-1.57899	0.0273723	0.173522	0.875	5603	tags=51%, list=27%, signal=69%
GO_ESC_E_Z_COMPLEX	15	-0.655272	-1.64705	0.0299065	0.136894	0.768	4473	tags=67%, list=22%, signal=85%
GO_HETEROCHROMATIN	59	-0.513806	-1.68458	0.0300188	0.129812	0.7	4927	tags=56%, list=24%, signal=73%
GO_CENTRIOLE	91	-0.472422	-1.63135	0.0306513	0.148672	0.803	4262	tags=42%, list=21%, signal=53%
GO_CONDENSED_CHROMOSOME_CENTROMERIC_REGION	81	-0.628348	-1.74148	0.030888	0.117396	0.583	4204	tags=64%, list=21%, signal=80%
GO_TRANSCRIPTIONAL_REPRESSOR_COMPLEX	71	-0.460486	-1.58159	0.0313725	0.178411	0.874	4791	tags=42%, list=23%, signal=55%
GO_KINETOCHORE	100	-0.583314	-1.76822	0.0324427	0.114765	0.506	4340	tags=57%, list=21%, signal=72%
GO_NUCLEAR_MATRIX	94	-0.435929	-1.62054	0.0324427	0.148668	0.825	3498	tags=35%, list=17%, signal=42%
GO_SITE_OF_POLARIZED_GROWTH	138	-0.423743	-1.59839	0.0365112	0.167798	0.859	2617	tags=29%, list=13%, signal=33%
GO_SPINDLE_MIDZONE	25	-0.608884	-1.69573	0.0374753	0.132519	0.679	2701	tags=56%, list=13%, signal=64%
GO_PROTEIN_PHOSPHATASE_TYPE_2A_COMPLEX	19	-0.615805	-1.62516	0.0376238	0.147989	0.819	4034	tags=53%, list=20%, signal=65%
GO_PRESYNAPTIC_ACTIVE_ZONE	28	-0.682147	-1.69481	0.0401606	0.12864	0.681	4699	tags=68%, list=23%, signal=88%
GO_CHROMOSOMAL_REGION	288	-0.498401	-1.72162	0.0422794	0.126439	0.632	4944	tags=49%, list=24%, signal=64%
GO_AMPA_GLUTAMATE_RECEPTOR_COMPLEX	26	-0.592527	-1.64816	0.0430328	0.139371	0.766	2454	tags=46%, list=12%, signal=52%
GO_NEURON_SPINE	114	-0.417054	-1.57088	0.0451745	0.178656	0.89	4190	tags=39%, list=20%, signal=48%
GO_MLL1_2_COMPLEX	25	-0.54276	-1.58	0.0478088	0.175892	0.874	4730	tags=44%, list=23%, signal=57%
CRMP1	GO MF
NAME	SIZE	ES	NES	NOM p-val	FDR q-val	FWER p-val	RANK AT MAX	LEADING EDGE
GO_STRUCTURE_SPECIFIC_DNA_BINDING	109	-0.568483	-1.99118	0	0.110223	0.107	3594	tags=47%, list=18%, signal=56%
GO_CHROMATIN_BINDING	397	-0.514345	-1.95541	0	0.0960185	0.152	3529	tags=41%, list=17%, signal=49%
GO_CHROMATIN_DNA_BINDING	72	-0.561115	-1.92706	0	0.0731864	0.203	3594	tags=44%, list=18%, signal=54%
GO_RNA_POLYMERASE_II_TRANSCRIPTION_COACTIVATOR_ACTIVITY	35	-0.539305	-1.79405	0	0.134757	0.572	2532	tags=37%, list=12%, signal=42%
GO_MICROTUBULE_MOTOR_ACTIVITY	75	-0.543833	-1.81084	0.00193424	0.12393	0.524	3765	tags=45%, list=18%, signal=55%
GO_MICROTUBULE_BINDING	185	-0.453545	-1.85293	0.00195312	0.114186	0.402	2726	tags=34%, list=13%, signal=38%
GO_TUBULIN_BINDING	249	-0.421574	-1.814	0.00195695	0.133122	0.517	2749	tags=32%, list=13%, signal=36%
GO_EXTRACELLULAR_GLUTAMATE_GATED_ION_CHANNEL_ACTIVITY	20	-0.722799	-1.84437	0.00196078	0.108957	0.422	3508	tags=55%, list=17%, signal=66%
GO_DNA_SECONDARY_STRUCTURE_BINDING	23	-0.717296	-1.93922	0.00197239	0.0843087	0.183	2643	tags=61%, list=13%, signal=70%
GO_LYSINE_N_METHYLTRANSFERASE_ACTIVITY	38	-0.563415	-1.87235	0.00391389	0.106257	0.354	2489	tags=37%, list=12%, signal=42%
GO_HISTONE_LYSINE_N_METHYLTRANSFERASE_ACTIVITY	32	-0.597235	-1.87856	0.00393701	0.119792	0.344	2489	tags=44%, list=12%, signal=50%
GO_TRANSCRIPTIONAL_REPRESSOR_ACTIVITY_RNA_POLYMERASE_II_ACTIVATING_TRANSCRIPTION_FACTOR_BINDING	51	-0.484617	-1.74954	0.00607287	0.152948	0.698	2532	tags=31%, list=12%, signal=36%
GO_PROTEIN_METHYLTRANSFERASE_ACTIVITY	60	-0.476959	-1.74523	0.0075188	0.149187	0.709	3933	tags=37%, list=19%, signal=45%
GO_HISTONE_METHYLTRANSFERASE_ACTIVITY	43	-0.532423	-1.76766	0.00775194	0.136909	0.641	2489	tags=37%, list=12%, signal=42%
GO_HISTONE_BINDING	160	-0.531911	-1.73177	0.00988142	0.151047	0.736	5600	tags=60%, list=27%, signal=82%
GO_NUCLEOSOME_BINDING	43	-0.599993	-1.7419	0.0101833	0.144816	0.713	4277	tags=65%, list=21%, signal=82%
GO_KINESIN_BINDING	30	-0.578484	-1.7681	0.0136187	0.146968	0.641	3785	tags=50%, list=19%, signal=61%
GO_MOTOR_ACTIVITY	127	-0.41359	-1.59638	0.01417	0.206796	0.942	3602	tags=34%, list=18%, signal=41%
GO_PEPTIDE_N_ACETYLTRANSFERASE_ACTIVITY	56	-0.506833	-1.7081	0.015444	0.172655	0.796	3509	tags=39%, list=17%, signal=47%
GO_METHYLATED_HISTONE_BINDING	44	-0.583185	-1.77515	0.0158103	0.148633	0.617	2107	tags=41%, list=10%, signal=46%
GO_PHOSPHATASE_INHIBITOR_ACTIVITY	34	-0.47624	-1.6314	0.0158416	0.185059	0.907	3542	tags=38%, list=17%, signal=46%
GO_LAMIN_BINDING	16	-0.541311	-1.62041	0.016	0.18494	0.921	2740	tags=38%, list=13%, signal=43%
GO_HISTONE_DEACETYLASE_BINDING	99	-0.412147	-1.62782	0.0180361	0.184661	0.913	3347	tags=32%, list=16%, signal=38%
GO_MRNA_3_UTR_BINDING	43	-0.525564	-1.69024	0.0182927	0.168514	0.83	4190	tags=49%, list=20%, signal=61%
GO_DEMETHYLASE_ACTIVITY	29	-0.590983	-1.68169	0.0189474	0.173672	0.844	1748	tags=38%, list=9%, signal=41%
GO_TRANSMITTER_GATED_CHANNEL_ACTIVITY	26	-0.605936	-1.69615	0.020202	0.174813	0.82	3669	tags=54%, list=18%, signal=66%
GO_AU_RICH_ELEMENT_BINDING	18	-0.578551	-1.65477	0.0208729	0.174087	0.88	1985	tags=39%, list=10%, signal=43%
GO_DEACETYLASE_ACTIVITY	53	-0.46515	-1.63602	0.0208729	0.189893	0.903	4791	tags=49%, list=23%, signal=64%
GO_RNA_POLYMERASE_II_TRANSCRIPTION_COFACTOR_ACTIVITY	87	-0.398718	-1.56632	0.0219561	0.232102	0.961	2532	tags=26%, list=12%, signal=30%
GO_NUCLEOSOMAL_DNA_BINDING	28	-0.612949	-1.66363	0.024	0.180362	0.867	4277	tags=64%, list=21%, signal=81%
GO_CORE_PROMOTER_BINDING	141	-0.428273	-1.66126	0.0240964	0.171654	0.87	3195	tags=33%, list=16%, signal=38%
GO_GLUTAMATE_RECEPTOR_ACTIVITY	27	-0.624905	-1.66179	0.0243408	0.17684	0.87	3779	tags=52%, list=18%, signal=64%
GO_POLY_PYRIMIDINE_TRACT_BINDING	15	-0.610662	-1.64859	0.0244898	0.176695	0.885	5413	tags=53%, list=26%, signal=72%
GO_HISTONE_DEMETHYLASE_ACTIVITY	22	-0.667361	-1.66725	0.0246914	0.188525	0.864	2522	tags=50%, list=12%, signal=57%
GO_MRNA_BINDING	135	-0.429346	-1.58847	0.0249042	0.214006	0.949	3985	tags=40%, list=19%, signal=49%
GO_DNA_HELICASE_ACTIVITY	48	-0.60907	-1.73115	0.0257426	0.143843	0.736	4379	tags=52%, list=21%, signal=66%
GO_HELICASE_ACTIVITY	143	-0.525676	-1.70489	0.0277778	0.169204	0.802	4523	tags=47%, list=22%, signal=60%
GO_TRANSCRIPTION_COREPRESSOR_ACTIVITY	199	-0.362058	-1.53469	0.0282258	0.252407	0.978	3745	tags=33%, list=18%, signal=40%
GO_ATP_DEPENDENT_DNA_HELICASE_ACTIVITY	30	-0.607285	-1.66608	0.0292969	0.183506	0.865	2447	tags=40%, list=12%, signal=45%
GO_UBIQUITIN_LIKE_PROTEIN_SPECIFIC_PROTEASE_ACTIVITY	90	-0.420402	-1.57219	0.030426	0.228103	0.957	3286	tags=34%, list=16%, signal=41%
GO_N_ACYLTRANSFERASE_ACTIVITY	91	-0.385535	-1.53264	0.0319361	0.245871	0.979	3594	tags=32%, list=18%, signal=38%
GO_PROTEIN_DEACETYLASE_ACTIVITY	43	-0.497235	-1.63237	0.0326923	0.189204	0.906	4791	tags=51%, list=23%, signal=67%
GO_TRANSCRIPTIONAL_REPRESSOR_ACTIVITY_RNA_POLYMERASE_II_TRANSCRIPTION_FACTOR_BINDING	81	-0.396521	-1.53046	0.0347648	0.244709	0.981	2532	tags=26%, list=12%, signal=29%
GO_N_METHYLTRANSFERASE_ACTIVITY	66	-0.420101	-1.54236	0.0362595	0.255234	0.976	3933	tags=33%, list=19%, signal=41%
GO_ATPASE_ACTIVITY	405	-0.34385	-1.52486	0.0378486	0.248961	0.982	3683	tags=29%, list=18%, signal=35%
GO_PEPTIDE_HORMONE_RECEPTOR_BINDING	15	-0.527915	-1.51965	0.0426357	0.239759	0.984	2300	tags=33%, list=11%, signal=38%
GO_DNA_DEPENDENT_ATPASE_ACTIVITY	73	-0.539156	-1.69359	0.043222	0.171351	0.826	3367	tags=42%, list=16%, signal=51%
GO_THIOL_DEPENDENT_UBIQUITIN_SPECIFIC_PROTEASE_ACTIVITY	67	-0.438985	-1.51905	0.0458333	0.236774	0.984	3286	tags=34%, list=16%, signal=41%
GO_DYNEIN_BINDING	25	-0.464793	-1.52136	0.0474308	0.245534	0.984	3535	tags=44%, list=17%, signal=53%
GO_N_ACETYLTRANSFERASE_ACTIVITY	76	-0.39874	-1.5238	0.0478927	0.246219	0.982	3594	tags=34%, list=18%, signal=41%
GO_TRANSCRIPTION_FACTOR_BINDING	481	-0.313416	-1.41944	0.0487805	0.327358	0.997	3913	tags=28%, list=19%, signal=34%
GO_SPECTRIN_BINDING	25	-0.540249	-1.58491	0.0498008	0.214623	0.952	3468	tags=44%, list=17%, signal=53%
CRMP1	C2 CGP
NAME	SIZE	ES	NES	NOM p-val	FDR q-val	FWER p-val	RANK AT MAX	LEADING EDGE
VERHAAK_GLIOBLASTOMA_PRONEURAL	165	-0.867271	-2.21415	0	0.0150319	0.021	2066	tags=90%, list=10%, signal=100%
SHEPARD_BMYB_TARGETS	69	-0.663356	-2.13232	0	0.0372047	0.069	3800	tags=57%, list=19%, signal=69%
VILLANUEVA_LIVER_CANCER_KRT19_UP	160	-0.633349	-2.1211	0	0.0310188	0.077	3204	tags=51%, list=16%, signal=60%
SHEPARD_CRUSH_AND_BURN_MUTANT_DN	169	-0.553888	-2.11447	0	0.0258589	0.082	3127	tags=42%, list=15%, signal=49%
REN_ALVEOLAR_RHABDOMYOSARCOMA_UP	94	-0.520406	-1.98797	0	0.113543	0.323	3578	tags=37%, list=17%, signal=45%
ASGHARZADEH_NEUROBLASTOMA_POOR_SURVIVAL_DN	40	-0.576233	-1.95328	0	0.131897	0.416	5254	tags=63%, list=26%, signal=84%
GUENTHER_GROWTH_SPHERICAL_VS_ADHERENT_UP	17	-0.850361	-1.91491	0	0.101982	0.531	2670	tags=82%, list=13%, signal=95%
HUMMEL_BURKITTS_LYMPHOMA_UP	37	-0.574227	-1.90586	0	0.0953675	0.569	2332	tags=41%, list=11%, signal=46%
ZHANG_RESPONSE_TO_IKK_INHIBITOR_AND_TNF_DN	99	-0.465938	-1.82321	0.0019802	0.09609	0.789	3770	tags=41%, list=18%, signal=51%
MARTORIATI_MDM4_TARGETS_NEUROEPITHELIUM_DN	153	-0.456759	-1.81515	0.00206186	0.0950919	0.81	2279	tags=32%, list=11%, signal=36%
RORIE_TARGETS_OF_EWSR1_FLI1_FUSION_DN	29	-0.612125	-1.83343	0.00406504	0.0984395	0.762	1554	tags=34%, list=8%, signal=37%
SCHAEFFER_SOX9_TARGETS_IN_PROSTATE_DEVELOPMENT_DN	43	-0.605519	-1.88724	0.00408163	0.101706	0.632	3139	tags=49%, list=15%, signal=58%
PYEON_HPV_POSITIVE_TUMORS_UP	89	-0.617198	-1.91084	0.00610998	0.100883	0.55	3912	tags=57%, list=19%, signal=71%
DAVICIONI_MOLECULAR_ARMS_VS_ERMS_UP	311	-0.388156	-1.69162	0.00618557	0.129981	0.962	3942	tags=37%, list=19%, signal=45%
GAZIN_EPIGENETIC_SILENCING_BY_KRAS	23	-0.549945	-1.72044	0.00627615	0.123389	0.948	2508	tags=39%, list=12%, signal=45%
MATZUK_MALE_REPRODUCTION_SERTOLI	27	-0.589412	-1.85807	0.00788955	0.0976672	0.706	1867	tags=33%, list=9%, signal=37%
TOYOTA_TARGETS_OF_MIR34B_AND_MIR34C	403	-0.497158	-1.92461	0.00796813	0.121855	0.499	3877	tags=44%, list=19%, signal=53%
LI_WILMS_TUMOR_ANAPLASTIC_UP	19	-0.788115	-1.86349	0.00796813	0.102584	0.698	2961	tags=84%, list=14%, signal=98%
LI_WILMS_TUMOR_VS_FETAL_KIDNEY_1_DN	150	-0.617566	-1.97556	0.008	0.113207	0.355	4033	tags=55%, list=20%, signal=68%
SANSOM_APC_TARGETS	182	-0.345397	-1.58039	0.008	0.192664	0.998	3612	tags=29%, list=18%, signal=34%
GARGALOVIC_RESPONSE_TO_OXIDIZED_PHOSPHOLIPIDS_GREEN_DN	22	-0.576605	-1.77719	0.00806452	0.106695	0.887	2969	tags=41%, list=15%, signal=48%
MIKKELSEN_ES_HCP_WITH_H3K27ME3	37	-0.562209	-1.79423	0.00823045	0.106204	0.864	4457	tags=51%, list=22%, signal=66%
ABRAMSON_INTERACT_WITH_AIRE	39	-0.658025	-1.85538	0.00968992	0.0970668	0.714	3446	tags=56%, list=17%, signal=68%
RIZ_ERYTHROID_DIFFERENTIATION_12HR	41	-0.46065	-1.64979	0.01002	0.149885	0.98	3161	tags=32%, list=15%, signal=37%
KAUFFMANN_MELANOMA_RELAPSE_UP	60	-0.726609	-1.93572	0.0101215	0.129411	0.469	2961	tags=67%, list=14%, signal=78%
YUAN_ZNF143_PARTNERS	20	-0.683336	-1.77932	0.0101215	0.108581	0.886	3580	tags=65%, list=18%, signal=79%
RICKMAN_TUMOR_DIFFERENTIATED_WELL_VS_POORLY_UP	217	-0.478575	-1.76142	0.010142	0.105419	0.908	3894	tags=40%, list=19%, signal=48%
ZWANG_DOWN_BY_2ND_EGF_PULSE	224	-0.431679	-1.67085	0.0103306	0.142964	0.975	6297	tags=51%, list=31%, signal=73%
RIZ_ERYTHROID_DIFFERENTIATION_CCNE1	37	-0.50847	-1.76863	0.0119284	0.107286	0.9	1932	tags=32%, list=9%, signal=36%
SMID_BREAST_CANCER_LUMINAL_A_DN	16	-0.776146	-1.79988	0.0120482	0.105048	0.849	1198	tags=63%, list=6%, signal=66%
FIGUEROA_AML_METHYLATION_CLUSTER_7_UP	99	-0.314023	-1.48093	0.0120482	0.276384	1	2522	tags=22%, list=12%, signal=25%
MARIADASON_RESPONSE_TO_BUTYRATE_SULINDAC_6	45	-0.490019	-1.68688	0.0123203	0.130619	0.965	2279	tags=33%, list=11%, signal=37%
GOBERT_CORE_OLIGODENDROCYTE_DIFFERENTIATION	38	-0.479308	-1.69656	0.0125786	0.130696	0.961	2108	tags=34%, list=10%, signal=38%
AMUNDSON_GAMMA_RADIATION_RESPONSE	40	-0.776014	-1.89624	0.012605	0.0965222	0.599	2088	tags=65%, list=10%, signal=72%
MITSIADES_RESPONSE_TO_APLIDIN_DN	236	-0.561987	-1.8747	0.0138889	0.111249	0.67	3811	tags=50%, list=19%, signal=61%
FRASOR_RESPONSE_TO_SERM_OR_FULVESTRANT_DN	49	-0.688766	-1.8271	0.0142857	0.102062	0.779	3845	tags=67%, list=19%, signal=83%
BACOLOD_RESISTANCE_TO_ALKYLATING_AGENTS_DN	52	-0.443232	-1.64462	0.0143149	0.152675	0.982	1955	tags=31%, list=10%, signal=34%
PUJANA_XPRSS_INT_NETWORK	158	-0.652922	-1.9179	0.0144033	0.105627	0.521	3802	tags=61%, list=19%, signal=75%
GEORGES_CELL_CYCLE_MIR192_TARGETS	58	-0.594806	-1.81573	0.0145833	0.0965187	0.81	3180	tags=53%, list=16%, signal=63%
CHENG_IMPRINTED_BY_ESTRADIOL	97	-0.363006	-1.55482	0.0145833	0.215039	0.999	3471	tags=30%, list=17%, signal=36%
IWANAGA_E2F1_TARGETS_INDUCED_BY_SERUM	29	-0.644866	-1.90048	0.0155642	0.0961754	0.584	2532	tags=55%, list=12%, signal=63%
BOYLAN_MULTIPLE_MYELOMA_C_D_UP	126	-0.362868	-1.56692	0.0159681	0.203592	0.999	3406	tags=29%, list=17%, signal=35%
KONG_E2F3_TARGETS	91	-0.730306	-1.94724	0.016129	0.125272	0.429	3014	tags=70%, list=15%, signal=82%
NADERI_BREAST_CANCER_PROGNOSIS_UP	44	-0.634282	-1.85895	0.0164271	0.103521	0.706	2470	tags=48%, list=12%, signal=54%
ZHOU_CELL_CYCLE_GENES_IN_IR_RESPONSE_6HR	79	-0.741596	-1.8587	0.0167364	0.100333	0.706	2961	tags=72%, list=14%, signal=84%
CHARAFE_BREAST_CANCER_LUMINAL_VS_BASAL_UP	335	-0.387531	-1.67744	0.0176125	0.138932	0.968	3951	tags=32%, list=19%, signal=39%
WHITEFORD_PEDIATRIC_CANCER_MARKERS	110	-0.722705	-1.90861	0.0184049	0.0983318	0.56	3800	tags=73%, list=19%, signal=89%
LE_NEURONAL_DIFFERENTIATION_DN	19	-0.682835	-1.77596	0.0184426	0.106142	0.888	3676	tags=63%, list=18%, signal=77%
MATZUK_SPERMATOCYTE	68	-0.420409	-1.61839	0.0189076	0.167588	0.99	2013	tags=28%, list=10%, signal=31%
DUTERTRE_ESTRADIOL_RESPONSE_24HR_UP	302	-0.63326	-1.9996	0.0200401	0.115932	0.292	3845	tags=61%, list=19%, signal=74%
THILLAINADESAN_ZNF217_TARGETS_UP	42	-0.527037	-1.76856	0.021097	0.105681	0.9	2581	tags=45%, list=13%, signal=52%
LAIHO_COLORECTAL_CANCER_SERRATED_DN	72	-0.538959	-1.75846	0.0216963	0.10512	0.912	4490	tags=50%, list=22%, signal=64%
LIN_NPAS4_TARGETS_UP	147	-0.357899	-1.53493	0.0216963	0.232504	1	3554	tags=29%, list=17%, signal=34%
RIZ_ERYTHROID_DIFFERENTIATION	73	-0.513329	-1.78953	0.0217391	0.108663	0.873	2112	tags=36%, list=10%, signal=40%
PUJANA_BRCA_CENTERED_NETWORK	112	-0.644827	-1.87012	0.0224949	0.107047	0.682	3802	tags=58%, list=19%, signal=71%
PUJANA_BREAST_CANCER_WITH_BRCA1_MUTATED_UP	53	-0.718132	-1.82581	0.0225873	0.100898	0.785	3802	tags=72%, list=19%, signal=88%
MISSIAGLIA_REGULATED_BY_METHYLATION_DN	113	-0.662934	-1.87013	0.0232068	0.111507	0.682	4141	tags=68%, list=20%, signal=85%
SARTIPY_NORMAL_AT_INSULIN_RESISTANCE_DN	18	-0.532853	-1.59169	0.0233918	0.185893	0.997	3337	tags=44%, list=16%, signal=53%
FIGUEROA_AML_METHYLATION_CLUSTER_6_UP	122	-0.289926	-1.39124	0.0239521	0.320535	1	4260	tags=30%, list=21%, signal=37%
KRASNOSELSKAYA_ILF3_TARGETS_DN	43	-0.45142	-1.59025	0.0246407	0.184925	0.997	3140	tags=35%, list=15%, signal=41%
BROWNE_HCMV_INFECTION_20HR_UP	228	-0.331213	-1.51349	0.024952	0.242809	1	4641	tags=36%, list=23%, signal=47%
VANTVEER_BREAST_CANCER_POOR_PROGNOSIS	49	-0.468784	-1.6193	0.0250522	0.168002	0.99	3460	tags=37%, list=17%, signal=44%
WHITFIELD_CELL_CYCLE_G2	167	-0.49847	-1.84154	0.0251046	0.0964571	0.751	3260	tags=44%, list=16%, signal=52%
XU_HGF_TARGETS_INDUCED_BY_AKT1_48HR_DN	25	-0.633002	-1.71695	0.0251046	0.12236	0.95	2630	tags=48%, list=13%, signal=55%
YANG_BREAST_CANCER_ESR1_DN	24	-0.516119	-1.63117	0.0254902	0.158871	0.984	2529	tags=38%, list=12%, signal=43%
REICHERT_MITOSIS_LIN9_TARGETS	27	-0.763257	-1.77758	0.0261569	0.108198	0.887	3734	tags=81%, list=18%, signal=100%
KAUFFMANN_DNA_REPLICATION_GENES	139	-0.506702	-1.78579	0.0264766	0.108469	0.879	3678	tags=47%, list=18%, signal=57%
LOPES_METHYLATED_IN_COLON_CANCER_DN	28	-0.43584	-1.51601	0.0269151	0.245196	1	2644	tags=29%, list=13%, signal=33%
ZHENG_GLIOBLASTOMA_PLASTICITY_UP	236	-0.439846	-1.76654	0.027027	0.105882	0.902	3075	tags=39%, list=15%, signal=45%
ZHANG_TLX_TARGETS_DN	84	-0.715759	-1.91948	0.0277228	0.111052	0.515	3647	tags=71%, list=18%, signal=87%
KONDO_PROSTATE_CANCER_HCP_WITH_H3K27ME3	89	-0.379084	-1.47614	0.0284553	0.272892	1	5038	tags=39%, list=25%, signal=52%
FARMER_BREAST_CANCER_CLUSTER_2	32	-0.774294	-1.7851	0.0285132	0.105142	0.88	2090	tags=72%, list=10%, signal=80%
WEST_ADRENOCORTICAL_CARCINOMA_VS_ADENOMA_UP	18	-0.583177	-1.65315	0.028866	0.149091	0.978	1182	tags=28%, list=6%, signal=29%
HOLLEMAN_VINCRISTINE_RESISTANCE_B_ALL_UP	34	-0.476393	-1.5957	0.028866	0.185494	0.997	3787	tags=41%, list=19%, signal=50%
ZHANG_TLX_TARGETS_36HR_DN	176	-0.594905	-1.79663	0.0291262	0.106077	0.859	3947	tags=56%, list=19%, signal=68%
JEON_SMAD6_TARGETS_DN	19	-0.653658	-1.74219	0.0291667	0.114299	0.928	3711	tags=53%, list=18%, signal=64%
ZHAN_MULTIPLE_MYELOMA_PR_UP	43	-0.781439	-1.76374	0.0295359	0.106547	0.903	3992	tags=86%, list=20%, signal=107%
ZHANG_TLX_TARGETS_60HR_DN	256	-0.60778	-1.93251	0.029703	0.121347	0.48	3647	tags=54%, list=18%, signal=65%
SU_TESTIS	66	-0.508114	-1.72414	0.0301318	0.121192	0.941	4138	tags=45%, list=20%, signal=57%
FISCHER_G1_S_CELL_CYCLE	191	-0.483912	-1.75731	0.0301811	0.104743	0.912	2961	tags=38%, list=14%, signal=44%
EGUCHI_CELL_CYCLE_RB1_TARGETS	23	-0.831841	-1.69266	0.0301811	0.130258	0.962	3460	tags=100%, list=17%, signal=120%
FLORIO_NEOCORTEX_BASAL_RADIAL_GLIA_DN	184	-0.648857	-1.92145	0.030426	0.117129	0.507	3208	tags=60%, list=16%, signal=71%
BENPORATH_ES_1	349	-0.413041	-1.66734	0.030426	0.142524	0.977	3787	tags=35%, list=19%, signal=42%
GARGALOVIC_RESPONSE_TO_OXIDIZED_PHOSPHOLIPIDS_TURQUOISE_DN	48	-0.609717	-1.7623	0.0308008	0.106201	0.904	2860	tags=52%, list=14%, signal=60%
FISCHER_G2_M_CELL_CYCLE	214	-0.565293	-1.84938	0.0308642	0.094809	0.732	3295	tags=47%, list=16%, signal=56%
ODONNELL_TFRC_TARGETS_DN	123	-0.577078	-1.85184	0.0311203	0.0951413	0.725	3059	tags=48%, list=15%, signal=56%
FINETTI_BREAST_CANCER_KINOME_RED	16	-0.835211	-1.64812	0.03125	0.1504	0.981	2735	tags=94%, list=13%, signal=108%
FERREIRA_EWINGS_SARCOMA_UNSTABLE_VS_STABLE_UP	149	-0.544306	-1.85514	0.0315789	0.0944554	0.715	2977	tags=45%, list=15%, signal=52%
BIDUS_METASTASIS_UP	200	-0.544201	-1.8105	0.0318091	0.0973684	0.819	3778	tags=50%, list=18%, signal=60%
LY_AGING_PREMATURE_DN	29	-0.62937	-1.66489	0.0321888	0.139785	0.977	1825	tags=45%, list=9%, signal=49%
GENTILE_UV_RESPONSE_CLUSTER_D8	35	-0.50244	-1.59554	0.0327198	0.184284	0.997	3653	tags=37%, list=18%, signal=45%
FUJII_YBX1_TARGETS_DN	191	-0.551924	-1.82379	0.0329218	0.0978619	0.789	3958	tags=52%, list=19%, signal=64%
REN_BOUND_BY_E2F	60	-0.692903	-1.77575	0.0329218	0.104612	0.89	4033	tags=70%, list=20%, signal=87%
PUJANA_BRCA2_PCC_NETWORK	393	-0.552235	-1.84656	0.0331263	0.0945669	0.735	3873	tags=51%, list=19%, signal=61%
TANG_SENESCENCE_TP53_TARGETS_DN	56	-0.666601	-1.82418	0.033543	0.0998581	0.788	2630	tags=59%, list=13%, signal=67%
LE_EGR2_TARGETS_UP	104	-0.608349	-1.86596	0.0338266	0.107509	0.691	2929	tags=57%, list=14%, signal=66%
MORI_EMU_MYC_LYMPHOMA_BY_ONSET_TIME_UP	96	-0.490797	-1.70143	0.0347648	0.128679	0.958	3970	tags=48%, list=19%, signal=59%
WHITFIELD_CELL_CYCLE_G1_S	127	-0.52733	-1.78559	0.0348361	0.10672	0.88	3988	tags=47%, list=19%, signal=58%
CHIANG_LIVER_CANCER_SUBCLASS_PROLIFERATION_UP	163	-0.563857	-1.86379	0.0349794	0.106007	0.696	3181	tags=55%, list=16%, signal=65%
BLUM_RESPONSE_TO_SALIRASIB_DN	330	-0.510558	-1.81686	0.0364372	0.0974229	0.808	3866	tags=48%, list=19%, signal=58%
MIKKELSEN_IPS_WITH_HCP_H3K27ME3	95	-0.420319	-1.59125	0.0367347	0.185086	0.997	4316	tags=35%, list=21%, signal=44%
PUJANA_BREAST_CANCER_LIT_INT_NETWORK	94	-0.501829	-1.7194	0.0367505	0.122773	0.948	3367	tags=44%, list=16%, signal=52%
WHITFIELD_CELL_CYCLE_G2_M	191	-0.443905	-1.68933	0.0372671	0.129543	0.964	4648	tags=46%, list=23%, signal=58%
BROWNE_HCMV_INFECTION_24HR_UP	135	-0.329183	-1.46137	0.0379747	0.27488	1	4057	tags=34%, list=20%, signal=42%
FURUKAWA_DUSP6_TARGETS_PCI35_DN	64	-0.599197	-1.78614	0.039666	0.110211	0.879	3460	tags=61%, list=17%, signal=73%
BILD_E2F3_ONCOGENIC_SIGNATURE	218	-0.324912	-1.42859	0.0398406	0.296906	1	1990	tags=19%, list=10%, signal=21%
CHANG_CYCLING_GENES	138	-0.65714	-1.83575	0.04	0.0990675	0.757	3278	tags=62%, list=16%, signal=74%
SANSOM_WNT_PATHWAY_REQUIRE_MYC	57	-0.384132	-1.4664	0.0404624	0.278719	1	3570	tags=30%, list=17%, signal=36%
HU_GENOTOXIC_DAMAGE_4HR	35	-0.590404	-1.69118	0.0404858	0.129046	0.962	4134	tags=54%, list=20%, signal=68%
KAMMINGA_SENESCENCE	38	-0.416752	-1.48119	0.040856	0.277564	1	3906	tags=39%, list=19%, signal=49%
KAMMINGA_EZH2_TARGETS	39	-0.704916	-1.72472	0.0410678	0.122132	0.941	3367	tags=64%, list=16%, signal=77%
LY_AGING_MIDDLE_DN	16	-0.816149	-1.63735	0.0419287	0.156079	0.983	3126	tags=94%, list=15%, signal=111%
ISHIDA_E2F_TARGETS	49	-0.741206	-1.72982	0.0427699	0.12171	0.937	2929	tags=71%, list=14%, signal=83%
MATTIOLI_MULTIPLE_MYELOMA_SUBGROUPS	15	-0.542602	-1.58976	0.0432099	0.184103	0.997	5347	tags=60%, list=26%, signal=81%
BROWNE_HCMV_INFECTION_18HR_UP	169	-0.341895	-1.47021	0.0434783	0.275864	1	3360	tags=30%, list=16%, signal=36%
WHITFIELD_CELL_CYCLE_S	146	-0.448335	-1.66642	0.0435644	0.140767	0.977	4860	tags=47%, list=24%, signal=62%
SHEPARD_BMYB_MORPHOLINO_DN	186	-0.387456	-1.63243	0.0441177	0.158813	0.983	2707	tags=31%, list=13%, signal=36%
WHITFIELD_CELL_CYCLE_LITERATURE	44	-0.740152	-1.72905	0.0455487	0.120859	0.937	3778	tags=80%, list=18%, signal=97%
WANG_THOC1_TARGETS_DN	16	-0.526916	-1.53045	0.0458333	0.235553	1	1802	tags=31%, list=9%, signal=34%
LEE_EARLY_T_LYMPHOCYTE_UP	95	-0.607709	-1.74735	0.0462185	0.1124	0.924	2929	tags=57%, list=14%, signal=66%
CROONQUIST_NRAS_SIGNALING_DN	70	-0.706449	-1.7696	0.0468432	0.10823	0.899	3134	tags=73%, list=15%, signal=86%
FIGUEROA_AML_METHYLATION_CLUSTER_3_UP	144	-0.278213	-1.31333	0.0470348	0.392601	1	4976	tags=32%, list=24%, signal=42%
PYEON_CANCER_HEAD_AND_NECK_VS_CERVICAL_UP	172	-0.518078	-1.71909	0.048	0.121585	0.948	3912	tags=47%, list=19%, signal=57%
WU_APOPTOSIS_BY_CDKN1A_VIA_TP53	54	-0.679095	-1.81952	0.0487805	0.097383	0.801	2929	tags=67%, list=14%, signal=78%

## Sheet: Cyan Module
Data file S3. GSEA results.
Cyan Module
Intersection of TPX2,CDC20 and UBE2C
GO BP
GO_ORGANELLE_FISSION
GO_MITOTIC_NUCLEAR_DIVISION
GO_CELL_CYCLE_PHASE_TRANSITION
GO_CELL_CYCLE_CHECKPOINT
GO_CELL_DIVISION
GO_DNA_RECOMBINATION
GO_CHROMOSOME_SEGREGATION
GO_MEIOTIC_CELL_CYCLE_PROCESS
GO_REGULATION_OF_NUCLEAR_DIVISION
GO_DOUBLE_STRAND_BREAK_REPAIR
GO_CELL_CYCLE_G1_S_PHASE_TRANSITION
GO_REGULATION_OF_MICROTUBULE_BASED_PROCESS
GO_DNA_REPLICATION
GO_NEGATIVE_REGULATION_OF_PROTEIN_COMPLEX_DISASSEMBLY
GO_MEIOTIC_CELL_CYCLE
GO_NUCLEAR_CHROMOSOME_SEGREGATION
GO_REGULATION_OF_MICROTUBULE_POLYMERIZATION_OR_DEPOLYMERIZATION
GO_DNA_REPAIR
GO_REGULATION_OF_PROTEIN_COMPLEX_DISASSEMBLY
GO_DNA_INTEGRITY_CHECKPOINT
GO_REGULATION_OF_CELL_DIVISION
GO_MITOTIC_CELL_CYCLE_CHECKPOINT
GO_NEGATIVE_REGULATION_OF_ORGANELLE_ORGANIZATION
GO_RECOMBINATIONAL_REPAIR
GO_NEGATIVE_REGULATION_OF_CYTOSKELETON_ORGANIZATION
GO_SISTER_CHROMATID_SEGREGATION
GO_MITOTIC_SPINDLE_ORGANIZATION
GO_SOMATIC_DIVERSIFICATION_OF_IMMUNE_RECEPTORS
GO_NEGATIVE_REGULATION_OF_MITOTIC_CELL_CYCLE
GO_DNA_BIOSYNTHETIC_PROCESS
GO_CELL_CYCLE_G2_M_PHASE_TRANSITION
GO_POSITIVE_REGULATION_OF_CELL_CYCLE_PROCESS
GO_DNA_GEOMETRIC_CHANGE
GO_CYTOKINESIS
GO_NEGATIVE_REGULATION_OF_CELL_DIVISION
GO_NEGATIVE_REGULATION_OF_CELL_CYCLE_PROCESS
GO_NEGATIVE_REGULATION_OF_CELL_CYCLE_PHASE_TRANSITION
GO_DNA_DEPENDENT_DNA_REPLICATION
GO_REGULATION_OF_CHROMOSOME_SEGREGATION
GO_SISTER_CHROMATID_COHESION
GO_REGULATION_OF_SISTER_CHROMATID_SEGREGATION
GO_REGULATION_OF_CENTROSOME_CYCLE
GO_MITOTIC_SPINDLE_ASSEMBLY
GO_DNA_SYNTHESIS_INVOLVED_IN_DNA_REPAIR
GO_MITOTIC_SISTER_CHROMATID_SEGREGATION
GO_G2_DNA_DAMAGE_CHECKPOINT
GO_SPINDLE_ASSEMBLY
GO_SOMATIC_CELL_DNA_RECOMBINATION
GO_REGULATION_OF_CHROMOSOME_ORGANIZATION
GO_REGULATION_OF_MITOTIC_CELL_CYCLE
GO_REGULATION_OF_DNA_METABOLIC_PROCESS
GO_MITOTIC_RECOMBINATION
GO_INTERSTRAND_CROSS_LINK_REPAIR
GO_NEGATIVE_REGULATION_OF_CHROMOSOME_ORGANIZATION
GO_DNA_STRAND_ELONGATION
GO_SOMATIC_DIVERSIFICATION_OF_IMMUNOGLOBULINS
GO_MEIOSIS_I
GO_PROTEIN_LOCALIZATION_TO_CHROMOSOME
GO_REGULATION_OF_CYTOKINESIS
GO_REGULATION_OF_DNA_REPLICATION
GO_SIGNAL_TRANSDUCTION_IN_RESPONSE_TO_DNA_DAMAGE
GO_MITOTIC_CYTOKINESIS
GO_CHROMOSOME_LOCALIZATION
GO_MICROTUBULE_CYTOSKELETON_ORGANIZATION
GO_POSITIVE_REGULATION_OF_CELL_CYCLE
GO_METAPHASE_PLATE_CONGRESSION
GO_CYTOSKELETON_DEPENDENT_CYTOKINESIS
GO_MITOTIC_DNA_INTEGRITY_CHECKPOINT
GO_PROTEIN_SUMOYLATION
GO_NEGATIVE_REGULATION_OF_NUCLEAR_DIVISION
GO_TELOMERE_MAINTENANCE_VIA_RECOMBINATION
GO_REGULATION_OF_SIGNAL_TRANSDUCTION_BY_P53_CLASS_MEDIATOR
GO_CHROMATIN_REMODELING
GO_REGULATION_OF_TRANSCRIPTION_INVOLVED_IN_G1_S_TRANSITION_OF_MITOTIC_CELL_CYCLE
GO_NEGATIVE_REGULATION_OF_CELLULAR_PROTEIN_CATABOLIC_PROCESS
GO_REGULATION_OF_CELL_CYCLE_PHASE_TRANSITION
GO_DNA_STRAND_ELONGATION_INVOLVED_IN_DNA_REPLICATION
GO_SOMATIC_RECOMBINATION_OF_IMMUNOGLOBULIN_GENE_SEGMENTS
GO_MICROTUBULE_ORGANIZING_CENTER_ORGANIZATION
GO_POSITIVE_REGULATION_OF_DNA_METABOLIC_PROCESS
GO_STRAND_DISPLACEMENT
GO_NEGATIVE_REGULATION_OF_CELL_CYCLE
GO_MEIOTIC_CHROMOSOME_SEGREGATION
GO_SIGNAL_TRANSDUCTION_BY_P53_CLASS_MEDIATOR
GO_MRNA_PROCESSING
GO_NEGATIVE_REGULATION_OF_MITOTIC_NUCLEAR_DIVISION
GO_REGULATION_OF_CELL_CYCLE_G2_M_PHASE_TRANSITION
GO_MEMBRANE_DISASSEMBLY
GO_CENTROSOME_CYCLE
GO_CHROMOSOME_CONDENSATION
GO_PEPTIDYL_LYSINE_MODIFICATION
GO_RNA_SPLICING_VIA_TRANSESTERIFICATION_REACTIONS
GO_CHROMATIN_MODIFICATION
GO_RETROGRADE_VESICLE_MEDIATED_TRANSPORT_GOLGI_TO_ER
GO_DNA_REPLICATION_INITIATION
GO_RNA_SPLICING
GO_HISTONE_PHOSPHORYLATION
GO_RNA_3_END_PROCESSING
GO_POSITIVE_REGULATION_OF_MITOTIC_CELL_CYCLE
GO_ATP_DEPENDENT_CHROMATIN_REMODELING
GO_POSITIVE_REGULATION_OF_CELL_CYCLE_PHASE_TRANSITION
GO_POSITIVE_REGULATION_OF_CHROMOSOME_SEGREGATION
GO_REGULATION_OF_DNA_DEPENDENT_DNA_REPLICATION
GO_RESPONSE_TO_IONIZING_RADIATION
GO_NEGATIVE_REGULATION_OF_CHROMOSOME_SEGREGATION
GO_DNA_CONFORMATION_CHANGE
GO_RIBONUCLEOPROTEIN_COMPLEX_LOCALIZATION
GO_NUCLEAR_ENVELOPE_ORGANIZATION
GO_POSITIVE_REGULATION_OF_CELL_CYCLE_ARREST
GO_TRNA_TRANSPORT
GO_POSITIVE_REGULATION_OF_CYTOKINESIS
GO_NUCLEAR_EXPORT
GO_FEMALE_MEIOTIC_DIVISION
GO_BASE_EXCISION_REPAIR
GO_REGULATION_OF_TELOMERE_MAINTENANCE
GO_NUCLEIC_ACID_PHOSPHODIESTER_BOND_HYDROLYSIS
GO_REGULATION_OF_CELL_CYCLE_G1_S_PHASE_TRANSITION
GO_POSITIVE_REGULATION_OF_DNA_REPLICATION
GO_SPINDLE_CHECKPOINT
GO_REGULATION_OF_MRNA_SPLICING_VIA_SPLICEOSOME
GO_CHROMOSOME_ORGANIZATION_INVOLVED_IN_MEIOTIC_CELL_CYCLE
GO_NEGATIVE_REGULATION_OF_DNA_REPLICATION
GO_POSITIVE_REGULATION_OF_CHROMOSOME_ORGANIZATION
GO_CELLULAR_RESPONSE_TO_NITRIC_OXIDE
GO_NUCLEOTIDE_EXCISION_REPAIR_DNA_GAP_FILLING
GO_MRNA_3_END_PROCESSING
GO_NUCLEUS_ORGANIZATION
GO_REGULATION_OF_CELL_CYCLE_ARREST
GO_MULTI_ORGANISM_LOCALIZATION
GO_MICROTUBULE_BASED_PROCESS
GO_REGULATION_OF_DOUBLE_STRAND_BREAK_REPAIR
GO_REGULATION_OF_DNA_REPAIR
GO_RNA_LOCALIZATION
GO_G1_DNA_DAMAGE_CHECKPOINT
GO_POSITIVE_REGULATION_OF_MITOTIC_NUCLEAR_DIVISION
GO_PROTEIN_LOCALIZATION_TO_CYTOSKELETON
GO_NEGATIVE_REGULATION_OF_CELL_CYCLE_G1_S_PHASE_TRANSITION
GO_RESPONSE_TO_UV
GO_MISMATCH_REPAIR
GO_CENTROSOME_DUPLICATION
GO_REGULATION_OF_DNA_RECOMBINATION
GO_TERMINATION_OF_RNA_POLYMERASE_II_TRANSCRIPTION
GO_REGULATION_OF_TELOMERE_MAINTENANCE_VIA_TELOMERE_LENGTHENING
GO_NEGATIVE_REGULATION_OF_DNA_BINDING
GO_POSITIVE_REGULATION_OF_DNA_BIOSYNTHETIC_PROCESS
GO_MICROTUBULE_POLYMERIZATION_OR_DEPOLYMERIZATION
GO_REGULATION_OF_RNA_SPLICING
GO_RECIPROCAL_DNA_RECOMBINATION
GO_COVALENT_CHROMATIN_MODIFICATION
GO_REGULATION_OF_TRANSCRIPTION_FROM_RNA_POLYMERASE_I_PROMOTER
GO_NON_RECOMBINATIONAL_REPAIR
GO_REGULATION_OF_HISTONE_H3_K4_METHYLATION
GO_POSITIVE_REGULATION_OF_TELOMERE_MAINTENANCE
GO_POSITIVE_REGULATION_OF_CELL_DIVISION
GO_NEGATIVE_REGULATION_OF_TELOMERE_MAINTENANCE
GO_DNA_TEMPLATED_TRANSCRIPTION_TERMINATION
GO_HISTONE_H4_ACETYLATION
GO_PROTEIN_DEPOLYMERIZATION
GO_SPINDLE_LOCALIZATION
GO_ESTABLISHMENT_OF_MITOTIC_SPINDLE_LOCALIZATION
GO_POSITIVE_REGULATION_OF_NUCLEAR_DIVISION
GO_NEGATIVE_REGULATION_OF_PROTEIN_CATABOLIC_PROCESS
GO_DNA_LIGATION
GO_NEGATIVE_REGULATION_OF_DNA_METABOLIC_PROCESS
GO_TELOMERE_MAINTENANCE_VIA_TELOMERE_LENGTHENING
GO_REGULATION_OF_DNA_BINDING
GO_BLASTOCYST_DEVELOPMENT
GO_REGULATION_OF_PROTEASOMAL_UBIQUITIN_DEPENDENT_PROTEIN_CATABOLIC_PROCESS
GO_NEGATIVE_REGULATION_OF_TELOMERE_MAINTENANCE_VIA_TELOMERE_LENGTHENING
GO_NEGATIVE_REGULATION_OF_HISTONE_METHYLATION
GO_SPLICEOSOMAL_COMPLEX_ASSEMBLY
GO_SNRNA_PROCESSING
GO_POSITIVE_REGULATION_OF_TELOMERE_MAINTENANCE_VIA_TELOMERE_LENGTHENING
GO_DNA_REPLICATION_INDEPENDENT_NUCLEOSOME_ORGANIZATION
GO_NEGATIVE_REGULATION_OF_CELL_CYCLE_G2_M_PHASE_TRANSITION
GO_REGULATION_OF_CYCLIN_DEPENDENT_PROTEIN_KINASE_ACTIVITY
GO_NUCLEAR_TRANSCRIBED_MRNA_CATABOLIC_PROCESS_DEADENYLATION_DEPENDENT_DECAY
GO_RESPONSE_TO_NITRIC_OXIDE
GO_DNA_ALKYLATION
GO_CELLULAR_RESPONSE_TO_REACTIVE_NITROGEN_SPECIES
GO_CELLULAR_RESPONSE_TO_UV
GO_DNA_DAMAGE_RESPONSE_DETECTION_OF_DNA_DAMAGE
GO_CENTROMERE_COMPLEX_ASSEMBLY
GO_HISTONE_EXCHANGE
GO_HOMOLOGOUS_CHROMOSOME_SEGREGATION
GO_PROTEIN_ACETYLATION
GO_HISTONE_H3_ACETYLATION
GO_CELLULAR_RESPONSE_TO_IONIZING_RADIATION
GO_PROTEIN_UBIQUITINATION_INVOLVED_IN_UBIQUITIN_DEPENDENT_PROTEIN_CATABOLIC_PROCESS
GO_REGULATION_OF_HISTONE_METHYLATION
GO_NUCLEOBASE_CONTAINING_COMPOUND_TRANSPORT
GO_PROTEIN_ALKYLATION
GO_NEURAL_PRECURSOR_CELL_PROLIFERATION
GO_REGULATION_OF_CHROMATIN_SILENCING
GO_REGULATION_OF_CYTOSKELETON_ORGANIZATION
GO_NEGATIVE_REGULATION_OF_MRNA_SPLICING_VIA_SPLICEOSOME
GO_REGULATION_OF_CENTROSOME_DUPLICATION
GO_CENTRIOLE_ASSEMBLY
GO_DNA_MODIFICATION
GO_CELLULAR_RESPONSE_TO_RADIATION
GO_MITOTIC_G2_M_TRANSITION_CHECKPOINT
GO_MACROMOLECULE_METHYLATION
GO_PROTEIN_DNA_COMPLEX_SUBUNIT_ORGANIZATION
GO_REGULATION_OF_DNA_BIOSYNTHETIC_PROCESS
GO_DNA_METHYLATION_OR_DEMETHYLATION
GO_CELLULAR_RESPONSE_TO_GAMMA_RADIATION
GO_RNA_PHOSPHODIESTER_BOND_HYDROLYSIS_EXONUCLEOLYTIC
GO_PROTEIN_EXPORT_FROM_NUCLEUS
GO_DNA_PACKAGING
GO_CEREBRAL_CORTEX_DEVELOPMENT
GO_CENTROSOME_LOCALIZATION
GO_MRNA_CLEAVAGE
GO_POSITIVE_REGULATION_OF_HISTONE_METHYLATION
GO_PROTEIN_ACYLATION
GO_POSITIVE_REGULATION_OF_CELL_CYCLE_G1_S_PHASE_TRANSITION
GO_RESPONSE_TO_RADIATION
GO_MATURATION_OF_5_8S_RRNA_FROM_TRICISTRONIC_RRNA_TRANSCRIPT_SSU_RRNA_5_8S_RRNA_LSU_RRNA_
GO_POST_ANAL_TAIL_MORPHOGENESIS
GO_CHROMATIN_ASSEMBLY_OR_DISASSEMBLY
GO_CELLULAR_RESPONSE_TO_LIGHT_STIMULUS
GO_NEGATIVE_REGULATION_OF_BINDING
GO_PALLIUM_DEVELOPMENT
GO_MALE_GAMETE_GENERATION
GO_MALE_MEIOSIS
GO_ANATOMICAL_STRUCTURE_HOMEOSTASIS
GO_REGULATION_OF_SPINDLE_ORGANIZATION
GO_NCRNA_3_END_PROCESSING
GO_REGULATION_OF_MEIOTIC_CELL_CYCLE
GO_NUCLEAR_TRANSCRIBED_MRNA_CATABOLIC_PROCESS_EXONUCLEOLYTIC
GO_DNA_DEPENDENT_DNA_REPLICATION_MAINTENANCE_OF_FIDELITY
GO_POSITIVE_REGULATION_OF_DNA_REPAIR
GO_GAMETE_GENERATION
GO_REGULATION_OF_RESPONSE_TO_DNA_DAMAGE_STIMULUS
GO_NUCLEAR_TRANSPORT
GO_IMMUNOGLOBULIN_PRODUCTION_INVOLVED_IN_IMMUNOGLOBULIN_MEDIATED_IMMUNE_RESPONSE
GO_TRANSLESION_SYNTHESIS
GO_POSTREPLICATION_REPAIR
GO_CLEAVAGE_INVOLVED_IN_RRNA_PROCESSING
GO_REGULATION_OF_CELLULAR_RESPONSE_TO_HEAT
GO_TELOMERE_ORGANIZATION
GO_APOPTOTIC_NUCLEAR_CHANGES
GO_ISOTYPE_SWITCHING
GO_BLASTOCYST_GROWTH
GO_POSITIVE_REGULATION_OF_MRNA_PROCESSING
GO_REGULATION_OF_MRNA_METABOLIC_PROCESS
GO_REGULATION_OF_PROTEASOMAL_PROTEIN_CATABOLIC_PROCESS
GO_RESPONSE_TO_X_RAY
GO_HISTONE_METHYLATION
GO_ESTABLISHMENT_OF_MITOTIC_SPINDLE_ORIENTATION
GO_PROTEIN_LOCALIZATION_TO_CENTROSOME
GO_HISTONE_DEUBIQUITINATION
GO_NEGATIVE_REGULATION_OF_CHROMATIN_MODIFICATION
GO_ESTABLISHMENT_OF_SPINDLE_ORIENTATION
GO_NEGATIVE_REGULATION_OF_HISTONE_MODIFICATION
GO_CHROMOSOME_SEPARATION
GO_RNA_STABILIZATION
GO_REGULATION_OF_CHROMATIN_ORGANIZATION
GO_OOCYTE_MATURATION
GO_METHYLATION
GO_ERROR_PRONE_TRANSLESION_SYNTHESIS
GO_NEGATIVE_REGULATION_OF_RNA_SPLICING
GO_TRANSCRIPTION_INITIATION_FROM_RNA_POLYMERASE_II_PROMOTER
GO_SPLICEOSOMAL_SNRNP_ASSEMBLY
GO_SNRNA_METABOLIC_PROCESS
GO_ERROR_FREE_TRANSLESION_SYNTHESIS
GO_GENE_SILENCING_BY_RNA
GO_REGULATION_OF_ALTERNATIVE_MRNA_SPLICING_VIA_SPLICEOSOME
GO_NUCLEAR_IMPORT
GO_NEURON_FATE_SPECIFICATION
GO_VENTRICULAR_CARDIAC_MUSCLE_CELL_DIFFERENTIATION
GO_POSITIVE_REGULATION_OF_MRNA_METABOLIC_PROCESS
GO_NEGATIVE_REGULATION_OF_MRNA_METABOLIC_PROCESS
GO_RNA_SECONDARY_STRUCTURE_UNWINDING
GO_POSITIVE_REGULATION_OF_VIRAL_TRANSCRIPTION
GO_REGULATION_OF_BINDING
GO_TELENCEPHALON_DEVELOPMENT
GO_EMBRYONIC_PATTERN_SPECIFICATION
GO_NEUROBLAST_PROLIFERATION
GO_POSITIVE_REGULATION_OF_RNA_SPLICING
GO_ORGANELLE_ASSEMBLY
GO_REGULATION_OF_MEIOTIC_NUCLEAR_DIVISION
GO_REGULATION_OF_DNA_TEMPLATED_TRANSCRIPTION_ELONGATION
GO_DNA_TEMPLATED_TRANSCRIPTION_INITIATION
GO_GENE_SILENCING
GO_REGULATION_OF_MAMMARY_GLAND_EPITHELIAL_CELL_PROLIFERATION
GO_POSITIVE_REGULATION_OF_NEURAL_PRECURSOR_CELL_PROLIFERATION
GO_ORGANELLE_LOCALIZATION
GO_POSITIVE_REGULATION_OF_G1_S_TRANSITION_OF_MITOTIC_CELL_CYCLE
GO_CELLULAR_COMPONENT_DISASSEMBLY_INVOLVED_IN_EXECUTION_PHASE_OF_APOPTOSIS
GO_GLANDULAR_EPITHELIAL_CELL_DIFFERENTIATION
GO_RESPONSE_TO_LIGHT_STIMULUS
GO_PROTEIN_MONOUBIQUITINATION
GO_POSITIVE_REGULATION_OF_RESPONSE_TO_DNA_DAMAGE_STIMULUS
GO_REGULATION_OF_GENE_EXPRESSION_EPIGENETIC
GO_NEGATIVE_REGULATION_OF_DNA_DEPENDENT_DNA_REPLICATION
GO_NEGATIVE_REGULATION_OF_CELLULAR_CATABOLIC_PROCESS
GO_REGULATION_OF_CELL_MATURATION
GO_FOREBRAIN_GENERATION_OF_NEURONS
GO_REGULATION_OF_GLUCOSE_TRANSPORT
GO_CELL_PROLIFERATION_IN_FOREBRAIN
GO_FOREBRAIN_DEVELOPMENT
GO_POSITIVE_REGULATION_OF_CHROMATIN_MODIFICATION
GO_DNA_DOUBLE_STRAND_BREAK_PROCESSING
GO_OOGENESIS
GO_INTRACELLULAR_STEROID_HORMONE_RECEPTOR_SIGNALING_PATHWAY
GO_NUCLEOTIDE_EXCISION_REPAIR_DNA_INCISION
GO_POSITIVE_REGULATION_OF_NEURON_APOPTOTIC_PROCESS
GO_MACROMOLECULE_DEACYLATION
GO_REGULATION_OF_TELOMERASE_ACTIVITY
GO_REGULATION_OF_CELL_CYCLE_CHECKPOINT
GO_TRANSCRIPTION_COUPLED_NUCLEOTIDE_EXCISION_REPAIR
GO_PROTEIN_K63_LINKED_UBIQUITINATION
GO_PEPTIDYL_LYSINE_METHYLATION
GO_MAINTENANCE_OF_CELL_NUMBER
GO_NUCLEOSIDE_BISPHOSPHATE_BIOSYNTHETIC_PROCESS
GO_RESPONSE_TO_GAMMA_RADIATION
GO_NCRNA_TRANSCRIPTION
GO_MITOCHONDRIAL_RNA_METABOLIC_PROCESS
GO_REGULATION_OF_HISTONE_H3_K9_METHYLATION
GO_CHROMATIN_DISASSEMBLY
GO_IN_UTERO_EMBRYONIC_DEVELOPMENT
GO_DIENCEPHALON_DEVELOPMENT
GO_INTRINSIC_APOPTOTIC_SIGNALING_PATHWAY_IN_RESPONSE_TO_DNA_DAMAGE
GO_HISTONE_MRNA_METABOLIC_PROCESS
GO_IMMUNOGLOBULIN_PRODUCTION
GO_B_CELL_ACTIVATION_INVOLVED_IN_IMMUNE_RESPONSE
GO_DNA_CATABOLIC_PROCESS
GO_RNA_PHOSPHODIESTER_BOND_HYDROLYSIS
GO_NUCLEOTIDE_EXCISION_REPAIR
GO_ANDROGEN_RECEPTOR_SIGNALING_PATHWAY
GO_BINDING_OF_SPERM_TO_ZONA_PELLUCIDA
GO_DNA_DAMAGE_RESPONSE_SIGNAL_TRANSDUCTION_RESULTING_IN_TRANSCRIPTION
GO_TRANSCRIPTION_FROM_RNA_POLYMERASE_III_PROMOTER
GO_RESPONSE_TO_ESTRADIOL
GO_REGULATION_OF_GENE_SILENCING
GO_TUBE_FORMATION
GO_REGULATION_OF_RNA_STABILITY
GO_REGULATION_OF_CELLULAR_PROTEIN_CATABOLIC_PROCESS
GO_POSITIVE_REGULATION_OF_CELL_CYCLE_G2_M_PHASE_TRANSITION
GO_SOMITE_DEVELOPMENT
GO_MRNA_CIS_SPLICING_VIA_SPLICEOSOME
GO_SEGMENTATION
GO_EXECUTION_PHASE_OF_APOPTOSIS
GO_ANTERIOR_POSTERIOR_PATTERN_SPECIFICATION
GO_OOCYTE_DIFFERENTIATION
GO_PROTEIN_LOCALIZATION_TO_NUCLEUS
GO_ESTABLISHMENT_OF_CELL_POLARITY
GO_REGULATION_OF_NEURAL_PRECURSOR_CELL_PROLIFERATION
GO_NEURONAL_STEM_CELL_POPULATION_MAINTENANCE
GO_EMBRYONIC_AXIS_SPECIFICATION
GO_REGULATION_OF_UBIQUITIN_PROTEIN_LIGASE_ACTIVITY
GO_NUCLEAR_ENVELOPE_REASSEMBLY
GO_MATURATION_OF_5_8S_RRNA
GO_POSITIVE_REGULATION_OF_ERYTHROCYTE_DIFFERENTIATION
GO_MRNA_SPLICE_SITE_SELECTION
GO_TRNA_METABOLIC_PROCESS
GO_NEURON_FATE_COMMITMENT
GO_AXIS_SPECIFICATION
GO_EMBRYONIC_SKELETAL_SYSTEM_DEVELOPMENT
GO_OLFACTORY_LOBE_DEVELOPMENT
GO_NEGATIVE_REGULATION_OF_GENE_SILENCING
GO_CELLULAR_RESPONSE_TO_REACTIVE_OXYGEN_SPECIES
GO_DNA_TEMPLATED_TRANSCRIPTION_ELONGATION
GO_INTRINSIC_APOPTOTIC_SIGNALING_PATHWAY
GO_TETRAHYDROFOLATE_METABOLIC_PROCESS
GO_REGULATION_OF_TRANSCRIPTION_REGULATORY_REGION_DNA_BINDING
GO_REGULATION_OF_PROTEIN_CATABOLIC_PROCESS
GO_MULTICELLULAR_ORGANISM_AGING
GO_NEGATIVE_REGULATION_OF_CELL_AGING
GO_CELL_FATE_SPECIFICATION
GO_SOMITOGENESIS
GO_AUTONOMIC_NERVOUS_SYSTEM_DEVELOPMENT
GO_FOLIC_ACID_CONTAINING_COMPOUND_METABOLIC_PROCESS
GO_TRNA_METHYLATION
GO_RIBONUCLEOPROTEIN_COMPLEX_SUBUNIT_ORGANIZATION
GO_PROTEIN_DEALKYLATION
GO_PROTEIN_MODIFICATION_BY_SMALL_PROTEIN_REMOVAL
GO_EMBRYONIC_CAMERA_TYPE_EYE_MORPHOGENESIS
GO_PITUITARY_GLAND_DEVELOPMENT
GO_NEGATIVE_REGULATION_OF_CATABOLIC_PROCESS
GO_NEGATIVE_REGULATION_OF_PROTEIN_MODIFICATION_BY_SMALL_PROTEIN_CONJUGATION_OR_REMOVAL
GO_POSTTRANSCRIPTIONAL_REGULATION_OF_GENE_EXPRESSION
GO_REGULATION_OF_PROTEIN_PHOSPHATASE_TYPE_2A_ACTIVITY
GO_POSITIVE_REGULATION_OF_TELOMERASE_ACTIVITY
GO_TRNA_MODIFICATION
GO_ANAPHASE_PROMOTING_COMPLEX_DEPENDENT_CATABOLIC_PROCESS
GO_CELLULAR_PROTEIN_COMPLEX_LOCALIZATION
GO_NEURAL_TUBE_FORMATION
GO_REGULATION_OF_TRANSCRIPTION_INITIATION_FROM_RNA_POLYMERASE_II_PROMOTER
GO_REGIONALIZATION
GO_DEMETHYLATION
GO_ANTIGEN_PROCESSING_AND_PRESENTATION_OF_PEPTIDE_OR_POLYSACCHARIDE_ANTIGEN_VIA_MHC_CLASS_II
GO_POSTTRANSCRIPTIONAL_GENE_SILENCING
GO_REGULATION_OF_CIRCADIAN_RHYTHM
GO_REGULATION_OF_PROTEIN_ACETYLATION
GO_SYNAPTONEMAL_COMPLEX_ORGANIZATION
GO_AMINO_ACID_ACTIVATION
GO_PYRIMIDINE_NUCLEOBASE_METABOLIC_PROCESS
GO_REGULATION_OF_OLIGODENDROCYTE_DIFFERENTIATION
GO_MORPHOGENESIS_OF_EMBRYONIC_EPITHELIUM
GO_HISTONE_H2A_ACETYLATION
GO_REGULATION_OF_DNA_TEMPLATED_TRANSCRIPTION_INITIATION
GO_POSITIVE_REGULATION_OF_NEURON_DEATH
GO_REGULATION_OF_PROTEIN_EXPORT_FROM_NUCLEUS
GO_RRNA_CATABOLIC_PROCESS
GO_INTRINSIC_APOPTOTIC_SIGNALING_PATHWAY_BY_P53_CLASS_MEDIATOR
GO_EMBRYONIC_EYE_MORPHOGENESIS
GO_REGULATION_OF_PROTEIN_MODIFICATION_BY_SMALL_PROTEIN_CONJUGATION_OR_REMOVAL
GO_NEGATIVE_REGULATION_OF_STRESS_ACTIVATED_PROTEIN_KINASE_SIGNALING_CASCADE
GO_NEGATIVE_REGULATION_OF_DNA_BIOSYNTHETIC_PROCESS
GO_BETA_CATENIN_DESTRUCTION_COMPLEX_DISASSEMBLY
GO_MICROTUBULE_BASED_MOVEMENT
GO_CELL_AGING
GO_CELLULAR_PROCESS_INVOLVED_IN_REPRODUCTION_IN_MULTICELLULAR_ORGANISM
GO_EMBRYONIC_DIGIT_MORPHOGENESIS
GO_PROTEASOMAL_PROTEIN_CATABOLIC_PROCESS
GO_SYNAPSIS
GO_ANATOMICAL_STRUCTURE_ARRANGEMENT
GO_RNA_POLYADENYLATION
GO_GERM_CELL_DEVELOPMENT
GO_NUCLEAR_TRANSCRIBED_MRNA_POLY_A_TAIL_SHORTENING
GO_EMBRYONIC_SKELETAL_SYSTEM_MORPHOGENESIS
GO_REGULATION_OF_WNT_SIGNALING_PATHWAY
GO_BETA_CATENIN_TCF_COMPLEX_ASSEMBLY
GO_REGULATION_OF_LIGASE_ACTIVITY
GO_VIRAL_GENOME_REPLICATION
GO_HIPPOCAMPUS_DEVELOPMENT
GO_INTRACELLULAR_ESTROGEN_RECEPTOR_SIGNALING_PATHWAY
GO_NEURAL_TUBE_DEVELOPMENT
GO_LIMBIC_SYSTEM_DEVELOPMENT
GO_VENTRICULAR_SEPTUM_MORPHOGENESIS
GO_SYMPATHETIC_NERVOUS_SYSTEM_DEVELOPMENT
GO_REGULATION_OF_PROTEIN_STABILITY
GO_NCRNA_CATABOLIC_PROCESS
GO_ESTABLISHMENT_OR_MAINTENANCE_OF_CELL_POLARITY
GO_HISTONE_H3_K4_METHYLATION
GO_RIBONUCLEOPROTEIN_COMPLEX_BIOGENESIS
GO_SPINAL_CORD_DEVELOPMENT
GO_CELLULAR_RESPONSE_TO_HYDROGEN_PEROXIDE
GO_PROTEIN_K11_LINKED_UBIQUITINATION
GO_REGULATION_OF_GLUCOSE_IMPORT_IN_RESPONSE_TO_INSULIN_STIMULUS
GO_NUCLEOBASE_BIOSYNTHETIC_PROCESS
GO_REGULATION_OF_VIRAL_TRANSCRIPTION
GO_POSITIVE_REGULATION_OF_HEART_GROWTH
GO_TRNA_PROCESSING
GO_RNA_METHYLATION
GO_NEGATIVE_REGULATION_OF_EPITHELIAL_CELL_DIFFERENTIATION
GO_POSITIVE_REGULATION_OF_CYCLIN_DEPENDENT_PROTEIN_KINASE_ACTIVITY
GO_ENTEROENDOCRINE_CELL_DIFFERENTIATION
GO_NEGATIVE_REGULATION_OF_MEIOTIC_CELL_CYCLE
GO_MODULATION_OF_TRANSCRIPTION_IN_OTHER_ORGANISM_INVOLVED_IN_SYMBIOTIC_INTERACTION
GO_HEPATICOBILIARY_SYSTEM_DEVELOPMENT
GO_MITOCHONDRIAL_GENOME_MAINTENANCE
GO_REGULATION_OF_RETINOIC_ACID_RECEPTOR_SIGNALING_PATHWAY
GO_TRANSCRIPTION_ELONGATION_FROM_RNA_POLYMERASE_II_PROMOTER
GO_METENCEPHALON_DEVELOPMENT
GO_NEGATIVE_REGULATION_OF_PROTEIN_ACETYLATION
GO_NEGATIVE_REGULATION_OF_CELLULAR_AMIDE_METABOLIC_PROCESS
GO_PEPTIDYL_SERINE_MODIFICATION
GO_REGULATION_OF_ERYTHROCYTE_DIFFERENTIATION
GO_REGULATION_OF_CELL_AGING
GO_POSITIVE_REGULATION_OF_WNT_SIGNALING_PATHWAY
GO_PEPTIDYL_THREONINE_MODIFICATION
GO_PROTEIN_POLYUBIQUITINATION
GO_POSITIVE_REGULATION_OF_CELLULAR_RESPONSE_TO_INSULIN_STIMULUS
GO CC
GO_SPINDLE
GO_SPINDLE_POLE
GO_CONDENSED_CHROMOSOME
GO_MITOTIC_SPINDLE
GO_CHROMOSOMAL_REGION
GO_CONDENSED_NUCLEAR_CHROMOSOME
GO_SPINDLE_MIDZONE
GO_CHROMOSOME_CENTROMERIC_REGION
GO_SPINDLE_MICROTUBULE
GO_KINETOCHORE
GO_MIDBODY
GO_CENTROSOME
GO_CONDENSED_CHROMOSOME_CENTROMERIC_REGION
GO_NUCLEAR_CHROMOSOME
GO_MICROTUBULE_ORGANIZING_CENTER_PART
GO_REPLICATION_FORK
GO_KINESIN_COMPLEX
GO_HETEROCHROMATIN
GO_HISTONE_METHYLTRANSFERASE_COMPLEX
GO_NUCLEAR_REPLICATION_FORK
GO_CENTRIOLE
GO_METHYLTRANSFERASE_COMPLEX
GO_DNA_REPAIR_COMPLEX
GO_BAF_TYPE_COMPLEX
GO_MICROTUBULE_ASSOCIATED_COMPLEX
GO_NUCLEAR_HETEROCHROMATIN
GO_NUCLEAR_UBIQUITIN_LIGASE_COMPLEX
GO_SEX_CHROMOSOME
GO_CHROMATIN
GO_MICROTUBULE
GO_CATALYTIC_STEP_2_SPLICEOSOME
GO_NUCLEAR_PORE
GO_CHROMOSOME_TELOMERIC_REGION
GO_SWI_SNF_SUPERFAMILY_TYPE_COMPLEX
GO_CELL_DIVISION_SITE
GO_SPLICEOSOMAL_COMPLEX
GO_NUCLEAR_PERIPHERY
GO_MLL1_2_COMPLEX
GO_NUCLEAR_CHROMOSOME_TELOMERIC_REGION
GO_EUCHROMATIN
GO_NUCLEAR_MATRIX
GO_INTERCELLULAR_BRIDGE
GO_NUCLEAR_CHROMATIN
GO_MRNA_CLEAVAGE_FACTOR_COMPLEX
GO_ANAPHASE_PROMOTING_COMPLEX
GO_ESC_E_Z_COMPLEX
GO_NUCLEAR_ENVELOPE
GO_REPLISOME
GO_CAJAL_BODY
GO_SITE_OF_DOUBLE_STRAND_BREAK
GO_NUCLEAR_SPECK
GO_NUCLEAR_BODY
GO_TRANSCRIPTION_FACTOR_COMPLEX
GO_PCG_PROTEIN_COMPLEX
GO_SWI_SNF_COMPLEX
GO_SMALL_SUBUNIT_PROCESSOME
GO_RIBONUCLEOPROTEIN_GRANULE
GO_NUCLEOLAR_PART
GO_90S_PRERIBOSOME
GO_TELOMERASE_HOLOENZYME_COMPLEX
GO_CYTOPLASMIC_MRNA_PROCESSING_BODY
GO_NUCLEAR_TRANSCRIPTION_FACTOR_COMPLEX
GO_INO80_TYPE_COMPLEX
GO_RNA_POLYMERASE_COMPLEX
GO_TRANSCRIPTIONAL_REPRESSOR_COMPLEX
GO_SYNAPTONEMAL_COMPLEX
GO_SMALL_NUCLEAR_RIBONUCLEOPROTEIN_COMPLEX
GO_NUCLEAR_EUCHROMATIN
GO_RNA_POLYMERASE_II_TRANSCRIPTION_FACTOR_COMPLEX
GO_CYCLIN_DEPENDENT_PROTEIN_KINASE_HOLOENZYME_COMPLEX
GO_SIN3_TYPE_COMPLEX
GO_U2_TYPE_SPLICEOSOMAL_COMPLEX
GO_CYTOPLASMIC_MICROTUBULE
GO_PRESPLICEOSOME
GO_PRERIBOSOME
GO_EXOSOME_RNASE_COMPLEX_
GO_U12_TYPE_SPLICEOSOMAL_COMPLEX
GO MF
GO_STRUCTURE_SPECIFIC_DNA_BINDING
GO_DEOXYRIBONUCLEASE_ACTIVITY
GO_HISTONE_KINASE_ACTIVITY
GO_NUCLEOSOME_BINDING
GO_NUCLEOSOMAL_DNA_BINDING
GO_DNA_SECONDARY_STRUCTURE_BINDING
GO_ENDODEOXYRIBONUCLEASE_ACTIVITY
GO_ENDONUCLEASE_ACTIVITY_ACTIVE_WITH_EITHER_RIBO_OR_DEOXYRIBONUCLEIC_ACIDS_AND_PRODUCING_5_PHOSPHOMONOESTERS
GO_DAMAGED_DNA_BINDING
GO_NUCLEASE_ACTIVITY
GO_EXONUCLEASE_ACTIVITY_ACTIVE_WITH_EITHER_RIBO_OR_DEOXYRIBONUCLEIC_ACIDS_AND_PRODUCING_5_PHOSPHOMONOESTERS
GO_SINGLE_STRANDED_DNA_BINDING
GO_EXONUCLEASE_ACTIVITY
GO_CHROMATIN_BINDING
GO_TRNA_BINDING
GO_RNA_POLYMERASE_ACTIVITY
GO_TRNA_METHYLTRANSFERASE_ACTIVITY
GO_DNA_DEPENDENT_ATPASE_ACTIVITY
GO_NUCLEOTIDYLTRANSFERASE_ACTIVITY
GO_CHROMATIN_DNA_BINDING
GO_ENDONUCLEASE_ACTIVITY
GO_DNA_BINDING_BENDING
GO_ENDORIBONUCLEASE_ACTIVITY_PRODUCING_5_PHOSPHOMONOESTERS
GO_DNA_HELICASE_ACTIVITY
GO_MRNA_BINDING
GO_DNA_POLYMERASE_ACTIVITY
GO_3_5_EXONUCLEASE_ACTIVITY
GO_RNA_POLYMERASE_II_DISTAL_ENHANCER_SEQUENCE_SPECIFIC_DNA_BINDING
GO_ATP_DEPENDENT_MICROTUBULE_MOTOR_ACTIVITY
GO_PROTEIN_METHYLTRANSFERASE_ACTIVITY
GO_DNA_DIRECTED_DNA_POLYMERASE_ACTIVITY
GO_CYCLIN_DEPENDENT_PROTEIN_KINASE_ACTIVITY
GO_N_METHYLTRANSFERASE_ACTIVITY
GO_HISTONE_METHYLTRANSFERASE_ACTIVITY
GO_ENHANCER_BINDING
GO_RIBONUCLEOPROTEIN_COMPLEX_BINDING
GO_PRE_MRNA_BINDING
GO_UBIQUITIN_LIKE_PROTEIN_LIGASE_ACTIVITY
GO_ATPASE_ACTIVITY
GO_MICROTUBULE_MOTOR_ACTIVITY
GO_LIGASE_ACTIVITY_FORMING_CARBON_OXYGEN_BONDS
GO_MICROTUBULE_BINDING
GO_CORE_PROMOTER_BINDING
GO_TUBULIN_BINDING
GO_TRANSCRIPTION_COREPRESSOR_ACTIVITY
GO_HISTONE_DEACETYLASE_BINDING
GO_CYCLIN_DEPENDENT_PROTEIN_SERINE_THREONINE_KINASE_REGULATOR_ACTIVITY
GO_HISTONE_BINDING
GO_HELICASE_ACTIVITY
GO_ATP_DEPENDENT_DNA_HELICASE_ACTIVITY
GO_HEAT_SHOCK_PROTEIN_BINDING
GO_AU_RICH_ELEMENT_BINDING
GO_ATPASE_ACTIVITY_COUPLED
GO_PROTEIN_SERINE_THREONINE_TYROSINE_KINASE_ACTIVITY
C2 CGP
ZHENG_GLIOBLASTOMA_PLASTICITY_UP
GAVIN_FOXP3_TARGETS_CLUSTER_P6
SHEPARD_BMYB_MORPHOLINO_DN
DUTERTRE_ESTRADIOL_RESPONSE_24HR_UP
BLUM_RESPONSE_TO_SALIRASIB_DN
CHEMNITZ_RESPONSE_TO_PROSTAGLANDIN_E2_UP
CHIANG_LIVER_CANCER_SUBCLASS_PROLIFERATION_UP
AFFAR_YY1_TARGETS_DN
FLORIO_NEOCORTEX_BASAL_RADIAL_GLIA_DN
WHITFIELD_CELL_CYCLE_G2
RIZ_ERYTHROID_DIFFERENTIATION
PUJANA_BRCA2_PCC_NETWORK
SHEDDEN_LUNG_CANCER_POOR_SURVIVAL_A6
VECCHI_GASTRIC_CANCER_EARLY_UP
RUIZ_TNC_TARGETS_DN
SARRIO_EPITHELIAL_MESENCHYMAL_TRANSITION_UP
FUJII_YBX1_TARGETS_DN
CHICAS_RB1_TARGETS_GROWING
BASAKI_YBX1_TARGETS_UP
CROONQUIST_NRAS_VS_STROMAL_STIMULATION_DN
WHITFIELD_CELL_CYCLE_G2_M
TOYOTA_TARGETS_OF_MIR34B_AND_MIR34C
MARKEY_RB1_ACUTE_LOF_UP
ZHANG_TLX_TARGETS_60HR_DN
FERREIRA_EWINGS_SARCOMA_UNSTABLE_VS_STABLE_UP
MORI_PRE_BI_LYMPHOCYTE_UP
ODONNELL_TFRC_TARGETS_DN
WANG_RESPONSE_TO_GSK3_INHIBITOR_SB216763_DN
SHEPARD_CRUSH_AND_BURN_MUTANT_DN
KAUFFMANN_DNA_REPLICATION_GENES
LEE_EARLY_T_LYMPHOCYTE_UP
LE_EGR2_TARGETS_UP
GRAHAM_CML_QUIESCENT_VS_NORMAL_QUIESCENT_UP
FISCHER_G2_M_CELL_CYCLE
HOFFMANN_LARGE_TO_SMALL_PRE_BII_LYMPHOCYTE_UP
KOBAYASHI_EGFR_SIGNALING_24HR_DN
GRAHAM_CML_DIVIDING_VS_NORMAL_QUIESCENT_UP
LINDGREN_BLADDER_CANCER_CLUSTER_1_DN
PETROVA_ENDOTHELIUM_LYMPHATIC_VS_BLOOD_UP
STEIN_ESR1_TARGETS
KAUFFMANN_DNA_REPAIR_GENES
LI_WILMS_TUMOR_VS_FETAL_KIDNEY_1_DN
MORI_EMU_MYC_LYMPHOMA_BY_ONSET_TIME_UP
CHANG_CYCLING_GENES
PUJANA_BREAST_CANCER_LIT_INT_NETWORK
MORI_IMMATURE_B_LYMPHOCYTE_DN
FURUKAWA_DUSP6_TARGETS_PCI35_DN
BENPORATH_ES_1
LINDGREN_BLADDER_CANCER_CLUSTER_3_UP
VILLANUEVA_LIVER_CANCER_KRT19_UP
NAKAYAMA_SOFT_TISSUE_TUMORS_PCA2_UP
NADERI_BREAST_CANCER_PROGNOSIS_UP
HORIUCHI_WTAP_TARGETS_DN
MISSIAGLIA_REGULATED_BY_METHYLATION_DN
BURTON_ADIPOGENESIS_3
PETROVA_PROX1_TARGETS_UP
WHITFIELD_CELL_CYCLE_S
STEIN_ESRRA_TARGETS_RESPONSIVE_TO_ESTROGEN_DN
VANTVEER_BREAST_CANCER_METASTASIS_DN
WHITFIELD_CELL_CYCLE_G1_S
ZHOU_CELL_CYCLE_GENES_IN_IR_RESPONSE_24HR
MITSIADES_RESPONSE_TO_APLIDIN_DN
LY_AGING_OLD_DN
WINNEPENNINCKX_MELANOMA_METASTASIS_UP
MORI_LARGE_PRE_BII_LYMPHOCYTE_UP
PUJANA_XPRSS_INT_NETWORK
GARCIA_TARGETS_OF_FLI1_AND_DAX1_DN
WILCOX_RESPONSE_TO_PROGESTERONE_UP
FISCHER_G1_S_CELL_CYCLE
GRAHAM_NORMAL_QUIESCENT_VS_NORMAL_DIVIDING_DN
BIDUS_METASTASIS_UP
MUELLER_PLURINET
SOTIRIOU_BREAST_CANCER_GRADE_1_VS_3_UP
FOURNIER_ACINAR_DEVELOPMENT_LATE_2
WU_APOPTOSIS_BY_CDKN1A_VIA_TP53
WANG_CISPLATIN_RESPONSE_AND_XPC_UP
ALCALAY_AML_BY_NPM1_LOCALIZATION_DN
SHEPARD_BMYB_TARGETS
SENGUPTA_NASOPHARYNGEAL_CARCINOMA_UP
KONG_E2F3_TARGETS
WEST_ADRENOCORTICAL_TUMOR_MARKERS_UP
BOYAULT_LIVER_CANCER_SUBCLASS_G23_UP
VERNELL_RETINOBLASTOMA_PATHWAY_UP
ZHANG_TLX_TARGETS_DN
MANALO_HYPOXIA_DN
NAKAMURA_CANCER_MICROENVIRONMENT_DN
LY_AGING_PREMATURE_DN
VANTVEER_BREAST_CANCER_POOR_PROGNOSIS
JAEGER_METASTASIS_UP
TANG_SENESCENCE_TP53_TARGETS_DN
PUJANA_BRCA_CENTERED_NETWORK
PEART_HDAC_PROLIFERATION_CLUSTER_DN
GEORGES_CELL_CYCLE_MIR192_TARGETS
WHITEFORD_PEDIATRIC_CANCER_MARKERS
MOLENAAR_TARGETS_OF_CCND1_AND_CDK4_DN
BENPORATH_PROLIFERATION
PYEON_HPV_POSITIVE_TUMORS_UP
CROONQUIST_IL6_DEPRIVATION_DN
WEST_ADRENOCORTICAL_TUMOR_UP
SU_TESTIS
OXFORD_RALA_OR_RALB_TARGETS_UP
ZHOU_CELL_CYCLE_GENES_IN_IR_RESPONSE_6HR
RIZ_ERYTHROID_DIFFERENTIATION_CCNE1
PYEON_CANCER_HEAD_AND_NECK_VS_CERVICAL_UP
KAUFFMANN_MELANOMA_RELAPSE_UP
RHODES_UNDIFFERENTIATED_CANCER
FRASOR_RESPONSE_TO_SERM_OR_FULVESTRANT_DN
BENPORATH_ES_CORE_NINE_CORRELATED
ABRAMSON_INTERACT_WITH_AIRE
PAL_PRMT5_TARGETS_UP
CHEN_ETV5_TARGETS_TESTIS
ROSTY_CERVICAL_CANCER_PROLIFERATION_CLUSTER
EPPERT_PROGENITOR
WILLIAMS_ESR1_TARGETS_UP
ZHANG_TLX_TARGETS_36HR_DN
DUTERTRE_ESTRADIOL_RESPONSE_6HR_UP
THILLAINADESAN_ZNF217_TARGETS_UP
WAKASUGI_HAVE_ZNF143_BINDING_SITES
BURTON_ADIPOGENESIS_PEAK_AT_16HR
CUI_TCF21_TARGETS_2_UP
GREENBAUM_E2A_TARGETS_UP
SONG_TARGETS_OF_IE86_CMV_PROTEIN
CROONQUIST_NRAS_SIGNALING_DN
BOYAULT_LIVER_CANCER_SUBCLASS_G123_UP
PUJANA_BREAST_CANCER_WITH_BRCA1_MUTATED_UP
AMUNDSON_GAMMA_RADIATION_RESPONSE
GROSS_HYPOXIA_VIA_ELK3_UP
SCIBETTA_KDM5B_TARGETS_DN
HU_GENOTOXIC_DAMAGE_4HR
RICKMAN_TUMOR_DIFFERENTIATED_WELL_VS_POORLY_UP
JEON_SMAD6_TARGETS_DN
BURTON_ADIPOGENESIS_PEAK_AT_24HR
ODONNELL_TARGETS_OF_MYC_AND_TFRC_DN
REN_BOUND_BY_E2F
SLEBOS_HEAD_AND_NECK_CANCER_WITH_HPV_UP
MORI_MATURE_B_LYMPHOCYTE_DN
YU_BAP1_TARGETS
SANSOM_APC_TARGETS_UP
GARGALOVIC_RESPONSE_TO_OXIDIZED_PHOSPHOLIPIDS_TURQUOISE_DN
BENPORATH_ES_2
ZHANG_RESPONSE_TO_IKK_INHIBITOR_AND_TNF_DN
ZHANG_BREAST_CANCER_PROGENITORS_UP
OLSSON_E2F3_TARGETS_DN
GRADE_COLON_AND_RECTAL_CANCER_UP
MATTIOLI_MGUS_VS_PCL
KIM_WT1_TARGETS_DN
DELPUECH_FOXO3_TARGETS_DN
MARKEY_RB1_CHRONIC_LOF_UP
WHITFIELD_CELL_CYCLE_LITERATURE
WONG_EMBRYONIC_STEM_CELL_CORE
GOLDRATH_ANTIGEN_RESPONSE
ZHAN_MULTIPLE_MYELOMA_PR_UP
FOURNIER_ACINAR_DEVELOPMENT_LATE_DN
HESS_TARGETS_OF_HOXA9_AND_MEIS1_UP
IWANAGA_E2F1_TARGETS_INDUCED_BY_SERUM
CHIARADONNA_NEOPLASTIC_TRANSFORMATION_KRAS_UP
ISHIDA_E2F_TARGETS
CONCANNON_APOPTOSIS_BY_EPOXOMICIN_DN
WANG_METASTASIS_OF_BREAST_CANCER_ESR1_UP
SERVITJA_LIVER_HNF1A_TARGETS_UP
KANG_DOXORUBICIN_RESISTANCE_UP
FERRANDO_HOX11_NEIGHBORS
BILD_E2F3_ONCOGENIC_SIGNATURE
LE_NEURONAL_DIFFERENTIATION_DN
REICHERT_MITOSIS_LIN9_TARGETS
YU_MYC_TARGETS_UP
MARIADASON_RESPONSE_TO_BUTYRATE_SULINDAC_6
KORKOLA_TERATOMA
SMID_BREAST_CANCER_LUMINAL_A_DN
BHATTACHARYA_EMBRYONIC_STEM_CELL
SANSOM_APC_TARGETS_REQUIRE_MYC
XU_HGF_SIGNALING_NOT_VIA_AKT1_48HR_DN
FARMER_BREAST_CANCER_CLUSTER_2
SANSOM_WNT_PATHWAY_REQUIRE_MYC
LI_WILMS_TUMOR_ANAPLASTIC_UP
DANG_REGULATED_BY_MYC_UP
SASAKI_ADULT_T_CELL_LEUKEMIA
CHIARETTI_T_ALL_RELAPSE_PROGNOSIS
BOYLAN_MULTIPLE_MYELOMA_C_CLUSTER_UP
CAFFAREL_RESPONSE_TO_THC_DN
MATZUK_MEIOTIC_AND_DNA_REPAIR
XU_HGF_TARGETS_INDUCED_BY_AKT1_48HR_DN
KAMMINGA_EZH2_TARGETS
HONRADO_BREAST_CANCER_BRCA1_VS_BRCA2
HUMMEL_BURKITTS_LYMPHOMA_UP
BROWNE_HCMV_INFECTION_14HR_UP
YAMAZAKI_TCEB3_TARGETS_DN
SUNG_METASTASIS_STROMA_DN
YANG_BCL3_TARGETS_UP
PENG_GLUCOSE_DEPRIVATION_DN
RHODES_CANCER_META_SIGNATURE
RICKMAN_TUMOR_DIFFERENTIATED_MODERATELY_VS_POORLY_DN
LABBE_WNT3A_TARGETS_UP
ZWANG_DOWN_BY_2ND_EGF_PULSE
SANSOM_APC_TARGETS
MOHANKUMAR_HOXA1_TARGETS_UP
RAMASWAMY_METASTASIS_UP
PUIFFE_INVASION_INHIBITED_BY_ASCITES_UP
KRASNOSELSKAYA_ILF3_TARGETS_DN
LY_AGING_MIDDLE_DN
SMIRNOV_RESPONSE_TO_IR_6HR_DN
EGUCHI_CELL_CYCLE_RB1_TARGETS
AMUNDSON_GENOTOXIC_SIGNATURE
BOHN_PRIMARY_IMMUNODEFICIENCY_SYNDROM_UP
LEE_METASTASIS_AND_RNA_PROCESSING_UP
WEST_ADRENOCORTICAL_CARCINOMA_VS_ADENOMA_UP
BOYLAN_MULTIPLE_MYELOMA_C_UP
SANSOM_APC_MYC_TARGETS
MEINHOLD_OVARIAN_CANCER_LOW_GRADE_DN
AUNG_GASTRIC_CANCER
GAL_LEUKEMIC_STEM_CELL_DN
JOHANSSON_GLIOMAGENESIS_BY_PDGFB_UP
FINETTI_BREAST_CANCER_KINOME_RED
CHENG_IMPRINTED_BY_ESTRADIOL
LIAO_METASTASIS
GOLUB_ALL_VS_AML_UP
AIYAR_COBRA1_TARGETS_DN
RAY_TUMORIGENESIS_BY_ERBB2_CDC25A_UP
JACKSON_DNMT1_TARGETS_DN
YUAN_ZNF143_PARTNERS
BROWNE_HCMV_INFECTION_24HR_UP
GROSS_HYPOXIA_VIA_ELK3_AND_HIF1A_DN
WHITFIELD_CELL_CYCLE_M_G1
TURASHVILI_BREAST_DUCTAL_CARCINOMA_VS_LOBULAR_NORMAL_UP
CREIGHTON_ENDOCRINE_THERAPY_RESISTANCE_1
IVANOVA_HEMATOPOIESIS_EARLY_PROGENITOR
SIMBULAN_PARP1_TARGETS_DN
BOYAULT_LIVER_CANCER_SUBCLASS_G3_UP
PENG_GLUTAMINE_DEPRIVATION_DN
RASHI_RESPONSE_TO_IONIZING_RADIATION_4
MATZUK_SPERMATOCYTE
GROSS_HYPOXIA_VIA_HIF1A_UP
SCIAN_CELL_CYCLE_TARGETS_OF_TP53_AND_TP73_DN
BOYLAN_MULTIPLE_MYELOMA_C_D_UP
MODY_HIPPOCAMPUS_PRENATAL
LEE_LIVER_CANCER_SURVIVAL_DN
CAIRO_PML_TARGETS_BOUND_BY_MYC_UP
TARTE_PLASMA_CELL_VS_PLASMABLAST_DN
GENTILE_RESPONSE_CLUSTER_D3
FLOTHO_PEDIATRIC_ALL_THERAPY_RESPONSE_DN
PEART_HDAC_PROLIFERATION_CLUSTER_UP
KATSANOU_ELAVL1_TARGETS_DN
WELCSH_BRCA1_TARGETS_DN
LI_WILMS_TUMOR_VS_FETAL_KIDNEY_2_UP
BROWNE_HCMV_INFECTION_2HR_DN
DOANE_RESPONSE_TO_ANDROGEN_DN
GROSS_HYPOXIA_VIA_ELK3_ONLY_DN
NUNODA_RESPONSE_TO_DASATINIB_IMATINIB_UP
HEDENFALK_BREAST_CANCER_BRCA1_VS_BRCA2
GAZIN_EPIGENETIC_SILENCING_BY_KRAS
FERRANDO_T_ALL_WITH_MLL_ENL_FUSION_DN
DANG_MYC_TARGETS_UP
MOREAUX_B_LYMPHOCYTE_MATURATION_BY_TACI_DN
GARGALOVIC_RESPONSE_TO_OXIDIZED_PHOSPHOLIPIDS_GREEN_DN
HEDENFALK_BREAST_CANCER_HEREDITARY_VS_SPORADIC
KOKKINAKIS_METHIONINE_DEPRIVATION_96HR_DN
DAIRKEE_CANCER_PRONE_RESPONSE_BPA
FIRESTEIN_CTNNB1_PATHWAY
DARWICHE_SQUAMOUS_CELL_CARCINOMA_DN
VANTVEER_BREAST_CANCER_ESR1_DN
CHANG_CORE_SERUM_RESPONSE_UP
BHATI_G2M_ARREST_BY_2METHOXYESTRADIOL_UP
WIERENGA_PML_INTERACTOME
COLINA_TARGETS_OF_4EBP1_AND_4EBP2
PROVENZANI_METASTASIS_UP
SMID_BREAST_CANCER_RELAPSE_IN_BRAIN_UP
GAJATE_RESPONSE_TO_TRABECTEDIN_DN
ZHAN_MULTIPLE_MYELOMA_SUBGROUPS
LIAO_HAVE_SOX4_BINDING_SITES
RHEIN_ALL_GLUCOCORTICOID_THERAPY_DN
PENG_LEUCINE_DEPRIVATION_DN
PRAMOONJAGO_SOX4_TARGETS_DN
ACOSTA_PROLIFERATION_INDEPENDENT_MYC_TARGETS_UP
ZAMORA_NOS2_TARGETS_UP
HOLLEMAN_PREDNISOLONE_RESISTANCE_ALL_UP
BROWNE_HCMV_INFECTION_48HR_UP
CHICAS_RB1_TARGETS_LOW_SERUM
DEURIG_T_CELL_PROLYMPHOCYTIC_LEUKEMIA_UP
YAO_TEMPORAL_RESPONSE_TO_PROGESTERONE_CLUSTER_15
PEDERSEN_METASTASIS_BY_ERBB2_ISOFORM_7
VERHAAK_GLIOBLASTOMA_PRONEURAL
ZHAN_VARIABLE_EARLY_DIFFERENTIATION_GENES_DN
JUBAN_TARGETS_OF_SPI1_AND_FLI1_DN
UDAYAKUMAR_MED1_TARGETS_UP
CHOW_RASSF1_TARGETS_UP
SCHAEFFER_PROSTATE_DEVELOPMENT_6HR_DN
DORMOY_ELAVL1_TARGETS
BROWN_MYELOID_CELL_DEVELOPMENT_DN
ZHANG_RESPONSE_TO_CANTHARIDIN_DN
HERNANDEZ_MITOTIC_ARREST_BY_DOCETAXEL_1_DN
XU_RESPONSE_TO_TRETINOIN_AND_NSC682994_DN
NEMETH_INFLAMMATORY_RESPONSE_LPS_DN
DAIRKEE_CANCER_PRONE_RESPONSE_BPA_E2
YAO_TEMPORAL_RESPONSE_TO_PROGESTERONE_CLUSTER_11
BROWNE_HCMV_INFECTION_4HR_DN
MODY_HIPPOCAMPUS_NEONATAL
JAERVINEN_AMPLIFIED_IN_LARYNGEAL_CANCER
COLDREN_GEFITINIB_RESISTANCE_UP
HOFFMANN_SMALL_PRE_BII_TO_IMMATURE_B_LYMPHOCYTE_DN
BORCZUK_MALIGNANT_MESOTHELIOMA_UP
SCHUHMACHER_MYC_TARGETS_UP
ZHAN_EARLY_DIFFERENTIATION_GENES_DN
XU_CREBBP_TARGETS_UP
SYED_ESTRADIOL_RESPONSE
SCHLOSSER_MYC_TARGETS_AND_SERUM_RESPONSE_UP
KOKKINAKIS_METHIONINE_DEPRIVATION_48HR_DN
FOSTER_KDM1A_TARGETS_DN
CAFFAREL_RESPONSE_TO_THC_24HR_5_UP
WATANABE_COLON_CANCER_MSI_VS_MSS_UP
PIONTEK_PKD1_TARGETS_DN
CHEN_HOXA5_TARGETS_9HR_DN
SPIELMAN_LYMPHOBLAST_EUROPEAN_VS_ASIAN_UP
KARAKAS_TGFB1_SIGNALING
HOLLEMAN_VINCRISTINE_RESISTANCE_B_ALL_UP
JAIN_NFKB_SIGNALING
HOLLEMAN_PREDNISOLONE_RESISTANCE_B_ALL_UP
COLLER_MYC_TARGETS_UP
WALLACE_JAK2_TARGETS_UP
LIU_SOX4_TARGETS_DN
COLLIS_PRKDC_SUBSTRATES
MCBRYAN_PUBERTAL_BREAST_6_7WK_DN
GENTLES_LEUKEMIC_STEM_CELL_DN
MORI_SMALL_PRE_BII_LYMPHOCYTE_DN
NAKAMURA_TUMOR_ZONE_PERIPHERAL_VS_CENTRAL_UP
KENNY_CTNNB1_TARGETS_UP
JAZAERI_BREAST_CANCER_BRCA1_VS_BRCA2_UP
CAIRO_LIVER_DEVELOPMENT_UP
OUELLET_OVARIAN_CANCER_INVASIVE_VS_LMP_UP
SESTO_RESPONSE_TO_UV_C4
DARWICHE_SKIN_TUMOR_PROMOTER_DN
SHIPP_DLBCL_VS_FOLLICULAR_LYMPHOMA_UP
TPX2	GO BP
NAME	SIZE	ES	NES	NOM p-val	FDR q-val	FWER p-val	RANK AT MAX	LEADING EDGE
GO_ORGANELLE_FISSION	442	-0.677524	-2.62817	0	0	0	2123	tags=41%, list=10%, signal=44%
GO_MITOTIC_NUCLEAR_DIVISION	332	-0.711022	-2.60815	0	0	0	2123	tags=46%, list=10%, signal=51%
GO_CELL_CYCLE_PHASE_TRANSITION	242	-0.680664	-2.59996	0	0	0	2849	tags=49%, list=14%, signal=56%
GO_CELL_CYCLE_CHECKPOINT	175	-0.689671	-2.58007	0	0	0	3064	tags=51%, list=15%, signal=60%
GO_CELL_DIVISION	410	-0.653268	-2.57589	0	0	0	2119	tags=39%, list=10%, signal=43%
GO_DNA_RECOMBINATION	180	-0.737964	-2.54642	0	0	0	2650	tags=54%, list=13%, signal=62%
GO_CHROMOSOME_SEGREGATION	243	-0.746229	-2.5452	0	0	0	2270	tags=53%, list=11%, signal=59%
GO_MEIOTIC_CELL_CYCLE_PROCESS	126	-0.67879	-2.54365	0	0	0	1393	tags=35%, list=7%, signal=37%
GO_REGULATION_OF_NUCLEAR_DIVISION	152	-0.638416	-2.53666	0	0	0	1826	tags=35%, list=9%, signal=38%
GO_DOUBLE_STRAND_BREAK_REPAIR	148	-0.705779	-2.53232	0	0	0	1390	tags=39%, list=7%, signal=41%
GO_CELL_CYCLE_G1_S_PHASE_TRANSITION	105	-0.737831	-2.51549	0	0	0	1679	tags=47%, list=8%, signal=51%
GO_REGULATION_OF_MICROTUBULE_BASED_PROCESS	217	-0.622969	-2.51406	0	0	0	2270	tags=38%, list=11%, signal=43%
GO_DNA_REPLICATION	186	-0.751869	-2.51314	0	0	0	2982	tags=64%, list=15%, signal=74%
GO_NEGATIVE_REGULATION_OF_PROTEIN_COMPLEX_DISASSEMBLY	152	-0.627852	-2.50971	0	0	0	1439	tags=32%, list=7%, signal=34%
GO_MEIOTIC_CELL_CYCLE	157	-0.661839	-2.50844	0	0	0	1393	tags=33%, list=7%, signal=35%
GO_NUCLEAR_CHROMOSOME_SEGREGATION	200	-0.752403	-2.49656	0	0	0	2270	tags=54%, list=11%, signal=60%
GO_REGULATION_OF_MICROTUBULE_POLYMERIZATION_OR_DEPOLYMERIZATION	160	-0.635694	-2.49549	0	0	0	2348	tags=41%, list=11%, signal=46%
GO_DNA_REPAIR	424	-0.648343	-2.49277	0	0	0	2806	tags=43%, list=14%, signal=49%
GO_REGULATION_OF_PROTEIN_COMPLEX_DISASSEMBLY	193	-0.580621	-2.49163	0	0	0	1446	tags=28%, list=7%, signal=30%
GO_DNA_INTEGRITY_CHECKPOINT	133	-0.653205	-2.48916	0	0	0	3064	tags=46%, list=15%, signal=54%
GO_REGULATION_OF_CELL_DIVISION	242	-0.573941	-2.48621	0	0	0	2101	tags=31%, list=10%, signal=34%
GO_MITOTIC_CELL_CYCLE_CHECKPOINT	126	-0.665463	-2.48337	0	0	0	3064	tags=49%, list=15%, signal=58%
GO_NEGATIVE_REGULATION_OF_ORGANELLE_ORGANIZATION	353	-0.553718	-2.47286	0	0	0	2172	tags=31%, list=11%, signal=35%
GO_RECOMBINATIONAL_REPAIR	68	-0.756463	-2.46787	0	0	0	1630	tags=43%, list=8%, signal=46%
GO_NEGATIVE_REGULATION_OF_CYTOSKELETON_ORGANIZATION	201	-0.570909	-2.4622	0	0	0	1439	tags=28%, list=7%, signal=30%
GO_SISTER_CHROMATID_SEGREGATION	158	-0.780978	-2.46161	0	0	0	2270	tags=61%, list=11%, signal=68%
GO_MITOTIC_SPINDLE_ORGANIZATION	62	-0.77056	-2.45961	0	0	0	754	tags=45%, list=4%, signal=47%
GO_SOMATIC_DIVERSIFICATION_OF_IMMUNE_RECEPTORS	35	-0.749273	-2.43653	0	0	0	1124	tags=40%, list=5%, signal=42%
GO_NEGATIVE_REGULATION_OF_MITOTIC_CELL_CYCLE	180	-0.604541	-2.43472	0	0	0	3064	tags=42%, list=15%, signal=49%
GO_DNA_BIOSYNTHETIC_PROCESS	101	-0.708509	-2.43435	0	0	0	1935	tags=46%, list=9%, signal=50%
GO_CELL_CYCLE_G2_M_PHASE_TRANSITION	130	-0.646252	-2.43173	0	0	0	2849	tags=45%, list=14%, signal=52%
GO_POSITIVE_REGULATION_OF_CELL_CYCLE_PROCESS	220	-0.573423	-2.42482	0	0	0	2980	tags=38%, list=15%, signal=44%
GO_DNA_GEOMETRIC_CHANGE	74	-0.735902	-2.422	0	0	0	2541	tags=54%, list=12%, signal=61%
GO_CYTOKINESIS	75	-0.634345	-2.41377	0	0	0	1113	tags=25%, list=5%, signal=27%
GO_NEGATIVE_REGULATION_OF_CELL_DIVISION	56	-0.722385	-2.40813	0	0	0	1826	tags=50%, list=9%, signal=55%
GO_NEGATIVE_REGULATION_OF_CELL_CYCLE_PROCESS	196	-0.593563	-2.40444	0	0	0	3064	tags=44%, list=15%, signal=51%
GO_NEGATIVE_REGULATION_OF_CELL_CYCLE_PHASE_TRANSITION	133	-0.614398	-2.39696	0	0	0	3064	tags=46%, list=15%, signal=54%
GO_DNA_DEPENDENT_DNA_REPLICATION	86	-0.779243	-2.39575	0	0	0	1679	tags=60%, list=8%, signal=66%
GO_REGULATION_OF_CHROMOSOME_SEGREGATION	77	-0.772514	-2.39168	0	0	0	2168	tags=58%, list=11%, signal=65%
GO_SISTER_CHROMATID_COHESION	97	-0.790188	-2.38157	0	0	0	1920	tags=61%, list=9%, signal=67%
GO_REGULATION_OF_SISTER_CHROMATID_SEGREGATION	61	-0.756713	-2.37984	0	0	0	2101	tags=56%, list=10%, signal=62%
GO_REGULATION_OF_CENTROSOME_CYCLE	37	-0.724745	-2.37634	0	0	0	687	tags=38%, list=3%, signal=39%
GO_MITOTIC_SPINDLE_ASSEMBLY	38	-0.766488	-2.37602	0	0	0	754	tags=42%, list=4%, signal=44%
GO_DNA_SYNTHESIS_INVOLVED_IN_DNA_REPAIR	64	-0.750734	-2.37382	0	0	0	1745	tags=52%, list=9%, signal=56%
GO_MITOTIC_SISTER_CHROMATID_SEGREGATION	87	-0.790431	-2.36949	0	0	0	2270	tags=63%, list=11%, signal=71%
GO_G2_DNA_DAMAGE_CHECKPOINT	30	-0.732163	-2.36529	0	0	0	2963	tags=43%, list=14%, signal=51%
GO_SPINDLE_ASSEMBLY	65	-0.729455	-2.36105	0	0	0	1439	tags=45%, list=7%, signal=48%
GO_SOMATIC_CELL_DNA_RECOMBINATION	30	-0.752302	-2.35908	0	0	0	2193	tags=47%, list=11%, signal=52%
GO_REGULATION_OF_CHROMOSOME_ORGANIZATION	252	-0.591112	-2.35803	0	0	0	2586	tags=40%, list=13%, signal=46%
GO_REGULATION_OF_MITOTIC_CELL_CYCLE	436	-0.535668	-2.35774	0	0	0	3243	tags=36%, list=16%, signal=42%
GO_REGULATION_OF_DNA_METABOLIC_PROCESS	311	-0.52969	-2.35523	0	0	0	3130	tags=39%, list=15%, signal=45%
GO_MITOTIC_RECOMBINATION	40	-0.845102	-2.34911	0	0	0	1630	tags=70%, list=8%, signal=76%
GO_INTERSTRAND_CROSS_LINK_REPAIR	38	-0.766311	-2.34785	0	0	0	2204	tags=47%, list=11%, signal=53%
GO_NEGATIVE_REGULATION_OF_CHROMOSOME_ORGANIZATION	89	-0.712228	-2.34159	0	0	0	2810	tags=57%, list=14%, signal=66%
GO_DNA_STRAND_ELONGATION	29	-0.881123	-2.33712	0	0	0	1559	tags=79%, list=8%, signal=86%
GO_SOMATIC_DIVERSIFICATION_OF_IMMUNOGLOBULINS	24	-0.776412	-2.32895	0	0	0	1775	tags=50%, list=9%, signal=55%
GO_MEIOSIS_I	71	-0.657168	-2.32094	0	0	0	1389	tags=34%, list=7%, signal=36%
GO_PROTEIN_LOCALIZATION_TO_CHROMOSOME	34	-0.764435	-2.31856	0	0	0	2601	tags=59%, list=13%, signal=67%
GO_REGULATION_OF_CYTOKINESIS	53	-0.639242	-2.31767	0	0	0	2093	tags=38%, list=10%, signal=42%
GO_REGULATION_OF_DNA_REPLICATION	151	-0.575424	-2.31402	0	0	0	3115	tags=42%, list=15%, signal=50%
GO_SIGNAL_TRANSDUCTION_IN_RESPONSE_TO_DNA_DAMAGE	89	-0.596009	-2.3126	0	0	0	3181	tags=46%, list=16%, signal=54%
GO_MITOTIC_CYTOKINESIS	30	-0.709916	-2.31016	0	0	0	1113	tags=37%, list=5%, signal=39%
GO_CHROMOSOME_LOCALIZATION	55	-0.709717	-2.31011	0	0	0	2817	tags=53%, list=14%, signal=61%
GO_MICROTUBULE_CYTOSKELETON_ORGANIZATION	308	-0.558591	-2.30945	0	0	0	1755	tags=28%, list=9%, signal=30%
GO_POSITIVE_REGULATION_OF_CELL_CYCLE	298	-0.521292	-2.30749	0	0	0	3064	tags=34%, list=15%, signal=40%
GO_METAPHASE_PLATE_CONGRESSION	41	-0.767661	-2.30455	0	0	0	1169	tags=46%, list=6%, signal=49%
GO_CYTOSKELETON_DEPENDENT_CYTOKINESIS	37	-0.679154	-2.30252	0	0	0	1113	tags=32%, list=5%, signal=34%
GO_MITOTIC_DNA_INTEGRITY_CHECKPOINT	91	-0.613035	-2.29832	0	0	0	3064	tags=43%, list=15%, signal=50%
GO_PROTEIN_SUMOYLATION	107	-0.675428	-2.2915	0	0	0	2983	tags=56%, list=15%, signal=65%
GO_NEGATIVE_REGULATION_OF_NUCLEAR_DIVISION	43	-0.728992	-2.28727	0	0	0	1826	tags=53%, list=9%, signal=59%
GO_TELOMERE_MAINTENANCE_VIA_RECOMBINATION	32	-0.845536	-2.28722	0	0	0	1630	tags=75%, list=8%, signal=81%
GO_REGULATION_OF_SIGNAL_TRANSDUCTION_BY_P53_CLASS_MEDIATOR	152	-0.558166	-2.28115	0	0	0	2691	tags=35%, list=13%, signal=40%
GO_CHROMATIN_REMODELING	140	-0.626628	-2.2757	0	1.66e-05	0.001	2598	tags=42%, list=13%, signal=48%
GO_REGULATION_OF_TRANSCRIPTION_INVOLVED_IN_G1_S_TRANSITION_OF_MITOTIC_CELL_CYCLE	24	-0.861496	-2.27113	0	2.5e-05	0.002	671	tags=63%, list=3%, signal=65%
GO_NEGATIVE_REGULATION_OF_CELLULAR_PROTEIN_CATABOLIC_PROCESS	59	-0.608741	-2.26904	0	2.47e-05	0.002	2874	tags=41%, list=14%, signal=47%
GO_REGULATION_OF_CELL_CYCLE_PHASE_TRANSITION	302	-0.547359	-2.26722	0	2.44e-05	0.002	2980	tags=35%, list=15%, signal=41%
GO_DNA_STRAND_ELONGATION_INVOLVED_IN_DNA_REPLICATION	25	-0.882579	-2.26001	0	4.58e-05	0.004	1559	tags=88%, list=8%, signal=95%
GO_SOMATIC_RECOMBINATION_OF_IMMUNOGLOBULIN_GENE_SEGMENTS	20	-0.778157	-2.25489	0	5.55e-05	0.005	1775	tags=50%, list=9%, signal=55%
GO_MICROTUBULE_ORGANIZING_CENTER_ORGANIZATION	77	-0.672529	-2.25146	0	6.55e-05	0.006	1755	tags=39%, list=9%, signal=42%
GO_POSITIVE_REGULATION_OF_DNA_METABOLIC_PROCESS	170	-0.514141	-2.24687	0	6.46e-05	0.006	1493	tags=26%, list=7%, signal=28%
GO_STRAND_DISPLACEMENT	23	-0.876228	-2.24388	0	6.38e-05	0.006	1389	tags=65%, list=7%, signal=70%
GO_NEGATIVE_REGULATION_OF_CELL_CYCLE	395	-0.476813	-2.23866	0	8.62e-05	0.009	3075	tags=31%, list=15%, signal=36%
GO_MEIOTIC_CHROMOSOME_SEGREGATION	49	-0.649685	-2.23258	0	0.000111	0.011	1389	tags=33%, list=7%, signal=35%
GO_SIGNAL_TRANSDUCTION_BY_P53_CLASS_MEDIATOR	116	-0.524051	-2.22302	0	0.000116	0.012	3064	tags=37%, list=15%, signal=43%
GO_MRNA_PROCESSING	387	-0.594835	-2.22287	0	0.000115	0.012	3764	tags=49%, list=18%, signal=59%
GO_NEGATIVE_REGULATION_OF_MITOTIC_NUCLEAR_DIVISION	32	-0.771061	-2.22285	0	0.000114	0.012	2810	tags=69%, list=14%, signal=80%
GO_REGULATION_OF_CELL_CYCLE_G2_M_PHASE_TRANSITION	56	-0.633014	-2.22056	0	0.000119	0.013	3622	tags=46%, list=18%, signal=56%
GO_MEMBRANE_DISASSEMBLY	44	-0.70513	-2.21872	0	0.00013	0.014	3647	tags=66%, list=18%, signal=80%
GO_CENTROSOME_CYCLE	43	-0.744806	-2.21799	0	0.000129	0.014	1357	tags=44%, list=7%, signal=47%
GO_CHROMOSOME_CONDENSATION	26	-0.851238	-2.21632	0	0.000134	0.015	1451	tags=69%, list=7%, signal=74%
GO_PEPTIDYL_LYSINE_MODIFICATION	268	-0.582322	-2.21056	0	0.000146	0.016	4189	tags=54%, list=20%, signal=67%
GO_RNA_SPLICING_VIA_TRANSESTERIFICATION_REACTIONS	249	-0.64794	-2.20266	0	0.00016	0.017	3872	tags=57%, list=19%, signal=69%
GO_CHROMATIN_MODIFICATION	476	-0.577811	-2.20241	0	0.000159	0.017	4358	tags=51%, list=21%, signal=64%
GO_RETROGRADE_VESICLE_MEDIATED_TRANSPORT_GOLGI_TO_ER	75	-0.604871	-2.20229	0	0.000157	0.017	677	tags=17%, list=3%, signal=18%
GO_DNA_REPLICATION_INITIATION	28	-0.898626	-2.20228	0	0.000155	0.017	400	tags=71%, list=2%, signal=73%
GO_RNA_SPLICING	333	-0.614623	-2.20006	0	0.000154	0.017	3777	tags=52%, list=18%, signal=63%
GO_HISTONE_PHOSPHORYLATION	24	-0.691701	-2.19539	0	0.000221	0.022	904	tags=38%, list=4%, signal=39%
GO_RNA_3_END_PROCESSING	88	-0.658402	-2.19392	0	0.000218	0.022	3764	tags=60%, list=18%, signal=73%
GO_POSITIVE_REGULATION_OF_MITOTIC_CELL_CYCLE	118	-0.542682	-2.19353	0	0.000216	0.022	2927	tags=36%, list=14%, signal=42%
GO_ATP_DEPENDENT_CHROMATIN_REMODELING	66	-0.739814	-2.1902	0	0.000236	0.025	1433	tags=48%, list=7%, signal=52%
GO_POSITIVE_REGULATION_OF_CELL_CYCLE_PHASE_TRANSITION	66	-0.584638	-2.18844	0	0.000234	0.025	2927	tags=39%, list=14%, signal=46%
GO_POSITIVE_REGULATION_OF_CHROMOSOME_SEGREGATION	23	-0.754223	-2.18759	0	0.000232	0.025	1029	tags=48%, list=5%, signal=50%
GO_REGULATION_OF_DNA_DEPENDENT_DNA_REPLICATION	39	-0.764477	-2.18233	0	0.000248	0.027	2810	tags=67%, list=14%, signal=77%
GO_RESPONSE_TO_IONIZING_RADIATION	137	-0.534914	-2.18049	0	0.000246	0.027	1389	tags=26%, list=7%, signal=27%
GO_NEGATIVE_REGULATION_OF_CHROMOSOME_SEGREGATION	25	-0.841231	-2.17889	0	0.000243	0.027	1826	tags=72%, list=9%, signal=79%
GO_DNA_CONFORMATION_CHANGE	235	-0.678009	-2.17765	0	0.00025	0.028	2541	tags=46%, list=12%, signal=51%
GO_RIBONUCLEOPROTEIN_COMPLEX_LOCALIZATION	108	-0.636036	-2.17266	0	0.000273	0.031	3596	tags=56%, list=18%, signal=68%
GO_NUCLEAR_ENVELOPE_ORGANIZATION	75	-0.617651	-2.17221	0	0.00027	0.031	3371	tags=49%, list=16%, signal=59%
GO_POSITIVE_REGULATION_OF_CELL_CYCLE_ARREST	78	-0.566593	-2.17167	0	0.000268	0.031	3064	tags=41%, list=15%, signal=48%
GO_TRNA_TRANSPORT	32	-0.766385	-2.17078	0	0.000278	0.033	3371	tags=75%, list=16%, signal=90%
GO_POSITIVE_REGULATION_OF_CYTOKINESIS	25	-0.734153	-2.16935	0	0.000286	0.034	2093	tags=44%, list=10%, signal=49%
GO_NUCLEAR_EXPORT	133	-0.604298	-2.16641	0	0.000305	0.036	3596	tags=52%, list=18%, signal=63%
GO_FEMALE_MEIOTIC_DIVISION	22	-0.705669	-2.16238	0	0.000343	0.041	2123	tags=45%, list=10%, signal=51%
GO_BASE_EXCISION_REPAIR	39	-0.686977	-2.15645	0	0.000378	0.045	2887	tags=54%, list=14%, signal=63%
GO_REGULATION_OF_TELOMERE_MAINTENANCE	61	-0.600483	-2.15503	0	0.0004	0.048	2810	tags=43%, list=14%, signal=49%
GO_NUCLEIC_ACID_PHOSPHODIESTER_BOND_HYDROLYSIS	223	-0.523828	-2.15502	0	0.000397	0.048	3618	tags=42%, list=18%, signal=51%
GO_REGULATION_OF_CELL_CYCLE_G1_S_PHASE_TRANSITION	136	-0.509099	-2.15047	0	0.000417	0.052	3064	tags=37%, list=15%, signal=43%
GO_POSITIVE_REGULATION_OF_DNA_REPLICATION	82	-0.546103	-2.14647	0	0.000433	0.054	1354	tags=24%, list=7%, signal=26%
GO_SPINDLE_CHECKPOINT	21	-0.85441	-2.14579	0	0.000441	0.055	1826	tags=76%, list=9%, signal=84%
GO_REGULATION_OF_MRNA_SPLICING_VIA_SPLICEOSOME	55	-0.653062	-2.14548	0	0.000444	0.056	2525	tags=58%, list=12%, signal=66%
GO_CHROMOSOME_ORGANIZATION_INVOLVED_IN_MEIOTIC_CELL_CYCLE	40	-0.626915	-2.14301	0	0.000482	0.057	2810	tags=40%, list=14%, signal=46%
GO_NEGATIVE_REGULATION_OF_DNA_REPLICATION	51	-0.615692	-2.14068	0	0.000493	0.057	3329	tags=57%, list=16%, signal=68%
GO_POSITIVE_REGULATION_OF_CHROMOSOME_ORGANIZATION	134	-0.537685	-2.13903	0	0.000503	0.059	2586	tags=37%, list=13%, signal=42%
GO_CELLULAR_RESPONSE_TO_NITRIC_OXIDE	15	-0.719546	-2.13785	0	0.000513	0.06	1001	tags=33%, list=5%, signal=35%
GO_NUCLEOTIDE_EXCISION_REPAIR_DNA_GAP_FILLING	24	-0.790456	-2.13548	0	0.000509	0.06	1630	tags=58%, list=8%, signal=63%
GO_MRNA_3_END_PROCESSING	66	-0.656866	-2.13389	0	0.000519	0.061	3764	tags=62%, list=18%, signal=76%
GO_NUCLEUS_ORGANIZATION	122	-0.540381	-2.12743	0	0.000586	0.067	2933	tags=39%, list=14%, signal=45%
GO_REGULATION_OF_CELL_CYCLE_ARREST	98	-0.53724	-2.12174	0	0.000676	0.076	3064	tags=39%, list=15%, signal=45%
GO_MULTI_ORGANISM_LOCALIZATION	65	-0.622452	-2.11854	0	0.000709	0.079	3371	tags=52%, list=16%, signal=62%
GO_MICROTUBULE_BASED_PROCESS	471	-0.473547	-2.11773	0	0.000703	0.079	2270	tags=23%, list=11%, signal=25%
GO_REGULATION_OF_DOUBLE_STRAND_BREAK_REPAIR	30	-0.687502	-2.11672	0	0.000707	0.081	2299	tags=47%, list=11%, signal=52%
GO_REGULATION_OF_DNA_REPAIR	65	-0.596129	-2.11539	0	0.000707	0.081	5128	tags=60%, list=25%, signal=80%
GO_RNA_LOCALIZATION	167	-0.566789	-2.11202	0	0.00074	0.083	3778	tags=51%, list=18%, signal=62%
GO_G1_DNA_DAMAGE_CHECKPOINT	67	-0.586254	-2.11196	0	0.000734	0.083	3064	tags=43%, list=15%, signal=51%
GO_POSITIVE_REGULATION_OF_MITOTIC_NUCLEAR_DIVISION	46	-0.591305	-2.11177	0	0.000729	0.083	1705	tags=28%, list=8%, signal=31%
GO_PROTEIN_LOCALIZATION_TO_CYTOSKELETON	27	-0.688557	-2.11176	0	0.000723	0.083	3126	tags=63%, list=15%, signal=74%
GO_NEGATIVE_REGULATION_OF_CELL_CYCLE_G1_S_PHASE_TRANSITION	90	-0.537405	-2.1075	0	0.000781	0.088	3064	tags=40%, list=15%, signal=47%
GO_RESPONSE_TO_UV	114	-0.521273	-2.09724	0	0.000912	0.101	3958	tags=39%, list=19%, signal=49%
GO_MISMATCH_REPAIR	28	-0.741998	-2.08692	0	0.00107522	0.113	2665	tags=64%, list=13%, signal=74%
GO_CENTROSOME_DUPLICATION	30	-0.761043	-2.08507	0	0.00108724	0.113	1755	tags=50%, list=9%, signal=55%
GO_REGULATION_OF_DNA_RECOMBINATION	48	-0.587727	-2.085	0	0.00107958	0.113	2107	tags=40%, list=10%, signal=44%
GO_TERMINATION_OF_RNA_POLYMERASE_II_TRANSCRIPTION	58	-0.679339	-2.08306	0	0.00111442	0.115	2453	tags=57%, list=12%, signal=64%
GO_REGULATION_OF_TELOMERE_MAINTENANCE_VIA_TELOMERE_LENGTHENING	47	-0.589743	-2.07952	0	0.00120678	0.12	3111	tags=45%, list=15%, signal=53%
GO_NEGATIVE_REGULATION_OF_DNA_BINDING	46	-0.554617	-2.07817	0	0.00121295	0.121	1995	tags=35%, list=10%, signal=38%
GO_POSITIVE_REGULATION_OF_DNA_BIOSYNTHETIC_PROCESS	56	-0.562049	-2.0737	0	0.00132004	0.128	1354	tags=32%, list=7%, signal=34%
GO_MICROTUBULE_POLYMERIZATION_OR_DEPOLYMERIZATION	36	-0.613531	-2.07285	0	0.00133814	0.128	754	tags=25%, list=4%, signal=26%
GO_REGULATION_OF_RNA_SPLICING	85	-0.561969	-2.07059	0	0.0013736	0.129	3155	tags=49%, list=15%, signal=58%
GO_RECIPROCAL_DNA_RECOMBINATION	32	-0.682204	-2.07041	0	0.00136444	0.129	1389	tags=38%, list=7%, signal=40%
GO_COVALENT_CHROMATIN_MODIFICATION	299	-0.539815	-2.07032	0	0.00136153	0.13	4552	tags=52%, list=22%, signal=65%
GO_REGULATION_OF_TRANSCRIPTION_FROM_RNA_POLYMERASE_I_PROMOTER	23	-0.694663	-2.06751	0	0.00144837	0.134	2930	tags=65%, list=14%, signal=76%
GO_NON_RECOMBINATIONAL_REPAIR	64	-0.651034	-2.06731	0	0.00143891	0.134	1251	tags=30%, list=6%, signal=32%
GO_REGULATION_OF_HISTONE_H3_K4_METHYLATION	24	-0.689417	-2.0584	0	0.00159111	0.147	3938	tags=63%, list=19%, signal=77%
GO_POSITIVE_REGULATION_OF_TELOMERE_MAINTENANCE	42	-0.588664	-2.04882	0	0.00176593	0.161	2468	tags=36%, list=12%, signal=41%
GO_POSITIVE_REGULATION_OF_CELL_DIVISION	110	-0.508602	-2.04022	0	0.00208632	0.185	2093	tags=24%, list=10%, signal=26%
GO_NEGATIVE_REGULATION_OF_TELOMERE_MAINTENANCE	24	-0.679626	-2.03599	0	0.00217853	0.191	3111	tags=54%, list=15%, signal=64%
GO_DNA_TEMPLATED_TRANSCRIPTION_TERMINATION	94	-0.612398	-2.03553	0	0.00219489	0.192	3987	tags=54%, list=19%, signal=67%
GO_HISTONE_H4_ACETYLATION	41	-0.598976	-2.03475	0	0.00220133	0.193	4701	tags=59%, list=23%, signal=76%
GO_PROTEIN_DEPOLYMERIZATION	22	-0.661867	-2.03273	0	0.00224598	0.197	261	tags=23%, list=1%, signal=23%
GO_SPINDLE_LOCALIZATION	35	-0.657271	-2.03218	0	0.00225672	0.197	1039	tags=31%, list=5%, signal=33%
GO_ESTABLISHMENT_OF_MITOTIC_SPINDLE_LOCALIZATION	22	-0.740416	-2.0302	0	0.00232408	0.2	1039	tags=41%, list=5%, signal=43%
GO_POSITIVE_REGULATION_OF_NUCLEAR_DIVISION	56	-0.546918	-2.02828	0	0.00232851	0.201	1705	tags=23%, list=8%, signal=25%
GO_NEGATIVE_REGULATION_OF_PROTEIN_CATABOLIC_PROCESS	99	-0.476078	-2.02704	0	0.00235277	0.202	2903	tags=29%, list=14%, signal=34%
GO_DNA_LIGATION	16	-0.761902	-2.02253	0	0.00247191	0.21	608	tags=44%, list=3%, signal=45%
GO_NEGATIVE_REGULATION_OF_DNA_METABOLIC_PROCESS	102	-0.509896	-2.0168	0	0.0026922	0.228	3329	tags=40%, list=16%, signal=48%
GO_TELOMERE_MAINTENANCE_VIA_TELOMERE_LENGTHENING	21	-0.659444	-2.00201	0	0.00334672	0.276	4803	tags=57%, list=23%, signal=75%
GO_REGULATION_OF_DNA_BINDING	89	-0.483509	-2.00048	0	0.00339209	0.279	1995	tags=26%, list=10%, signal=29%
GO_BLASTOCYST_DEVELOPMENT	56	-0.559553	-1.9956	0	0.00364071	0.294	2802	tags=39%, list=14%, signal=45%
GO_REGULATION_OF_PROTEASOMAL_UBIQUITIN_DEPENDENT_PROTEIN_CATABOLIC_PROCESS	136	-0.494791	-1.99142	0	0.00381899	0.303	1826	tags=26%, list=9%, signal=28%
GO_NEGATIVE_REGULATION_OF_TELOMERE_MAINTENANCE_VIA_TELOMERE_LENGTHENING	17	-0.728175	-1.98971	0	0.003877	0.306	3111	tags=71%, list=15%, signal=83%
GO_NEGATIVE_REGULATION_OF_HISTONE_METHYLATION	16	-0.80951	-1.9885	0	0.00393747	0.307	2011	tags=69%, list=10%, signal=76%
GO_SPLICEOSOMAL_COMPLEX_ASSEMBLY	52	-0.605352	-1.98844	0	0.00391976	0.307	4535	tags=60%, list=22%, signal=76%
GO_SNRNA_PROCESSING	19	-0.738698	-1.9876	0	0.00393635	0.308	3321	tags=63%, list=16%, signal=75%
GO_POSITIVE_REGULATION_OF_TELOMERE_MAINTENANCE_VIA_TELOMERE_LENGTHENING	30	-0.618092	-1.98705	0	0.00391773	0.308	2468	tags=40%, list=12%, signal=45%
GO_DNA_REPLICATION_INDEPENDENT_NUCLEOSOME_ORGANIZATION	46	-0.757485	-1.98578	0	0.00397486	0.312	1988	tags=50%, list=10%, signal=55%
GO_NEGATIVE_REGULATION_OF_CELL_CYCLE_G2_M_PHASE_TRANSITION	22	-0.666477	-1.98436	0	0.00401369	0.316	3622	tags=45%, list=18%, signal=55%
GO_REGULATION_OF_CYCLIN_DEPENDENT_PROTEIN_KINASE_ACTIVITY	90	-0.488607	-1.98389	0	0.00400181	0.317	2749	tags=31%, list=13%, signal=36%
GO_NUCLEAR_TRANSCRIBED_MRNA_CATABOLIC_PROCESS_DEADENYLATION_DEPENDENT_DECAY	50	-0.591236	-1.98347	0	0.00400732	0.318	3444	tags=46%, list=17%, signal=55%
GO_RESPONSE_TO_NITRIC_OXIDE	21	-0.622579	-1.9828	0	0.00402051	0.322	1001	tags=24%, list=5%, signal=25%
GO_DNA_ALKYLATION	39	-0.63017	-1.98221	0	0.0040246	0.322	1994	tags=38%, list=10%, signal=43%
GO_CELLULAR_RESPONSE_TO_REACTIVE_NITROGEN_SPECIES	19	-0.633084	-1.97926	0	0.00413596	0.329	1001	tags=26%, list=5%, signal=28%
GO_CELLULAR_RESPONSE_TO_UV	63	-0.514196	-1.97922	0	0.00411407	0.329	3958	tags=37%, list=19%, signal=45%
GO_DNA_DAMAGE_RESPONSE_DETECTION_OF_DNA_DAMAGE	36	-0.707453	-1.97811	0	0.00414445	0.331	1741	tags=47%, list=9%, signal=52%
GO_CENTROMERE_COMPLEX_ASSEMBLY	42	-0.795524	-1.97562	0	0.00429089	0.338	1988	tags=55%, list=10%, signal=61%
GO_HISTONE_EXCHANGE	45	-0.744082	-1.97525	0	0.00429123	0.34	1433	tags=44%, list=7%, signal=48%
GO_HOMOLOGOUS_CHROMOSOME_SEGREGATION	38	-0.594091	-1.97192	0	0.0044809	0.354	1379	tags=29%, list=7%, signal=31%
GO_PROTEIN_ACETYLATION	110	-0.531439	-1.97078	0	0.00453445	0.357	3576	tags=46%, list=17%, signal=56%
GO_HISTONE_H3_ACETYLATION	39	-0.590735	-1.96931	0	0.00459572	0.359	4260	tags=54%, list=21%, signal=68%
GO_CELLULAR_RESPONSE_TO_IONIZING_RADIATION	50	-0.564923	-1.96835	0	0.00463742	0.361	3036	tags=36%, list=15%, signal=42%
GO_PROTEIN_UBIQUITINATION_INVOLVED_IN_UBIQUITIN_DEPENDENT_PROTEIN_CATABOLIC_PROCESS	123	-0.494808	-1.96758	0	0.00466501	0.366	2643	tags=28%, list=13%, signal=32%
GO_REGULATION_OF_HISTONE_METHYLATION	48	-0.643875	-1.96557	0	0.00482587	0.371	4159	tags=63%, list=20%, signal=78%
GO_NUCLEOBASE_CONTAINING_COMPOUND_TRANSPORT	180	-0.49591	-1.96508	0	0.00485388	0.372	3778	tags=43%, list=18%, signal=52%
GO_PROTEIN_ALKYLATION	92	-0.518776	-1.96236	0	0.00505581	0.386	3298	tags=42%, list=16%, signal=50%
GO_NEURAL_PRECURSOR_CELL_PROLIFERATION	66	-0.507006	-1.96129	0	0.0050972	0.387	2869	tags=32%, list=14%, signal=37%
GO_REGULATION_OF_CHROMATIN_SILENCING	19	-0.758615	-1.95806	0	0.00528006	0.394	2586	tags=68%, list=13%, signal=78%
GO_REGULATION_OF_CYTOSKELETON_ORGANIZATION	453	-0.40906	-1.95253	0	0.00564916	0.41	2358	tags=22%, list=12%, signal=24%
GO_NEGATIVE_REGULATION_OF_MRNA_SPLICING_VIA_SPLICEOSOME	17	-0.733035	-1.95157	0	0.00570371	0.414	2525	tags=65%, list=12%, signal=74%
GO_REGULATION_OF_CENTROSOME_DUPLICATION	31	-0.582507	-1.95123	0	0.00569735	0.414	1946	tags=32%, list=10%, signal=36%
GO_CENTRIOLE_ASSEMBLY	18	-0.79239	-1.94747	0	0.00596328	0.427	1755	tags=61%, list=9%, signal=67%
GO_DNA_MODIFICATION	69	-0.494998	-1.94432	0	0.00616635	0.43	3599	tags=39%, list=18%, signal=47%
GO_CELLULAR_RESPONSE_TO_RADIATION	129	-0.458304	-1.943	0	0.0062987	0.432	3958	tags=31%, list=19%, signal=38%
GO_MITOTIC_G2_M_TRANSITION_CHECKPOINT	17	-0.718434	-1.94033	0	0.00651987	0.439	2068	tags=35%, list=10%, signal=39%
GO_MACROMOLECULE_METHYLATION	164	-0.481186	-1.9386	0	0.00667029	0.448	3298	tags=35%, list=16%, signal=42%
GO_PROTEIN_DNA_COMPLEX_SUBUNIT_ORGANIZATION	203	-0.607605	-1.93287	0	0.00712669	0.462	2449	tags=36%, list=12%, signal=40%
GO_REGULATION_OF_DNA_BIOSYNTHETIC_PROCESS	89	-0.456291	-1.92896	0	0.00739799	0.468	3191	tags=36%, list=16%, signal=42%
GO_DNA_METHYLATION_OR_DEMETHYLATION	51	-0.559939	-1.91984	0	0.00826694	0.504	1994	tags=35%, list=10%, signal=39%
GO_CELLULAR_RESPONSE_TO_GAMMA_RADIATION	19	-0.618988	-1.91905	0	0.00829475	0.506	1109	tags=32%, list=5%, signal=33%
GO_RNA_PHOSPHODIESTER_BOND_HYDROLYSIS_EXONUCLEOLYTIC	31	-0.618164	-1.91703	0	0.00845109	0.51	3444	tags=52%, list=17%, signal=62%
GO_PROTEIN_EXPORT_FROM_NUCLEUS	28	-0.595168	-1.90939	0	0.00915215	0.54	3451	tags=54%, list=17%, signal=64%
GO_DNA_PACKAGING	163	-0.666889	-1.89804	0	0.0103687	0.577	1855	tags=39%, list=9%, signal=42%
GO_CEREBRAL_CORTEX_DEVELOPMENT	98	-0.478587	-1.88612	0	0.0116865	0.617	2804	tags=32%, list=14%, signal=36%
GO_CENTROSOME_LOCALIZATION	16	-0.651898	-1.87998	0	0.0126124	0.635	1324	tags=25%, list=6%, signal=27%
GO_MRNA_CLEAVAGE	16	-0.68644	-1.87172	0	0.0134193	0.664	2482	tags=56%, list=12%, signal=64%
GO_POSITIVE_REGULATION_OF_HISTONE_METHYLATION	27	-0.663989	-1.86728	0	0.0140777	0.679	4159	tags=67%, list=20%, signal=84%
GO_PROTEIN_ACYLATION	140	-0.459347	-1.85303	0	0.016136	0.715	3576	tags=38%, list=17%, signal=46%
GO_POSITIVE_REGULATION_OF_CELL_CYCLE_G1_S_PHASE_TRANSITION	28	-0.522972	-1.84682	0	0.0172312	0.734	2927	tags=36%, list=14%, signal=42%
GO_RESPONSE_TO_RADIATION	378	-0.373874	-1.84571	0	0.0172955	0.736	2623	tags=22%, list=13%, signal=25%
GO_MATURATION_OF_5_8S_RRNA_FROM_TRICISTRONIC_RRNA_TRANSCRIPT_SSU_RRNA_5_8S_RRNA_LSU_RRNA_	18	-0.721745	-1.83705	0	0.0189131	0.759	3313	tags=61%, list=16%, signal=73%
GO_POST_ANAL_TAIL_MORPHOGENESIS	17	-0.606197	-1.81829	0	0.0226479	0.815	2358	tags=41%, list=12%, signal=47%
GO_CHROMATIN_ASSEMBLY_OR_DISASSEMBLY	151	-0.641714	-1.79409	0	0.0285864	0.864	2932	tags=45%, list=14%, signal=52%
GO_CELLULAR_RESPONSE_TO_LIGHT_STIMULUS	85	-0.4243	-1.78265	0	0.0317093	0.884	3958	tags=29%, list=19%, signal=36%
GO_NEGATIVE_REGULATION_OF_BINDING	126	-0.397119	-1.7759	0	0.0333837	0.896	2927	tags=29%, list=14%, signal=33%
GO_PALLIUM_DEVELOPMENT	145	-0.431777	-1.76006	0	0.0374629	0.919	2869	tags=30%, list=14%, signal=34%
GO_MALE_GAMETE_GENERATION	379	-0.311114	-1.55323	0	0.129694	1	3583	tags=24%, list=18%, signal=29%
GO_MALE_MEIOSIS	32	-0.567095	-1.92622	0.00182149	0.00762291	0.479	1393	tags=25%, list=7%, signal=27%
GO_ANATOMICAL_STRUCTURE_HOMEOSTASIS	257	-0.330927	-1.60266	0.00189036	0.102832	0.994	2914	tags=20%, list=14%, signal=23%
GO_REGULATION_OF_SPINDLE_ORGANIZATION	18	-0.596516	-1.81692	0.00194932	0.0227374	0.817	2270	tags=33%, list=11%, signal=37%
GO_NCRNA_3_END_PROCESSING	17	-0.719285	-1.81372	0.00195312	0.0233994	0.825	3321	tags=53%, list=16%, signal=63%
GO_REGULATION_OF_MEIOTIC_CELL_CYCLE	38	-0.461308	-1.6796	0.00196464	0.0646852	0.979	799	tags=16%, list=4%, signal=16%
GO_NUCLEAR_TRANSCRIBED_MRNA_CATABOLIC_PROCESS_EXONUCLEOLYTIC	29	-0.669428	-1.86961	0.00197239	0.0136965	0.673	3444	tags=59%, list=17%, signal=70%
GO_DNA_DEPENDENT_DNA_REPLICATION_MAINTENANCE_OF_FIDELITY	17	-0.800713	-2.02896	0.0019802	0.00232382	0.2	3041	tags=82%, list=15%, signal=97%
GO_POSITIVE_REGULATION_OF_DNA_REPAIR	34	-0.569261	-1.8749	0.0019802	0.0131816	0.653	4539	tags=56%, list=22%, signal=72%
GO_GAMETE_GENERATION	472	-0.295934	-1.50043	0.00198413	0.164282	1	3583	tags=24%, list=18%, signal=28%
GO_REGULATION_OF_RESPONSE_TO_DNA_DAMAGE_STIMULUS	128	-0.448642	-1.85711	0.00200401	0.0155343	0.708	5128	tags=46%, list=25%, signal=61%
GO_NUCLEAR_TRANSPORT	332	-0.408452	-1.82037	0.00200803	0.0223304	0.809	2990	tags=31%, list=15%, signal=36%
GO_IMMUNOGLOBULIN_PRODUCTION_INVOLVED_IN_IMMUNOGLOBULIN_MEDIATED_IMMUNE_RESPONSE	21	-0.657674	-1.90276	0.00201207	0.00991818	0.565	1124	tags=33%, list=5%, signal=35%
GO_TRANSLESION_SYNTHESIS	34	-0.668972	-2.05542	0.00201613	0.00162982	0.153	2547	tags=50%, list=12%, signal=57%
GO_POSTREPLICATION_REPAIR	47	-0.635682	-2.00604	0.00201613	0.00313141	0.262	2547	tags=47%, list=12%, signal=53%
GO_CLEAVAGE_INVOLVED_IN_RRNA_PROCESSING	18	-0.716421	-1.75758	0.00201613	0.0378948	0.924	3769	tags=61%, list=18%, signal=75%
GO_REGULATION_OF_CELLULAR_RESPONSE_TO_HEAT	71	-0.559826	-2.07942	0.00202429	0.00119846	0.12	3371	tags=45%, list=16%, signal=54%
GO_TELOMERE_ORGANIZATION	97	-0.642657	-1.93265	0.00203252	0.0071045	0.462	1935	tags=36%, list=9%, signal=40%
GO_APOPTOTIC_NUCLEAR_CHANGES	24	-0.554662	-1.83705	0.00203252	0.0188404	0.759	1451	tags=25%, list=7%, signal=27%
GO_ISOTYPE_SWITCHING	15	-0.788636	-2.16824	0.00204082	0.000307	0.036	1124	tags=47%, list=5%, signal=49%
GO_BLASTOCYST_GROWTH	15	-0.73001	-1.89943	0.00204082	0.0102037	0.572	657	tags=40%, list=3%, signal=41%
GO_POSITIVE_REGULATION_OF_MRNA_PROCESSING	29	-0.613496	-2.05238	0.00204499	0.00169938	0.157	3444	tags=48%, list=17%, signal=58%
GO_REGULATION_OF_MRNA_METABOLIC_PROCESS	105	-0.562973	-2.04209	0.00204499	0.00200382	0.175	2227	tags=42%, list=11%, signal=47%
GO_REGULATION_OF_PROTEASOMAL_PROTEIN_CATABOLIC_PROCESS	166	-0.459408	-1.89517	0.00204499	0.0106373	0.586	2147	tags=25%, list=10%, signal=27%
GO_RESPONSE_TO_X_RAY	30	-0.574876	-1.84646	0.00204499	0.0172298	0.735	3036	tags=40%, list=15%, signal=47%
GO_HISTONE_METHYLATION	67	-0.542568	-1.84024	0.00204918	0.018326	0.751	4141	tags=52%, list=20%, signal=65%
GO_ESTABLISHMENT_OF_MITOTIC_SPINDLE_ORIENTATION	18	-0.68184	-1.90992	0.00205761	0.00915805	0.539	1039	tags=33%, list=5%, signal=35%
GO_PROTEIN_LOCALIZATION_TO_CENTROSOME	15	-0.712037	-1.85729	0.00207039	0.0155774	0.708	3126	tags=73%, list=15%, signal=86%
GO_HISTONE_DEUBIQUITINATION	20	-0.691395	-1.85494	0.00208333	0.0158582	0.713	3093	tags=50%, list=15%, signal=59%
GO_NEGATIVE_REGULATION_OF_CHROMATIN_MODIFICATION	42	-0.646158	-2.02751	0.00208768	0.00234772	0.201	2586	tags=50%, list=13%, signal=57%
GO_ESTABLISHMENT_OF_SPINDLE_ORIENTATION	23	-0.610091	-1.76961	0.00210084	0.0353573	0.908	1039	tags=30%, list=5%, signal=32%
GO_NEGATIVE_REGULATION_OF_HISTONE_MODIFICATION	35	-0.597292	-1.89998	0.00211416	0.0101709	0.571	2011	tags=40%, list=10%, signal=44%
GO_CHROMOSOME_SEPARATION	15	-0.793016	-1.89245	0.00211416	0.0109489	0.594	2123	tags=67%, list=10%, signal=74%
GO_RNA_STABILIZATION	26	-0.656863	-1.97905	0.00211864	0.00410302	0.33	1902	tags=46%, list=9%, signal=51%
GO_REGULATION_OF_CHROMATIN_ORGANIZATION	139	-0.478176	-1.8596	0.00220264	0.0153105	0.701	2586	tags=34%, list=13%, signal=38%
GO_OOCYTE_MATURATION	17	-0.646579	-1.84788	0.00389105	0.0170847	0.733	1270	tags=35%, list=6%, signal=38%
GO_METHYLATION	231	-0.402548	-1.72423	0.00392927	0.0480821	0.959	3300	tags=29%, list=16%, signal=34%
GO_ERROR_PRONE_TRANSLESION_SYNTHESIS	19	-0.729761	-1.87747	0.00395257	0.0129429	0.646	2547	tags=58%, list=12%, signal=66%
GO_NEGATIVE_REGULATION_OF_RNA_SPLICING	22	-0.650151	-1.86512	0.00395257	0.0143419	0.685	3422	tags=59%, list=17%, signal=71%
GO_TRANSCRIPTION_INITIATION_FROM_RNA_POLYMERASE_II_PROMOTER	148	-0.404404	-1.7467	0.00395257	0.0413669	0.936	4115	tags=35%, list=20%, signal=44%
GO_SPLICEOSOMAL_SNRNP_ASSEMBLY	37	-0.648559	-1.81453	0.00398406	0.0232864	0.825	4226	tags=59%, list=21%, signal=75%
GO_SNRNA_METABOLIC_PROCESS	71	-0.539671	-1.85859	0.00399202	0.0154421	0.705	4476	tags=51%, list=22%, signal=65%
GO_ERROR_FREE_TRANSLESION_SYNTHESIS	17	-0.724661	-1.87313	0.00402414	0.0133293	0.659	1630	tags=47%, list=8%, signal=51%
GO_GENE_SILENCING_BY_RNA	125	-0.533769	-1.71505	0.00402414	0.0508926	0.963	6772	tags=66%, list=33%, signal=97%
GO_REGULATION_OF_ALTERNATIVE_MRNA_SPLICING_VIA_SPLICEOSOME	30	-0.567019	-1.75619	0.00403226	0.0381815	0.928	2029	tags=47%, list=10%, signal=52%
GO_NUCLEAR_IMPORT	124	-0.471023	-1.87278	0.00404858	0.013315	0.659	2826	tags=35%, list=14%, signal=40%
GO_NEURON_FATE_SPECIFICATION	30	-0.606245	-1.75808	0.00409836	0.0379642	0.924	5478	tags=67%, list=27%, signal=91%
GO_VENTRICULAR_CARDIAC_MUSCLE_CELL_DIFFERENTIATION	17	-0.612147	-1.8299	0.00411523	0.0202584	0.778	2651	tags=35%, list=13%, signal=41%
GO_POSITIVE_REGULATION_OF_MRNA_METABOLIC_PROCESS	40	-0.551072	-1.91481	0.00413223	0.00865815	0.517	1907	tags=33%, list=9%, signal=36%
GO_NEGATIVE_REGULATION_OF_MRNA_METABOLIC_PROCESS	30	-0.624201	-1.87529	0.00413223	0.0132121	0.653	4159	tags=63%, list=20%, signal=79%
GO_RNA_SECONDARY_STRUCTURE_UNWINDING	37	-0.618935	-1.84099	0.00414079	0.0182506	0.749	4305	tags=57%, list=21%, signal=72%
GO_POSITIVE_REGULATION_OF_VIRAL_TRANSCRIPTION	33	-0.556635	-1.79441	0.004158	0.0285934	0.863	3043	tags=39%, list=15%, signal=46%
GO_REGULATION_OF_BINDING	267	-0.32819	-1.57819	0.004158	0.115461	0.998	2582	tags=21%, list=13%, signal=24%
GO_TELENCEPHALON_DEVELOPMENT	217	-0.395754	-1.67051	0.00419287	0.0686647	0.987	2869	tags=27%, list=14%, signal=31%
GO_EMBRYONIC_PATTERN_SPECIFICATION	56	-0.496951	-1.68105	0.00423729	0.0642956	0.979	5058	tags=48%, list=25%, signal=64%
GO_NEUROBLAST_PROLIFERATION	26	-0.538147	-1.73329	0.00429185	0.0452904	0.953	1526	tags=23%, list=7%, signal=25%
GO_POSITIVE_REGULATION_OF_RNA_SPLICING	21	-0.654776	-1.87948	0.00437637	0.0126531	0.639	3155	tags=48%, list=15%, signal=56%
GO_ORGANELLE_ASSEMBLY	444	-0.363327	-1.69818	0.00579151	0.0572772	0.978	2426	tags=19%, list=12%, signal=21%
GO_REGULATION_OF_MEIOTIC_NUCLEAR_DIVISION	27	-0.509282	-1.72934	0.00587084	0.0464721	0.955	1667	tags=22%, list=8%, signal=24%
GO_REGULATION_OF_DNA_TEMPLATED_TRANSCRIPTION_ELONGATION	37	-0.537211	-1.79706	0.00588235	0.0278833	0.861	4243	tags=43%, list=21%, signal=54%
GO_DNA_TEMPLATED_TRANSCRIPTION_INITIATION	194	-0.401564	-1.71197	0.00595238	0.0521809	0.966	4706	tags=38%, list=23%, signal=49%
GO_GENE_SILENCING	181	-0.521489	-1.71994	0.00598802	0.0496741	0.96	5993	tags=59%, list=29%, signal=83%
GO_REGULATION_OF_MAMMARY_GLAND_EPITHELIAL_CELL_PROLIFERATION	16	-0.60917	-1.80667	0.0060241	0.025075	0.841	4552	tags=56%, list=22%, signal=72%
GO_POSITIVE_REGULATION_OF_NEURAL_PRECURSOR_CELL_PROLIFERATION	38	-0.501771	-1.78533	0.00607288	0.0310263	0.88	4379	tags=47%, list=21%, signal=60%
GO_ORGANELLE_LOCALIZATION	385	-0.317994	-1.55822	0.00607288	0.126899	1	1951	tags=13%, list=10%, signal=14%
GO_POSITIVE_REGULATION_OF_G1_S_TRANSITION_OF_MITOTIC_CELL_CYCLE	24	-0.508374	-1.75134	0.00610998	0.0398289	0.931	2927	tags=38%, list=14%, signal=44%
GO_CELLULAR_COMPONENT_DISASSEMBLY_INVOLVED_IN_EXECUTION_PHASE_OF_APOPTOSIS	41	-0.451133	-1.7486	0.00610998	0.0407239	0.934	1451	tags=20%, list=7%, signal=21%
GO_GLANDULAR_EPITHELIAL_CELL_DIFFERENTIATION	37	-0.52919	-1.66162	0.00610998	0.0728818	0.987	4555	tags=49%, list=22%, signal=62%
GO_RESPONSE_TO_LIGHT_STIMULUS	255	-0.301718	-1.4992	0.00614754	0.165208	1	3958	tags=26%, list=19%, signal=32%
GO_PROTEIN_MONOUBIQUITINATION	46	-0.522208	-1.81905	0.00616016	0.022634	0.814	2233	tags=37%, list=11%, signal=41%
GO_POSITIVE_REGULATION_OF_RESPONSE_TO_DNA_DAMAGE_STIMULUS	58	-0.446763	-1.68454	0.00616016	0.063091	0.978	4539	tags=45%, list=22%, signal=57%
GO_REGULATION_OF_GENE_EXPRESSION_EPIGENETIC	198	-0.508979	-1.69829	0.00625	0.0573739	0.978	4739	tags=49%, list=23%, signal=63%
GO_NEGATIVE_REGULATION_OF_DNA_DEPENDENT_DNA_REPLICATION	15	-0.784417	-1.90579	0.00630252	0.00958444	0.554	2810	tags=80%, list=14%, signal=93%
GO_NEGATIVE_REGULATION_OF_CELLULAR_CATABOLIC_PROCESS	143	-0.359945	-1.61907	0.00630252	0.0943019	0.992	3864	tags=29%, list=19%, signal=35%
GO_REGULATION_OF_CELL_MATURATION	18	-0.628067	-1.85737	0.00632911	0.0156252	0.707	2123	tags=33%, list=10%, signal=37%
GO_FOREBRAIN_GENERATION_OF_NEURONS	63	-0.478724	-1.68405	0.00632911	0.0631557	0.979	4379	tags=43%, list=21%, signal=54%
GO_REGULATION_OF_GLUCOSE_TRANSPORT	91	-0.370897	-1.59198	0.00632911	0.108189	0.997	3371	tags=35%, list=16%, signal=42%
GO_CELL_PROLIFERATION_IN_FOREBRAIN	25	-0.583142	-1.74338	0.00639659	0.0423751	0.94	2869	tags=48%, list=14%, signal=56%
GO_FOREBRAIN_DEVELOPMENT	341	-0.39308	-1.64386	0.00643777	0.0816187	0.99	4414	tags=35%, list=22%, signal=44%
GO_POSITIVE_REGULATION_OF_CHROMATIN_MODIFICATION	77	-0.47792	-1.72804	0.00653595	0.0469311	0.956	1907	tags=32%, list=9%, signal=36%
GO_DNA_DOUBLE_STRAND_BREAK_PROCESSING	18	-0.653368	-1.87725	0.00761905	0.012944	0.647	3041	tags=39%, list=15%, signal=46%
GO_OOGENESIS	57	-0.409948	-1.64883	0.00772201	0.0794221	0.99	2858	tags=23%, list=14%, signal=26%
GO_INTRACELLULAR_STEROID_HORMONE_RECEPTOR_SIGNALING_PATHWAY	66	-0.476601	-1.76915	0.00787402	0.0351448	0.908	4087	tags=42%, list=20%, signal=53%
GO_NUCLEOTIDE_EXCISION_REPAIR_DNA_INCISION	39	-0.607286	-1.88926	0.00788955	0.0113574	0.607	1630	tags=33%, list=8%, signal=36%
GO_POSITIVE_REGULATION_OF_NEURON_APOPTOTIC_PROCESS	45	-0.434507	-1.66329	0.00788955	0.0721486	0.987	6166	tags=56%, list=30%, signal=79%
GO_MACROMOLECULE_DEACYLATION	66	-0.459156	-1.75837	0.00790514	0.0379946	0.924	5257	tags=55%, list=26%, signal=73%
GO_REGULATION_OF_TELOMERASE_ACTIVITY	40	-0.468299	-1.76413	0.00793651	0.0364437	0.914	2887	tags=35%, list=14%, signal=41%
GO_REGULATION_OF_CELL_CYCLE_CHECKPOINT	27	-0.619465	-1.76144	0.00806452	0.037221	0.918	4719	tags=67%, list=23%, signal=87%
GO_TRANSCRIPTION_COUPLED_NUCLEOTIDE_EXCISION_REPAIR	71	-0.572718	-1.77718	0.00809717	0.0330654	0.895	2068	tags=35%, list=10%, signal=39%
GO_PROTEIN_K63_LINKED_UBIQUITINATION	35	-0.535565	-1.76958	0.00809717	0.0352449	0.908	4243	tags=49%, list=21%, signal=61%
GO_PEPTIDYL_LYSINE_METHYLATION	56	-0.520305	-1.73311	0.00809717	0.0452019	0.953	3298	tags=41%, list=16%, signal=49%
GO_MAINTENANCE_OF_CELL_NUMBER	128	-0.458034	-1.76953	0.00814664	0.0351277	0.908	5137	tags=49%, list=25%, signal=65%
GO_NUCLEOSIDE_BISPHOSPHATE_BIOSYNTHETIC_PROCESS	16	-0.518669	-1.63369	0.00817996	0.0862755	0.991	2462	tags=31%, list=12%, signal=35%
GO_RESPONSE_TO_GAMMA_RADIATION	48	-0.533309	-1.88621	0.00819672	0.0117189	0.616	1109	tags=25%, list=5%, signal=26%
GO_NCRNA_TRANSCRIPTION	79	-0.500535	-1.7668	0.00826446	0.0356276	0.911	5242	tags=54%, list=26%, signal=73%
GO_MITOCHONDRIAL_RNA_METABOLIC_PROCESS	22	-0.655587	-1.8361	0.00833333	0.0189508	0.764	2948	tags=50%, list=14%, signal=58%
GO_REGULATION_OF_HISTONE_H3_K9_METHYLATION	16	-0.6941	-1.78233	0.00838574	0.0317129	0.884	2586	tags=63%, list=13%, signal=71%
GO_CHROMATIN_DISASSEMBLY	15	-0.733852	-1.88439	0.00840336	0.0119121	0.625	2367	tags=67%, list=12%, signal=75%
GO_IN_UTERO_EMBRYONIC_DEVELOPMENT	290	-0.368454	-1.63615	0.00854701	0.0853323	0.991	2944	tags=24%, list=14%, signal=27%
GO_DIENCEPHALON_DEVELOPMENT	75	-0.445132	-1.64012	0.00860215	0.0832246	0.99	4379	tags=39%, list=21%, signal=49%
GO_INTRINSIC_APOPTOTIC_SIGNALING_PATHWAY_IN_RESPONSE_TO_DNA_DAMAGE	67	-0.443968	-1.73559	0.00968992	0.0448191	0.949	3181	tags=33%, list=16%, signal=39%
GO_HISTONE_MRNA_METABOLIC_PROCESS	26	-0.597139	-1.76796	0.00974659	0.0353386	0.909	4717	tags=54%, list=23%, signal=70%
GO_IMMUNOGLOBULIN_PRODUCTION	38	-0.561367	-1.90237	0.00978474	0.00990673	0.565	1124	tags=29%, list=5%, signal=31%
GO_B_CELL_ACTIVATION_INVOLVED_IN_IMMUNE_RESPONSE	30	-0.53494	-1.75295	0.00982318	0.0393349	0.931	1943	tags=30%, list=9%, signal=33%
GO_DNA_CATABOLIC_PROCESS	25	-0.494807	-1.67472	0.00982318	0.0669581	0.982	3421	tags=40%, list=17%, signal=48%
GO_RNA_PHOSPHODIESTER_BOND_HYDROLYSIS	102	-0.486426	-1.81778	0.00988142	0.0227112	0.817	3457	tags=41%, list=17%, signal=49%
GO_NUCLEOTIDE_EXCISION_REPAIR	109	-0.52922	-1.81725	0.00990099	0.022733	0.817	2068	tags=29%, list=10%, signal=32%
GO_ANDROGEN_RECEPTOR_SIGNALING_PATHWAY	39	-0.529929	-1.72363	0.00992064	0.0482326	0.959	4087	tags=49%, list=20%, signal=61%
GO_BINDING_OF_SPERM_TO_ZONA_PELLUCIDA	25	-0.532746	-1.71521	0.0100604	0.0509672	0.962	1422	tags=28%, list=7%, signal=30%
GO_DNA_DAMAGE_RESPONSE_SIGNAL_TRANSDUCTION_RESULTING_IN_TRANSCRIPTION	15	-0.592317	-1.72702	0.0101626	0.0472187	0.956	3064	tags=53%, list=15%, signal=63%
GO_TRANSCRIPTION_FROM_RNA_POLYMERASE_III_PROMOTER	38	-0.546838	-1.73276	0.0103093	0.0452423	0.954	4456	tags=50%, list=22%, signal=64%
GO_RESPONSE_TO_ESTRADIOL	137	-0.343917	-1.5608	0.0104167	0.125673	1	3607	tags=26%, list=18%, signal=32%
GO_REGULATION_OF_GENE_SILENCING	47	-0.62233	-1.67393	0.0105708	0.0671955	0.983	2586	tags=45%, list=13%, signal=51%
GO_TUBE_FORMATION	126	-0.407883	-1.60923	0.0107066	0.0999288	0.993	5281	tags=45%, list=26%, signal=61%
GO_REGULATION_OF_RNA_STABILITY	126	-0.483735	-1.77378	0.0116959	0.0340381	0.9	3397	tags=36%, list=17%, signal=43%
GO_REGULATION_OF_CELLULAR_PROTEIN_CATABOLIC_PROCESS	255	-0.420415	-1.71172	0.0120968	0.0521216	0.966	2874	tags=26%, list=14%, signal=30%
GO_POSITIVE_REGULATION_OF_CELL_CYCLE_G2_M_PHASE_TRANSITION	18	-0.570552	-1.69814	0.0120968	0.0571447	0.978	4491	tags=56%, list=22%, signal=71%
GO_SOMITE_DEVELOPMENT	72	-0.504539	-1.76108	0.0121212	0.037228	0.918	5559	tags=51%, list=27%, signal=70%
GO_MRNA_CIS_SPLICING_VIA_SPLICEOSOME	18	-0.640562	-1.74028	0.0121457	0.0431639	0.947	5304	tags=72%, list=26%, signal=97%
GO_SEGMENTATION	84	-0.445311	-1.62041	0.0121457	0.0936297	0.991	5559	tags=46%, list=27%, signal=63%
GO_EXECUTION_PHASE_OF_APOPTOSIS	51	-0.402633	-1.60843	0.0121457	0.100222	0.993	1451	tags=18%, list=7%, signal=19%
GO_ANTERIOR_POSTERIOR_PATTERN_SPECIFICATION	181	-0.448066	-1.66623	0.0124481	0.0708502	0.987	5979	tags=51%, list=29%, signal=71%
GO_OOCYTE_DIFFERENTIATION	34	-0.468752	-1.62442	0.012474	0.091707	0.991	1270	tags=18%, list=6%, signal=19%
GO_PROTEIN_LOCALIZATION_TO_NUCLEUS	148	-0.396885	-1.60833	0.0125786	0.0997896	0.993	2826	tags=28%, list=14%, signal=32%
GO_ESTABLISHMENT_OF_CELL_POLARITY	80	-0.472485	-1.69716	0.0126316	0.0575003	0.978	3146	tags=31%, list=15%, signal=37%
GO_REGULATION_OF_NEURAL_PRECURSOR_CELL_PROLIFERATION	68	-0.399021	-1.60171	0.0127389	0.102935	0.994	4379	tags=37%, list=21%, signal=47%
GO_NEURONAL_STEM_CELL_POPULATION_MAINTENANCE	19	-0.652797	-1.71925	0.0130435	0.0498269	0.96	2858	tags=47%, list=14%, signal=55%
GO_EMBRYONIC_AXIS_SPECIFICATION	33	-0.496737	-1.642	0.0137525	0.0822307	0.99	6363	tags=55%, list=31%, signal=79%
GO_REGULATION_OF_UBIQUITIN_PROTEIN_LIGASE_ACTIVITY	17	-0.645766	-1.79249	0.0138614	0.0289293	0.866	1446	tags=41%, list=7%, signal=44%
GO_NUCLEAR_ENVELOPE_REASSEMBLY	17	-0.64951	-1.7036	0.0139721	0.055275	0.974	2702	tags=53%, list=13%, signal=61%
GO_MATURATION_OF_5_8S_RRNA	26	-0.657455	-1.73412	0.0140845	0.0451471	0.953	3313	tags=54%, list=16%, signal=64%
GO_POSITIVE_REGULATION_OF_ERYTHROCYTE_DIFFERENTIATION	22	-0.568816	-1.74099	0.0141414	0.0429537	0.946	2980	tags=41%, list=15%, signal=48%
GO_MRNA_SPLICE_SITE_SELECTION	26	-0.606674	-1.75791	0.0141988	0.0379014	0.924	4535	tags=62%, list=22%, signal=79%
GO_TRNA_METABOLIC_PROCESS	161	-0.547977	-1.81854	0.0142566	0.0226568	0.815	5900	tags=60%, list=29%, signal=83%
GO_NEURON_FATE_COMMITMENT	65	-0.48482	-1.63326	0.0144033	0.0863226	0.991	5851	tags=57%, list=29%, signal=79%
GO_AXIS_SPECIFICATION	88	-0.437182	-1.59435	0.0144033	0.106742	0.997	5631	tags=50%, list=28%, signal=69%
GO_EMBRYONIC_SKELETAL_SYSTEM_DEVELOPMENT	117	-0.470693	-1.6448	0.0144928	0.0814733	0.99	5139	tags=48%, list=25%, signal=64%
GO_OLFACTORY_LOBE_DEVELOPMENT	35	-0.495737	-1.67958	0.0145228	0.0645079	0.979	2804	tags=29%, list=14%, signal=33%
GO_NEGATIVE_REGULATION_OF_GENE_SILENCING	15	-0.625545	-1.71702	0.0149573	0.0504608	0.96	2311	tags=40%, list=11%, signal=45%
GO_CELLULAR_RESPONSE_TO_REACTIVE_OXYGEN_SPECIES	99	-0.350983	-1.52327	0.0157171	0.147987	1	2599	tags=21%, list=13%, signal=24%
GO_DNA_TEMPLATED_TRANSCRIPTION_ELONGATION	83	-0.506622	-1.71538	0.0158103	0.0510369	0.962	5246	tags=47%, list=26%, signal=63%
GO_INTRINSIC_APOPTOTIC_SIGNALING_PATHWAY	142	-0.346744	-1.57093	0.0158103	0.120432	0.998	1428	tags=18%, list=7%, signal=19%
GO_TETRAHYDROFOLATE_METABOLIC_PROCESS	18	-0.554566	-1.65854	0.0159363	0.0741968	0.987	1074	tags=28%, list=5%, signal=29%
GO_REGULATION_OF_TRANSCRIPTION_REGULATORY_REGION_DNA_BINDING	35	-0.417459	-1.53624	0.016	0.139816	1	1746	tags=23%, list=9%, signal=25%
GO_REGULATION_OF_PROTEIN_CATABOLIC_PROCESS	365	-0.367754	-1.62281	0.0161616	0.0925539	0.991	2903	tags=24%, list=14%, signal=27%
GO_MULTICELLULAR_ORGANISM_AGING	28	-0.516066	-1.75641	0.0162933	0.038225	0.928	1109	tags=21%, list=5%, signal=23%
GO_NEGATIVE_REGULATION_OF_CELL_AGING	16	-0.598816	-1.69834	0.0162933	0.0575217	0.978	2586	tags=38%, list=13%, signal=43%
GO_CELL_FATE_SPECIFICATION	67	-0.443314	-1.5678	0.0164271	0.121749	0.999	5711	tags=52%, list=28%, signal=72%
GO_SOMITOGENESIS	57	-0.469667	-1.64398	0.0165631	0.0817718	0.99	6363	tags=53%, list=31%, signal=76%
GO_AUTONOMIC_NERVOUS_SYSTEM_DEVELOPMENT	38	-0.528088	-1.63448	0.0167715	0.0859976	0.991	4792	tags=50%, list=23%, signal=65%
GO_FOLIC_ACID_CONTAINING_COMPOUND_METABOLIC_PROCESS	25	-0.510497	-1.66124	0.0176125	0.0728604	0.987	3344	tags=40%, list=16%, signal=48%
GO_TRNA_METHYLATION	20	-0.600914	-1.70984	0.0177866	0.0528818	0.969	5841	tags=60%, list=29%, signal=84%
GO_RIBONUCLEOPROTEIN_COMPLEX_SUBUNIT_ORGANIZATION	185	-0.517931	-1.76889	0.0181818	0.0351439	0.909	4535	tags=46%, list=22%, signal=58%
GO_PROTEIN_DEALKYLATION	25	-0.626339	-1.73512	0.0184805	0.0448554	0.951	4552	tags=64%, list=22%, signal=82%
GO_PROTEIN_MODIFICATION_BY_SMALL_PROTEIN_REMOVAL	107	-0.425168	-1.64507	0.018595	0.0815288	0.99	3667	tags=35%, list=18%, signal=42%
GO_EMBRYONIC_CAMERA_TYPE_EYE_MORPHOGENESIS	23	-0.58012	-1.63586	0.0186335	0.0852762	0.991	5200	tags=52%, list=25%, signal=70%
GO_PITUITARY_GLAND_DEVELOPMENT	41	-0.518636	-1.68134	0.0188285	0.0643403	0.979	5139	tags=51%, list=25%, signal=68%
GO_NEGATIVE_REGULATION_OF_CATABOLIC_PROCESS	186	-0.314002	-1.47462	0.0192308	0.18262	1	3035	tags=21%, list=15%, signal=24%
GO_NEGATIVE_REGULATION_OF_PROTEIN_MODIFICATION_BY_SMALL_PROTEIN_CONJUGATION_OR_REMOVAL	132	-0.477706	-1.68818	0.0197239	0.0615156	0.978	2802	tags=27%, list=14%, signal=31%
GO_POSTTRANSCRIPTIONAL_REGULATION_OF_GENE_EXPRESSION	401	-0.385293	-1.65655	0.0197239	0.0751524	0.988	3958	tags=35%, list=19%, signal=42%
GO_REGULATION_OF_PROTEIN_PHOSPHATASE_TYPE_2A_ACTIVITY	23	-0.577133	-1.72594	0.019802	0.0475321	0.956	3026	tags=43%, list=15%, signal=51%
GO_POSITIVE_REGULATION_OF_TELOMERASE_ACTIVITY	26	-0.483868	-1.61706	0.020202	0.095241	0.992	2468	tags=31%, list=12%, signal=35%
GO_TRNA_MODIFICATION	53	-0.579572	-1.77902	0.0202429	0.0326051	0.891	5876	tags=64%, list=29%, signal=90%
GO_ANAPHASE_PROMOTING_COMPLEX_DEPENDENT_CATABOLIC_PROCESS	74	-0.63426	-1.70836	0.020284	0.0534564	0.97	2428	tags=32%, list=12%, signal=37%
GO_CELLULAR_PROTEIN_COMPLEX_LOCALIZATION	22	-0.511937	-1.68091	0.0204499	0.0641839	0.979	231	tags=14%, list=1%, signal=14%
GO_NEURAL_TUBE_FORMATION	91	-0.433928	-1.60054	0.02079	0.102982	0.994	5281	tags=48%, list=26%, signal=65%
GO_REGULATION_OF_TRANSCRIPTION_INITIATION_FROM_RNA_POLYMERASE_II_PROMOTER	23	-0.495105	-1.58177	0.0211132	0.114041	0.998	5223	tags=43%, list=26%, signal=58%
GO_REGIONALIZATION	294	-0.381035	-1.51781	0.0214592	0.151558	1	5573	tags=43%, list=27%, signal=58%
GO_DEMETHYLATION	45	-0.496674	-1.69232	0.0219124	0.0595255	0.978	4552	tags=49%, list=22%, signal=63%
GO_ANTIGEN_PROCESSING_AND_PRESENTATION_OF_PEPTIDE_OR_POLYSACCHARIDE_ANTIGEN_VIA_MHC_CLASS_II	86	-0.467415	-1.7429	0.0221328	0.0423893	0.942	172	tags=12%, list=1%, signal=12%
GO_POSTTRANSCRIPTIONAL_GENE_SILENCING	36	-0.570439	-1.69287	0.0223124	0.0594128	0.978	5404	tags=61%, list=26%, signal=83%
GO_REGULATION_OF_CIRCADIAN_RHYTHM	95	-0.379967	-1.55117	0.0223124	0.131134	1	2242	tags=20%, list=11%, signal=22%
GO_REGULATION_OF_PROTEIN_ACETYLATION	58	-0.391102	-1.5698	0.0228216	0.120973	0.998	2586	tags=29%, list=13%, signal=33%
GO_SYNAPTONEMAL_COMPLEX_ORGANIZATION	18	-0.535898	-1.60205	0.0238095	0.102982	0.994	2098	tags=28%, list=10%, signal=31%
GO_AMINO_ACID_ACTIVATION	48	-0.556623	-1.70472	0.0241449	0.0549409	0.973	5343	tags=58%, list=26%, signal=79%
GO_PYRIMIDINE_NUCLEOBASE_METABOLIC_PROCESS	17	-0.522321	-1.60079	0.0243902	0.103334	0.994	2530	tags=41%, list=12%, signal=47%
GO_REGULATION_OF_OLIGODENDROCYTE_DIFFERENTIATION	28	-0.509196	-1.5811	0.0244898	0.114014	0.998	2376	tags=36%, list=12%, signal=40%
GO_MORPHOGENESIS_OF_EMBRYONIC_EPITHELIUM	129	-0.391619	-1.52055	0.0252101	0.150126	1	5281	tags=46%, list=26%, signal=61%
GO_HISTONE_H2A_ACETYLATION	15	-0.576324	-1.606	0.025641	0.100877	0.994	4701	tags=67%, list=23%, signal=86%
GO_REGULATION_OF_DNA_TEMPLATED_TRANSCRIPTION_INITIATION	31	-0.442751	-1.51312	0.0257426	0.154892	1	3754	tags=32%, list=18%, signal=39%
GO_POSITIVE_REGULATION_OF_NEURON_DEATH	64	-0.368998	-1.50701	0.0262626	0.159643	1	6166	tags=52%, list=30%, signal=74%
GO_REGULATION_OF_PROTEIN_EXPORT_FROM_NUCLEUS	33	-0.453291	-1.61136	0.0266393	0.0986331	0.992	2887	tags=42%, list=14%, signal=49%
GO_RRNA_CATABOLIC_PROCESS	16	-0.575179	-1.60073	0.0266393	0.103129	0.994	3321	tags=50%, list=16%, signal=60%
GO_INTRINSIC_APOPTOTIC_SIGNALING_PATHWAY_BY_P53_CLASS_MEDIATOR	49	-0.429303	-1.6437	0.0269151	0.0814835	0.99	2887	tags=29%, list=14%, signal=33%
GO_EMBRYONIC_EYE_MORPHOGENESIS	32	-0.544654	-1.56919	0.0274841	0.120941	0.998	4532	tags=53%, list=22%, signal=68%
GO_REGULATION_OF_PROTEIN_MODIFICATION_BY_SMALL_PROTEIN_CONJUGATION_OR_REMOVAL	259	-0.388403	-1.58039	0.0279441	0.114307	0.998	2802	tags=24%, list=14%, signal=27%
GO_NEGATIVE_REGULATION_OF_STRESS_ACTIVATED_PROTEIN_KINASE_SIGNALING_CASCADE	36	-0.444681	-1.56686	0.028	0.121851	0.999	4358	tags=33%, list=21%, signal=42%
GO_NEGATIVE_REGULATION_OF_DNA_BIOSYNTHETIC_PROCESS	30	-0.430265	-1.54231	0.028	0.136291	1	3111	tags=43%, list=15%, signal=51%
GO_BETA_CATENIN_DESTRUCTION_COMPLEX_DISASSEMBLY	19	-0.566169	-1.60535	0.0280374	0.101119	0.994	4837	tags=58%, list=24%, signal=76%
GO_MICROTUBULE_BASED_MOVEMENT	190	-0.402236	-1.64932	0.0280561	0.0793318	0.99	867	tags=11%, list=4%, signal=11%
GO_CELL_AGING	64	-0.403625	-1.54048	0.028169	0.137275	1	4998	tags=39%, list=24%, signal=52%
GO_CELLULAR_PROCESS_INVOLVED_IN_REPRODUCTION_IN_MULTICELLULAR_ORGANISM	204	-0.297682	-1.36474	0.0283401	0.270386	1	4378	tags=27%, list=21%, signal=35%
GO_EMBRYONIC_DIGIT_MORPHOGENESIS	59	-0.427869	-1.54915	0.0283976	0.132633	1	5176	tags=47%, list=25%, signal=63%
GO_PROTEASOMAL_PROTEIN_CATABOLIC_PROCESS	259	-0.406758	-1.61805	0.0285132	0.0947498	0.992	2929	tags=25%, list=14%, signal=29%
GO_SYNAPSIS	28	-0.503968	-1.59719	0.028626	0.105149	0.996	2760	tags=29%, list=13%, signal=33%
GO_ANATOMICAL_STRUCTURE_ARRANGEMENT	16	-0.582527	-1.62065	0.0290456	0.0937354	0.991	4924	tags=50%, list=24%, signal=66%
GO_RNA_POLYADENYLATION	26	-0.563141	-1.71713	0.0295858	0.0505718	0.96	3764	tags=46%, list=18%, signal=56%
GO_GERM_CELL_DEVELOPMENT	170	-0.300466	-1.34763	0.0303644	0.285878	1	5139	tags=33%, list=25%, signal=44%
GO_NUCLEAR_TRANSCRIBED_MRNA_POLY_A_TAIL_SHORTENING	21	-0.530628	-1.58214	0.0306748	0.114009	0.998	3444	tags=38%, list=17%, signal=46%
GO_EMBRYONIC_SKELETAL_SYSTEM_MORPHOGENESIS	91	-0.464421	-1.58464	0.0313152	0.112994	0.998	5139	tags=48%, list=25%, signal=64%
GO_REGULATION_OF_WNT_SIGNALING_PATHWAY	288	-0.32288	-1.46633	0.0324544	0.187471	1	5249	tags=38%, list=26%, signal=50%
GO_BETA_CATENIN_TCF_COMPLEX_ASSEMBLY	40	-0.554493	-1.58927	0.0325866	0.109733	0.998	6765	tags=65%, list=33%, signal=97%
GO_REGULATION_OF_LIGASE_ACTIVITY	123	-0.512209	-1.66518	0.0326531	0.0712205	0.987	2507	tags=28%, list=12%, signal=32%
GO_VIRAL_GENOME_REPLICATION	19	-0.485987	-1.5257	0.0338645	0.146981	1	3336	tags=42%, list=16%, signal=50%
GO_HIPPOCAMPUS_DEVELOPMENT	71	-0.410173	-1.54368	0.0344828	0.135768	1	2869	tags=28%, list=14%, signal=33%
GO_INTRACELLULAR_ESTROGEN_RECEPTOR_SIGNALING_PATHWAY	18	-0.564467	-1.61637	0.0345572	0.0955092	0.992	3386	tags=44%, list=17%, signal=53%
GO_NEURAL_TUBE_DEVELOPMENT	140	-0.401392	-1.56006	0.035343	0.12566	1	5478	tags=46%, list=27%, signal=63%
GO_LIMBIC_SYSTEM_DEVELOPMENT	96	-0.393386	-1.50504	0.0364026	0.160797	1	4379	tags=34%, list=21%, signal=44%
GO_VENTRICULAR_SEPTUM_MORPHOGENESIS	27	-0.511248	-1.58008	0.0364372	0.114299	0.998	3877	tags=37%, list=19%, signal=46%
GO_SYMPATHETIC_NERVOUS_SYSTEM_DEVELOPMENT	21	-0.569813	-1.60837	0.0366599	0.100012	0.993	1746	tags=33%, list=9%, signal=36%
GO_REGULATION_OF_PROTEIN_STABILITY	199	-0.320653	-1.45054	0.0368098	0.199616	1	3155	tags=24%, list=15%, signal=28%
GO_NCRNA_CATABOLIC_PROCESS	21	-0.553178	-1.5673	0.0368217	0.121796	0.999	3562	tags=52%, list=17%, signal=63%
GO_ESTABLISHMENT_OR_MAINTENANCE_OF_CELL_POLARITY	129	-0.383673	-1.55376	0.036961	0.129548	1	3433	tags=26%, list=17%, signal=31%
GO_HISTONE_H3_K4_METHYLATION	25	-0.537832	-1.5824	0.0371901	0.114144	0.998	3887	tags=52%, list=19%, signal=64%
GO_RIBONUCLEOPROTEIN_COMPLEX_BIOGENESIS	400	-0.535457	-1.74547	0.0375494	0.0416832	0.936	3915	tags=41%, list=19%, signal=50%
GO_SPINAL_CORD_DEVELOPMENT	99	-0.445169	-1.57462	0.0378151	0.117769	0.998	6295	tags=59%, list=31%, signal=84%
GO_CELLULAR_RESPONSE_TO_HYDROGEN_PEROXIDE	59	-0.376578	-1.47827	0.0385356	0.180651	1	2599	tags=27%, list=13%, signal=31%
GO_PROTEIN_K11_LINKED_UBIQUITINATION	26	-0.571423	-1.59011	0.0386965	0.109348	0.998	2245	tags=35%, list=11%, signal=39%
GO_REGULATION_OF_GLUCOSE_IMPORT_IN_RESPONSE_TO_INSULIN_STIMULUS	16	-0.514523	-1.54434	0.0387931	0.135503	1	3155	tags=38%, list=15%, signal=44%
GO_NUCLEOBASE_BIOSYNTHETIC_PROCESS	16	-0.589385	-1.58119	0.0392157	0.1142	0.998	3997	tags=56%, list=20%, signal=70%
GO_REGULATION_OF_VIRAL_TRANSCRIPTION	54	-0.421617	-1.56452	0.0392157	0.123216	1	3043	tags=31%, list=15%, signal=37%
GO_POSITIVE_REGULATION_OF_HEART_GROWTH	26	-0.484595	-1.54463	0.0392157	0.135595	1	2826	tags=27%, list=14%, signal=31%
GO_TRNA_PROCESSING	104	-0.5271	-1.67278	0.0404858	0.0675995	0.984	5900	tags=58%, list=29%, signal=81%
GO_RNA_METHYLATION	44	-0.499692	-1.58406	0.0404858	0.113143	0.998	5090	tags=48%, list=25%, signal=63%
GO_NEGATIVE_REGULATION_OF_EPITHELIAL_CELL_DIFFERENTIATION	35	-0.420555	-1.43792	0.0413043	0.209803	1	5064	tags=37%, list=25%, signal=49%
GO_POSITIVE_REGULATION_OF_CYCLIN_DEPENDENT_PROTEIN_KINASE_ACTIVITY	32	-0.413881	-1.4848	0.0421456	0.17562	1	4088	tags=34%, list=20%, signal=43%
GO_ENTEROENDOCRINE_CELL_DIFFERENTIATION	18	-0.541426	-1.49265	0.0424242	0.169829	1	5881	tags=56%, list=29%, signal=78%
GO_NEGATIVE_REGULATION_OF_MEIOTIC_CELL_CYCLE	18	-0.486554	-1.47929	0.0424242	0.180036	1	799	tags=22%, list=4%, signal=23%
GO_MODULATION_OF_TRANSCRIPTION_IN_OTHER_ORGANISM_INVOLVED_IN_SYMBIOTIC_INTERACTION	21	-0.504597	-1.5552	0.0431211	0.1286	1	2993	tags=33%, list=15%, signal=39%
GO_HEPATICOBILIARY_SYSTEM_DEVELOPMENT	119	-0.317242	-1.42549	0.0431211	0.218017	1	3230	tags=29%, list=16%, signal=34%
GO_MITOCHONDRIAL_GENOME_MAINTENANCE	20	-0.462538	-1.49573	0.043222	0.168205	1	461	tags=20%, list=2%, signal=20%
GO_REGULATION_OF_RETINOIC_ACID_RECEPTOR_SIGNALING_PATHWAY	16	-0.569191	-1.52033	0.0441177	0.149993	1	3400	tags=44%, list=17%, signal=52%
GO_TRANSCRIPTION_ELONGATION_FROM_RNA_POLYMERASE_II_PROMOTER	69	-0.484136	-1.61573	0.0444874	0.0957729	0.992	5246	tags=46%, list=26%, signal=62%
GO_METENCEPHALON_DEVELOPMENT	97	-0.435038	-1.52837	0.0446809	0.145611	1	4637	tags=41%, list=23%, signal=53%
GO_NEGATIVE_REGULATION_OF_PROTEIN_ACETYLATION	19	-0.480458	-1.52772	0.045098	0.145839	1	2586	tags=32%, list=13%, signal=36%
GO_NEGATIVE_REGULATION_OF_CELLULAR_AMIDE_METABOLIC_PROCESS	116	-0.384615	-1.50784	0.0452675	0.159264	1	5404	tags=47%, list=26%, signal=63%
GO_PEPTIDYL_SERINE_MODIFICATION	143	-0.359872	-1.47949	0.0456432	0.180194	1	2108	tags=19%, list=10%, signal=21%
GO_REGULATION_OF_ERYTHROCYTE_DIFFERENTIATION	35	-0.445578	-1.50823	0.045738	0.159232	1	2980	tags=34%, list=15%, signal=40%
GO_REGULATION_OF_CELL_AGING	32	-0.438116	-1.50697	0.045929	0.15935	1	4860	tags=41%, list=24%, signal=53%
GO_POSITIVE_REGULATION_OF_WNT_SIGNALING_PATHWAY	141	-0.358855	-1.47621	0.0470588	0.181988	1	5036	tags=35%, list=25%, signal=47%
GO_PEPTIDYL_THREONINE_MODIFICATION	44	-0.456569	-1.52457	0.047817	0.147787	1	3805	tags=39%, list=19%, signal=47%
GO_PROTEIN_POLYUBIQUITINATION	231	-0.374162	-1.53603	0.048583	0.139714	1	4276	tags=33%, list=21%, signal=42%
GO_POSITIVE_REGULATION_OF_CELLULAR_RESPONSE_TO_INSULIN_STIMULUS	20	-0.494544	-1.49334	0.0490405	0.16986	1	3538	tags=40%, list=17%, signal=48%
TPX	GO CC
NAME	SIZE	ES	NES	NOM p-val	FDR q-val	FWER p-val	RANK AT MAX	LEADING EDGE
GO_SPINDLE	259	-0.654158	-2.59207	0	0	0	2101	tags=41%, list=10%, signal=45%
GO_SPINDLE_POLE	111	-0.710992	-2.48985	0	0	0	1522	tags=44%, list=7%, signal=47%
GO_CONDENSED_CHROMOSOME	167	-0.756784	-2.42379	0	0	0	1988	tags=51%, list=10%, signal=56%
GO_MITOTIC_SPINDLE	49	-0.746047	-2.42349	0	0	0	1916	tags=53%, list=9%, signal=58%
GO_CHROMOSOMAL_REGION	288	-0.708896	-2.42167	0	0	0	2299	tags=47%, list=11%, signal=52%
GO_CONDENSED_NUCLEAR_CHROMOSOME	74	-0.719899	-2.40465	0	0	0	1434	tags=42%, list=7%, signal=45%
GO_SPINDLE_MIDZONE	25	-0.832136	-2.39068	0	0	0	286	tags=48%, list=1%, signal=49%
GO_CHROMOSOME_CENTROMERIC_REGION	148	-0.765829	-2.36587	0	0	0	2123	tags=58%, list=10%, signal=64%
GO_SPINDLE_MICROTUBULE	56	-0.70052	-2.36082	0	0	0	754	tags=34%, list=4%, signal=35%
GO_KINETOCHORE	100	-0.77468	-2.31273	0	0	0	1935	tags=56%, list=9%, signal=62%
GO_MIDBODY	117	-0.58872	-2.28667	0	7.67873e-05	0.001	2778	tags=38%, list=14%, signal=43%
GO_CENTROSOME	450	-0.520596	-2.27913	0	7.03884e-05	0.001	2291	tags=30%, list=11%, signal=33%
GO_CONDENSED_CHROMOSOME_CENTROMERIC_REGION	81	-0.81609	-2.26402	0	6.49739e-05	0.001	1935	tags=64%, list=9%, signal=71%
GO_NUCLEAR_CHROMOSOME	479	-0.614733	-2.26238	0	6.03329e-05	0.001	2983	tags=43%, list=15%, signal=49%
GO_MICROTUBULE_ORGANIZING_CENTER_PART	132	-0.601569	-2.2511	0	5.63107e-05	0.001	2440	tags=38%, list=12%, signal=43%
GO_REPLICATION_FORK	61	-0.766802	-2.24641	0	5.27913e-05	0.001	2040	tags=62%, list=10%, signal=69%
GO_KINESIN_COMPLEX	52	-0.724371	-2.228	0	4.96859e-05	0.001	625	tags=31%, list=3%, signal=32%
GO_HETEROCHROMATIN	59	-0.673636	-2.21822	0	7.77111e-05	0.002	2983	tags=56%, list=15%, signal=65%
GO_HISTONE_METHYLTRANSFERASE_COMPLEX	60	-0.666799	-2.15385	0	0.000534319	0.009	3276	tags=60%, list=16%, signal=71%
GO_NUCLEAR_REPLICATION_FORK	38	-0.756088	-2.14833	0	0.000618331	0.011	2040	tags=61%, list=10%, signal=67%
GO_CENTRIOLE	91	-0.627569	-2.14288	0	0.000588887	0.011	2440	tags=41%, list=12%, signal=46%
GO_METHYLTRANSFERASE_COMPLEX	79	-0.642991	-2.11643	0	0.000929436	0.016	3276	tags=54%, list=16%, signal=65%
GO_DNA_REPAIR_COMPLEX	39	-0.691768	-2.10956	0	0.00100049	0.018	4628	tags=67%, list=23%, signal=86%
GO_BAF_TYPE_COMPLEX	23	-0.75543	-2.10844	0	0.000958807	0.018	2367	tags=57%, list=12%, signal=64%
GO_MICROTUBULE_ASSOCIATED_COMPLEX	138	-0.528762	-2.10757	0	0.000920455	0.018	1446	tags=22%, list=7%, signal=23%
GO_NUCLEAR_HETEROCHROMATIN	29	-0.73791	-2.10003	0	0.00100026	0.021	2983	tags=62%, list=15%, signal=73%
GO_NUCLEAR_UBIQUITIN_LIGASE_COMPLEX	39	-0.645918	-2.08514	0	0.00124546	0.029	3001	tags=49%, list=15%, signal=57%
GO_SEX_CHROMOSOME	25	-0.775682	-2.08242	0	0.00129042	0.03	2449	tags=64%, list=12%, signal=73%
GO_CHROMATIN	396	-0.565548	-2.07137	0	0.00153321	0.034	3005	tags=41%, list=15%, signal=47%
GO_MICROTUBULE	373	-0.462013	-2.0663	0	0.001596	0.038	2270	tags=25%, list=11%, signal=27%
GO_CATALYTIC_STEP_2_SPLICEOSOME	80	-0.688654	-2.06437	0	0.00156595	0.039	3630	tags=64%, list=18%, signal=77%
GO_NUCLEAR_PORE	73	-0.62001	-2.05851	0	0.00163069	0.042	3451	tags=51%, list=17%, signal=61%
GO_CHROMOSOME_TELOMERIC_REGION	144	-0.627722	-2.05161	0	0.00183562	0.044	2598	tags=39%, list=13%, signal=44%
GO_SWI_SNF_SUPERFAMILY_TYPE_COMPLEX	70	-0.641507	-2.03609	0	0.00210862	0.053	2754	tags=51%, list=13%, signal=59%
GO_CELL_DIVISION_SITE	45	-0.55797	-2.02237	0	0.00241064	0.062	3276	tags=38%, list=16%, signal=45%
GO_SPLICEOSOMAL_COMPLEX	157	-0.614985	-2.0175	0	0.00252133	0.065	3872	tags=54%, list=19%, signal=65%
GO_NUCLEAR_PERIPHERY	115	-0.547066	-1.98886	0	0.00335999	0.09	4293	tags=53%, list=21%, signal=67%
GO_PERICENTRIOLAR_MATERIAL	18	-0.725	-1.97711	0	0.00384337	0.103	2348	tags=61%, list=11%, signal=69%
GO_MLL1_2_COMPLEX	25	-0.680635	-1.97472	0	0.00389738	0.106	3264	tags=60%, list=16%, signal=71%
GO_NUCLEAR_CHROMOSOME_TELOMERIC_REGION	118	-0.637831	-1.96855	0	0.0039616	0.113	2598	tags=41%, list=13%, signal=46%
GO_EUCHROMATIN	29	-0.624495	-1.96668	0	0.00395907	0.115	2983	tags=48%, list=15%, signal=56%
GO_NUCLEAR_MATRIX	94	-0.528415	-1.92406	0	0.0069811	0.177	4289	tags=50%, list=21%, signal=63%
GO_INTERCELLULAR_BRIDGE	39	-0.559026	-1.91998	0	0.00726079	0.184	2982	tags=28%, list=15%, signal=33%
GO_NUCLEAR_CHROMATIN	269	-0.525942	-1.90979	0	0.00762921	0.2	2983	tags=38%, list=15%, signal=44%
GO_MRNA_CLEAVAGE_FACTOR_COMPLEX	16	-0.769606	-1.89807	0	0.00859805	0.225	2482	tags=63%, list=12%, signal=71%
GO_ANAPHASE_PROMOTING_COMPLEX	20	-0.70776	-1.89341	0	0.008824	0.231	2101	tags=45%, list=10%, signal=50%
GO_ESC_E_Z_COMPLEX	15	-0.735217	-1.87177	0	0.0111986	0.274	2586	tags=67%, list=13%, signal=76%
GO_NUCLEAR_ENVELOPE	380	-0.394466	-1.86054	0	0.0120593	0.29	2933	tags=28%, list=14%, signal=32%
GO_NUCLEAR_MEMBRANE	255	-0.405106	-1.85693	0	0.0123255	0.296	2933	tags=29%, list=14%, signal=33%
GO_REPLISOME	28	-0.751621	-2.09202	0.0020284	0.00118116	0.027	670	tags=46%, list=3%, signal=48%
GO_GAMMA_TUBULIN_COMPLEX	18	-0.639619	-1.91548	0.00203666	0.00742273	0.192	1357	tags=39%, list=7%, signal=42%
GO_CAJAL_BODY	47	-0.609224	-1.97169	0.00205339	0.00394784	0.111	2709	tags=47%, list=13%, signal=54%
GO_SITE_OF_DOUBLE_STRAND_BREAK	28	-0.692924	-1.99693	0.00208768	0.00309945	0.083	1166	tags=39%, list=6%, signal=42%
GO_ACETYLTRANSFERASE_COMPLEX	83	-0.568815	-1.93774	0.00209205	0.00602086	0.161	4732	tags=55%, list=23%, signal=72%
GO_NUCLEAR_SPECK	185	-0.548824	-1.99121	0.00209644	0.00332162	0.09	3968	tags=49%, list=19%, signal=60%
GO_NUCLEAR_BODY	325	-0.533743	-2.08452	0.00212314	0.00120251	0.029	4087	tags=49%, list=20%, signal=60%
GO_MICROTUBULE_END	21	-0.666259	-1.81227	0.0021322	0.0177315	0.397	1087	tags=33%, list=5%, signal=35%
GO_TRANSCRIPTION_FACTOR_COMPLEX	279	-0.434589	-1.85559	0.00214592	0.0122504	0.298	4706	tags=41%, list=23%, signal=53%
GO_PCG_PROTEIN_COMPLEX	39	-0.66054	-1.98693	0.00215517	0.00331305	0.091	3001	tags=62%, list=15%, signal=72%
GO_SWI_SNF_COMPLEX	15	-0.70674	-1.87057	0.00411523	0.0111399	0.276	2367	tags=53%, list=12%, signal=60%
GO_MICROTUBULE_PLUS_END	16	-0.699871	-1.72475	0.0041841	0.0301562	0.623	1087	tags=38%, list=5%, signal=40%
GO_SMALL_SUBUNIT_PROCESSOME	29	-0.706055	-1.83761	0.00420168	0.0142696	0.347	3627	tags=66%, list=18%, signal=80%
GO_UBIQUITIN_LIGASE_COMPLEX	242	-0.391251	-1.71059	0.00421053	0.0330091	0.658	4620	tags=40%, list=23%, signal=51%
GO_RIBONUCLEOPROTEIN_GRANULE	133	-0.456432	-1.82981	0.00426439	0.0150987	0.354	3509	tags=37%, list=17%, signal=44%
GO_TRANSFERASE_COMPLEX_TRANSFERRING_PHOSPHORUS_CONTAINING_GROUPS	226	-0.422826	-1.79908	0.00428265	0.0192595	0.431	3155	tags=30%, list=15%, signal=35%
GO_POLYSOME	38	-0.551161	-1.80209	0.004329	0.0192675	0.423	4904	tags=45%, list=24%, signal=59%
GO_NUCLEOLAR_PART	54	-0.625618	-1.80642	0.00621118	0.0185084	0.409	4858	tags=63%, list=24%, signal=82%
GO_90S_PRERIBOSOME	21	-0.721223	-1.7839	0.00627615	0.0205756	0.462	4005	tags=71%, list=20%, signal=89%
GO_TELOMERASE_HOLOENZYME_COMPLEX	18	-0.635129	-1.78838	0.00628931	0.0204714	0.447	3174	tags=56%, list=16%, signal=66%
GO_CYTOPLASMIC_MRNA_PROCESSING_BODY	62	-0.497996	-1.76228	0.00628931	0.0237297	0.513	3444	tags=44%, list=17%, signal=52%
GO_NUCLEAR_TRANSCRIPTION_FACTOR_COMPLEX	121	-0.444106	-1.79657	0.00675676	0.0195197	0.437	2981	tags=30%, list=15%, signal=35%
GO_INO80_TYPE_COMPLEX	20	-0.633146	-1.78789	0.00793651	0.020305	0.448	4027	tags=65%, list=20%, signal=81%
GO_CHD_TYPE_COMPLEX	17	-0.655629	-1.74914	0.00817996	0.0256002	0.557	1702	tags=53%, list=8%, signal=58%
GO_NUCLEAR_INNER_MEMBRANE	46	-0.418901	-1.58696	0.00838574	0.0727688	0.879	3696	tags=30%, list=18%, signal=37%
GO_RNA_POLYMERASE_COMPLEX	116	-0.520121	-1.82329	0.00849257	0.01601	0.367	3043	tags=33%, list=15%, signal=38%
GO_SAGA_TYPE_COMPLEX	29	-0.565814	-1.75075	0.00854701	0.0255981	0.555	1655	tags=31%, list=8%, signal=34%
GO_TRANSCRIPTIONAL_REPRESSOR_COMPLEX	71	-0.528287	-1.8388	0.0100806	0.0143136	0.344	4689	tags=51%, list=23%, signal=66%
GO_NUCLEAR_TRANSCRIPTIONAL_REPRESSOR_COMPLEX	21	-0.634342	-1.75468	0.0102459	0.0249599	0.54	1702	tags=48%, list=8%, signal=52%
GO_SYNAPTONEMAL_COMPLEX	32	-0.528923	-1.65495	0.0102459	0.0488054	0.777	2098	tags=31%, list=10%, signal=35%
GO_SMALL_NUCLEAR_RIBONUCLEOPROTEIN_COMPLEX	59	-0.606273	-1.85013	0.0102669	0.0126651	0.308	4535	tags=58%, list=22%, signal=74%
GO_NUCLEAR_EUCHROMATIN	22	-0.582996	-1.77736	0.0105932	0.0215686	0.471	2598	tags=41%, list=13%, signal=47%
GO_RNA_POLYMERASE_II_TRANSCRIPTION_FACTOR_COMPLEX	98	-0.439468	-1.75909	0.0107527	0.0241879	0.52	2887	tags=28%, list=14%, signal=32%
GO_HISTONE_DEACETYLASE_COMPLEX	59	-0.453857	-1.65232	0.0122449	0.049205	0.783	5257	tags=56%, list=26%, signal=75%
GO_CYTOPLASMIC_STRESS_GRANULE	29	-0.600345	-1.78674	0.0124481	0.0202581	0.451	4414	tags=62%, list=22%, signal=79%
GO_CYCLIN_DEPENDENT_PROTEIN_KINASE_HOLOENZYME_COMPLEX	29	-0.567804	-1.77363	0.0127389	0.0221017	0.481	3148	tags=41%, list=15%, signal=49%
GO_NUCLEOID	37	-0.593598	-1.80196	0.0139442	0.018993	0.423	3411	tags=43%, list=17%, signal=52%
GO_SIN3_TYPE_COMPLEX	16	-0.649935	-1.78845	0.0143149	0.0207597	0.447	5176	tags=75%, list=25%, signal=100%
GO_U2_TYPE_SPLICEOSOMAL_COMPLEX	29	-0.618709	-1.73944	0.0146751	0.0276584	0.589	3309	tags=55%, list=16%, signal=66%
GO_CYTOPLASMIC_MICROTUBULE	51	-0.421917	-1.65119	0.0152964	0.0490567	0.783	1620	tags=18%, list=8%, signal=19%
GO_PRESPLICEOSOME	21	-0.648953	-1.71493	0.0163265	0.0322691	0.645	3863	tags=62%, list=19%, signal=76%
GO_TRANSCRIPTIONALLY_ACTIVE_CHROMATIN	15	-0.512971	-1.60705	0.0166667	0.0651839	0.853	4282	tags=47%, list=21%, signal=59%
GO_PRERIBOSOME	53	-0.653797	-1.76676	0.0167015	0.0231132	0.502	4005	tags=57%, list=20%, signal=70%
GO_PML_BODY	88	-0.446283	-1.73511	0.018595	0.0282392	0.593	2897	tags=35%, list=14%, signal=41%
GO_CULLIN_RING_UBIQUITIN_LIGASE_COMPLEX	138	-0.379816	-1.60736	0.0188679	0.0657317	0.853	4766	tags=39%, list=23%, signal=51%
GO_DNA_DIRECTED_RNA_POLYMERASE_II_HOLOENZYME	91	-0.482548	-1.69677	0.0236052	0.0357729	0.683	5242	tags=45%, list=26%, signal=60%
GO_EXOSOME_RNASE_COMPLEX_	19	-0.633813	-1.70824	0.0244898	0.0333111	0.666	3321	tags=58%, list=16%, signal=69%
GO_AGGRESOME	29	-0.415557	-1.50665	0.0305499	0.107137	0.952	1665	tags=24%, list=8%, signal=26%
GO_EXON_EXON_JUNCTION_COMPLEX	19	-0.583695	-1.61115	0.033195	0.0646439	0.843	3778	tags=63%, list=18%, signal=77%
GO_U12_TYPE_SPLICEOSOMAL_COMPLEX	25	-0.61607	-1.65672	0.0365854	0.0485491	0.773	3262	tags=44%, list=16%, signal=52%
GO_U2_SNRNP	18	-0.634526	-1.59338	0.0391753	0.0706028	0.871	2379	tags=50%, list=12%, signal=57%
GO_CENTRIOLAR_SATELLITE	24	-0.526383	-1.55279	0.0419162	0.0864283	0.909	2230	tags=29%, list=11%, signal=33%
GO_H4_HISTONE_ACETYLTRANSFERASE_COMPLEX	18	-0.535352	-1.58034	0.0440882	0.0745188	0.888	4701	tags=61%, list=23%, signal=79%
GO_MEDIATOR_COMPLEX	33	-0.474949	-1.56307	0.0452586	0.0819307	0.9	4753	tags=52%, list=23%, signal=67%
GO_PROTEIN_DNA_COMPLEX	147	-0.555654	-1.48398	0.0493827	0.12028	0.967	6778	tags=71%, list=33%, signal=105%
GO_PRERIBOSOME_LARGE_SUBUNIT_PRECURSOR	18	-0.675866	-1.58142	0.0499002	0.0746656	0.886	3054	tags=50%, list=15%, signal=59%
TPX2	GO MF
NAME	SIZE	ES	NES	NOM p-val	FDR q-val	FWER p-val	RANK AT MAX	LEADING EDGE
GO_DNA_DEPENDENT_ATPASE_ACTIVITY	73	-0.757827	-2.38801	0	0	0	2541	tags=55%, list=12%, signal=62%
GO_STRUCTURE_SPECIFIC_DNA_BINDING	109	-0.655301	-2.31227	0	0	0	2566	tags=44%, list=13%, signal=50%
GO_DNA_HELICASE_ACTIVITY	48	-0.803525	-2.28486	0	0	0	2541	tags=65%, list=12%, signal=74%
GO_EXONUCLEASE_ACTIVITY	68	-0.663103	-2.27182	0	0	0	3444	tags=51%, list=17%, signal=62%
GO_DAMAGED_DNA_BINDING	60	-0.7015	-2.24385	0	0	0	2976	tags=53%, list=15%, signal=62%
GO_CHROMATIN_BINDING	397	-0.582416	-2.24357	0	0	0	2983	tags=43%, list=15%, signal=49%
GO_NUCLEOSOME_BINDING	43	-0.754054	-2.24249	0	0	0	2490	tags=60%, list=12%, signal=69%
GO_EXONUCLEASE_ACTIVITY_ACTIVE_WITH_EITHER_RIBO_OR_DEOXYRIBONUCLEIC_ACIDS_AND_PRODUCING_5_PHOSPHOMONOESTERS	39	-0.685176	-2.18564	0	0.000147	0.001	3444	tags=62%, list=17%, signal=74%
GO_HISTONE_KINASE_ACTIVITY	18	-0.786828	-2.16206	0	0.000294	0.003	904	tags=50%, list=4%, signal=52%
GO_SINGLE_STRANDED_DNA_BINDING	74	-0.666183	-2.15345	0	0.000329	0.004	3887	tags=58%, list=19%, signal=71%
GO_ATP_DEPENDENT_DNA_HELICASE_ACTIVITY	30	-0.778223	-2.1398	0	0.000299	0.004	2541	tags=60%, list=12%, signal=68%
GO_DNA_SECONDARY_STRUCTURE_BINDING	23	-0.799341	-2.13618	0	0.000274	0.004	1389	tags=52%, list=7%, signal=56%
GO_3_5_EXONUCLEASE_ACTIVITY	43	-0.638288	-2.13166	0	0.000253	0.004	3444	tags=51%, list=17%, signal=61%
GO_ATPASE_ACTIVITY	405	-0.484735	-2.11864	0	0.000289	0.005	2584	tags=27%, list=13%, signal=30%
GO_DEOXYRIBONUCLEASE_ACTIVITY	61	-0.611116	-2.11402	0	0.000318	0.006	3599	tags=46%, list=18%, signal=56%
GO_HELICASE_ACTIVITY	143	-0.657465	-2.10433	0	0.000511	0.01	2541	tags=46%, list=12%, signal=52%
GO_PROTEIN_METHYLTRANSFERASE_ACTIVITY	60	-0.575631	-2.10353	0	0.00052	0.011	3121	tags=47%, list=15%, signal=55%
GO_HISTONE_METHYLTRANSFERASE_ACTIVITY	43	-0.626794	-2.10245	0	0.000491	0.011	3121	tags=56%, list=15%, signal=66%
GO_CHROMATIN_DNA_BINDING	72	-0.610003	-2.0999	0	0.000465	0.011	2516	tags=42%, list=12%, signal=47%
GO_MICROTUBULE_MOTOR_ACTIVITY	75	-0.636772	-2.0889	0	0.00056	0.014	867	tags=24%, list=4%, signal=25%
GO_CYCLIN_DEPENDENT_PROTEIN_KINASE_ACTIVITY	33	-0.620316	-2.08156	0	0.000654	0.017	2632	tags=39%, list=13%, signal=45%
GO_ENDODEOXYRIBONUCLEASE_ACTIVITY	46	-0.616688	-2.07338	0	0.000916	0.024	3599	tags=43%, list=18%, signal=53%
GO_DNA_DIRECTED_DNA_POLYMERASE_ACTIVITY	24	-0.706405	-2.06048	0	0.00117754	0.03	2742	tags=50%, list=13%, signal=58%
GO_MICROTUBULE_BINDING	185	-0.49774	-2.05774	0	0.00122772	0.032	2270	tags=28%, list=11%, signal=31%
GO_PURINE_NTP_DEPENDENT_HELICASE_ACTIVITY	90	-0.64565	-2.04461	0	0.00146395	0.041	3955	tags=58%, list=19%, signal=71%
GO_DNA_POLYMERASE_ACTIVITY	30	-0.653126	-2.03422	0	0.00166068	0.047	2810	tags=43%, list=14%, signal=50%
GO_NUCLEOSOMAL_DNA_BINDING	28	-0.753866	-2.03158	0	0.0016637	0.049	1414	tags=57%, list=7%, signal=61%
GO_CORE_PROMOTER_BINDING	141	-0.520787	-2.0149	0	0.00241048	0.066	2586	tags=35%, list=13%, signal=40%
GO_LYSINE_N_METHYLTRANSFERASE_ACTIVITY	38	-0.585063	-1.97655	0	0.00413338	0.117	2582	tags=42%, list=13%, signal=48%
GO_NUCLEASE_ACTIVITY	180	-0.487837	-1.97369	0	0.00410628	0.12	3504	tags=38%, list=17%, signal=46%
GO_MRNA_BINDING	135	-0.539374	-1.9632	0	0.00432317	0.13	3336	tags=44%, list=16%, signal=53%
GO_ENDONUCLEASE_ACTIVITY_ACTIVE_WITH_EITHER_RIBO_OR_DEOXYRIBONUCLEIC_ACIDS_AND_PRODUCING_5_PHOSPHOMONOESTERS	32	-0.650282	-1.95138	0	0.00519547	0.155	3219	tags=44%, list=16%, signal=52%
GO_ATP_DEPENDENT_MICROTUBULE_MOTOR_ACTIVITY	18	-0.789777	-1.94802	0	0.00531194	0.164	286	tags=39%, list=1%, signal=39%
GO_RNA_HELICASE_ACTIVITY	64	-0.614615	-1.9295	0	0.00638814	0.197	4382	tags=61%, list=21%, signal=77%
GO_ATPASE_ACTIVITY_COUPLED	300	-0.434153	-1.92475	0	0.00662987	0.211	4382	tags=34%, list=21%, signal=43%
GO_THYROID_HORMONE_RECEPTOR_BINDING	28	-0.622652	-1.9247	0	0.00648764	0.211	3489	tags=50%, list=17%, signal=60%
GO_ACETYLTRANSFERASE_ACTIVITY	91	-0.474529	-1.9214	0	0.00668984	0.218	3576	tags=40%, list=17%, signal=48%
GO_HISTONE_LYSINE_N_METHYLTRANSFERASE_ACTIVITY	32	-0.611358	-1.91871	0	0.00672774	0.225	3041	tags=53%, list=15%, signal=62%
GO_TUBULIN_BINDING	249	-0.444527	-1.90897	0	0.00736568	0.244	2270	tags=24%, list=11%, signal=27%
GO_TRANSCRIPTION_COACTIVATOR_ACTIVITY	283	-0.419333	-1.90694	0	0.00751904	0.247	2802	tags=30%, list=14%, signal=34%
GO_ENHANCER_BINDING	85	-0.511665	-1.90092	0	0.007965	0.262	3069	tags=36%, list=15%, signal=43%
GO_NUCLEOTIDYLTRANSFERASE_ACTIVITY	118	-0.491835	-1.87814	0	0.00948403	0.312	4023	tags=40%, list=20%, signal=49%
GO_LIGAND_DEPENDENT_NUCLEAR_RECEPTOR_TRANSCRIPTION_COACTIVATOR_ACTIVITY	50	-0.491907	-1.86893	0	0.0104389	0.342	2611	tags=38%, list=13%, signal=43%
GO_RNA_POLYMERASE_II_TRANSCRIPTION_COFACTOR_ACTIVITY	87	-0.469074	-1.86727	0	0.0105483	0.349	4753	tags=47%, list=23%, signal=61%
GO_HISTONE_DEACETYLASE_BINDING	99	-0.456408	-1.82766	0	0.0157239	0.459	2729	tags=28%, list=13%, signal=32%
GO_N_ACETYLTRANSFERASE_ACTIVITY	76	-0.486646	-1.87625	0.00188324	0.00956258	0.318	3576	tags=41%, list=17%, signal=49%
GO_N_ACYLTRANSFERASE_ACTIVITY	91	-0.464797	-1.89293	0.00192678	0.00833602	0.277	3576	tags=38%, list=17%, signal=46%
GO_HISTONE_BINDING	160	-0.614287	-2.00755	0.00196078	0.00262001	0.073	2993	tags=44%, list=15%, signal=52%
GO_N_METHYLTRANSFERASE_ACTIVITY	66	-0.508184	-1.8525	0.00196078	0.0122447	0.388	3121	tags=38%, list=15%, signal=45%
GO_PROTEIN_PHOSPHATASE_2A_BINDING	27	-0.625447	-1.97016	0.00196464	0.00420511	0.123	4581	tags=56%, list=22%, signal=71%
GO_METHYLATED_HISTONE_BINDING	44	-0.643802	-1.9675	0.00201207	0.00418976	0.125	2993	tags=48%, list=15%, signal=56%
GO_RNA_POLYMERASE_II_DISTAL_ENHANCER_SEQUENCE_SPECIFIC_DNA_BINDING	59	-0.517313	-1.81739	0.0037037	0.0177417	0.491	3034	tags=39%, list=15%, signal=46%
GO_CORE_PROMOTER_PROXIMAL_REGION_DNA_BINDING	346	-0.408903	-1.72233	0.00378788	0.0377692	0.751	4557	tags=39%, list=22%, signal=50%
GO_NUCLEOCYTOPLASMIC_TRANSPORTER_ACTIVITY	23	-0.724437	-1.91086	0.00381679	0.00722307	0.237	3371	tags=70%, list=16%, signal=83%
GO_VITAMIN_D_RECEPTOR_BINDING	16	-0.712298	-1.93804	0.00384615	0.00597105	0.185	3140	tags=63%, list=15%, signal=74%
GO_TRANSCRIPTION_FACTOR_BINDING	481	-0.38055	-1.71766	0.00388349	0.0382279	0.758	4628	tags=37%, list=23%, signal=47%
GO_TRANSCRIPTION_COREPRESSOR_ACTIVITY	199	-0.407759	-1.74039	0.00389864	0.0344223	0.706	2959	tags=33%, list=14%, signal=38%
GO_MOTOR_ACTIVITY	127	-0.474076	-1.81351	0.00393701	0.0183157	0.505	948	tags=15%, list=5%, signal=16%
GO_UBIQUITIN_LIKE_PROTEIN_LIGASE_ACTIVITY	185	-0.400735	-1.71647	0.004	0.0381596	0.759	5057	tags=42%, list=25%, signal=56%
GO_S_ADENOSYLMETHIONINE_DEPENDENT_METHYLTRANSFERASE_ACTIVITY	109	-0.427812	-1.69766	0.00581395	0.04415	0.791	3300	tags=31%, list=16%, signal=37%
GO_TRANSCRIPTION_FACTOR_ACTIVITY_RNA_POLYMERASE_II_TRANSCRIPTION_FACTOR_BINDING	127	-0.401687	-1.65353	0.00583658	0.0585204	0.877	2775	tags=29%, list=14%, signal=33%
GO_RAN_GTPASE_BINDING	30	-0.63811	-1.88171	0.00585938	0.00958334	0.307	3278	tags=50%, list=16%, signal=59%
GO_RNA_POLYMERASE_II_CARBOXY_TERMINAL_DOMAIN_KINASE_ACTIVITY	15	-0.692507	-1.89343	0.00590551	0.00846881	0.277	2526	tags=40%, list=12%, signal=46%
GO_DEMETHYLASE_ACTIVITY	29	-0.640816	-1.84136	0.00590551	0.0136104	0.421	4552	tags=59%, list=22%, signal=75%
GO_RNA_POLYMERASE_ACTIVITY	42	-0.597659	-1.77373	0.0059761	0.0266507	0.619	3987	tags=45%, list=19%, signal=56%
GO_CYCLIN_BINDING	19	-0.611396	-1.84602	0.00598802	0.0130881	0.407	2388	tags=37%, list=12%, signal=42%
GO_PROTEIN_SERINE_THREONINE_KINASE_ACTIVITY	415	-0.340834	-1.56707	0.00607288	0.0922844	0.973	2632	tags=19%, list=13%, signal=22%
GO_LIGASE_ACTIVITY	364	-0.387672	-1.77412	0.00608519	0.0269819	0.618	4883	tags=39%, list=24%, signal=51%
GO_MRNA_3_UTR_BINDING	43	-0.53985	-1.76728	0.00766283	0.0275505	0.633	3124	tags=51%, list=15%, signal=60%
GO_LYSINE_ACETYLATED_HISTONE_BINDING	16	-0.754078	-1.70063	0.00773694	0.0434857	0.789	3885	tags=75%, list=19%, signal=93%
GO_RNA_POLYMERASE_II_CORE_PROMOTER_SEQUENCE_SPECIFIC_DNA_BINDING	49	-0.465832	-1.68571	0.00776699	0.0477448	0.822	2516	tags=31%, list=12%, signal=35%
GO_PEPTIDE_N_ACETYLTRANSFERASE_ACTIVITY	56	-0.553201	-1.87962	0.00792079	0.00955128	0.31	3576	tags=45%, list=17%, signal=54%
GO_TRNA_METHYLTRANSFERASE_ACTIVITY	18	-0.594908	-1.74567	0.00956023	0.0333418	0.695	5841	tags=61%, list=29%, signal=85%
GO_PROTEIN_DEACETYLASE_ACTIVITY	43	-0.516094	-1.72038	0.00980392	0.0378285	0.758	5257	tags=60%, list=26%, signal=81%
GO_P53_BINDING	65	-0.446973	-1.64236	0.0105263	0.0611014	0.896	2887	tags=37%, list=14%, signal=43%
GO_PRE_MRNA_BINDING	19	-0.624847	-1.72632	0.0114068	0.0373879	0.741	5155	tags=58%, list=25%, signal=77%
GO_ENDORIBONUCLEASE_ACTIVITY_PRODUCING_5_PHOSPHOMONOESTERS	25	-0.646318	-1.72606	0.012	0.0369562	0.743	2039	tags=36%, list=10%, signal=40%
GO_UBIQUITIN_LIKE_PROTEIN_BINDING	114	-0.434863	-1.73022	0.0121704	0.0368962	0.733	3240	tags=32%, list=16%, signal=38%
GO_DNA_BINDING_BENDING	18	-0.623954	-1.78467	0.013308	0.0246557	0.596	899	tags=22%, list=4%, signal=23%
GO_HISTONE_DEMETHYLASE_ACTIVITY	22	-0.689527	-1.72694	0.0134875	0.0376696	0.739	4552	tags=68%, list=22%, signal=88%
GO_UBIQUITIN_LIKE_PROTEIN_TRANSFERASE_ACTIVITY	388	-0.355076	-1.66278	0.0138614	0.0555026	0.865	4930	tags=38%, list=24%, signal=49%
GO_TRANSFERASE_ACTIVITY_TRANSFERRING_ONE_CARBON_GROUPS	177	-0.39943	-1.63747	0.0151803	0.062457	0.904	3344	tags=29%, list=16%, signal=34%
GO_HEAT_SHOCK_PROTEIN_BINDING	82	-0.439195	-1.68776	0.0156556	0.0475659	0.822	2880	tags=33%, list=14%, signal=38%
GO_TRNA_BINDING	42	-0.572565	-1.77441	0.0173745	0.0272897	0.618	5876	tags=57%, list=29%, signal=80%
GO_CORE_PROMOTER_SEQUENCE_SPECIFIC_DNA_BINDING	94	-0.418519	-1.62452	0.0174081	0.0668369	0.923	3227	tags=32%, list=16%, signal=38%
GO_POLY_PYRIMIDINE_TRACT_BINDING	15	-0.626511	-1.66467	0.0177515	0.0553585	0.862	3287	tags=60%, list=16%, signal=71%
GO_RNA_POLYMERASE_II_TRANSCRIPTION_COACTIVATOR_ACTIVITY	35	-0.487517	-1.65569	0.018	0.0581062	0.875	1827	tags=31%, list=9%, signal=34%
GO_SINGLE_STRANDED_RNA_BINDING	59	-0.492904	-1.73284	0.019685	0.0365686	0.727	3287	tags=42%, list=16%, signal=50%
GO_AU_RICH_ELEMENT_BINDING	18	-0.578299	-1.64749	0.019685	0.0593476	0.889	1900	tags=44%, list=9%, signal=49%
GO_PROTEIN_C_TERMINUS_BINDING	175	-0.307772	-1.46112	0.02079	0.153069	0.998	4046	tags=26%, list=20%, signal=32%
GO_TELOMERIC_DNA_BINDING	27	-0.624564	-1.77322	0.0213592	0.026413	0.62	4803	tags=63%, list=23%, signal=82%
GO_ENDONUCLEASE_ACTIVITY	111	-0.407073	-1.63136	0.0230326	0.064724	0.914	3599	tags=32%, list=18%, signal=39%
GO_HORMONE_RECEPTOR_BINDING	141	-0.37018	-1.5931	0.0230769	0.0801141	0.949	3489	tags=29%, list=17%, signal=35%
GO_RNA_METHYLTRANSFERASE_ACTIVITY	37	-0.520802	-1.65307	0.0231214	0.0580247	0.878	6893	tags=62%, list=34%, signal=94%
GO_LIGASE_ACTIVITY_FORMING_CARBON_OXYGEN_BONDS	41	-0.604871	-1.75215	0.0237154	0.0317985	0.681	5343	tags=63%, list=26%, signal=86%
GO_CYCLIN_DEPENDENT_PROTEIN_SERINE_THREONINE_KINASE_REGULATOR_ACTIVITY	27	-0.516364	-1.6836	0.0245747	0.0479537	0.827	4818	tags=52%, list=24%, signal=68%
GO_PROTEIN_SERINE_THREONINE_TYROSINE_KINASE_ACTIVITY	39	-0.427982	-1.55058	0.025	0.0983289	0.98	3805	tags=33%, list=19%, signal=41%
GO_E_BOX_BINDING	29	-0.462427	-1.572	0.0275049	0.0910219	0.971	2038	tags=34%, list=10%, signal=38%
GO_RNA_POLYMERASE_II_TRANSCRIPTION_COREPRESSOR_ACTIVITY	24	-0.520399	-1.61543	0.0275591	0.0709598	0.935	4499	tags=54%, list=22%, signal=69%
GO_DEACETYLASE_ACTIVITY	53	-0.449327	-1.59595	0.0330097	0.0791563	0.941	5257	tags=53%, list=26%, signal=71%
GO_4_IRON_4_SULFUR_CLUSTER_BINDING	38	-0.49429	-1.60242	0.038	0.0762553	0.938	4177	tags=47%, list=20%, signal=59%
GO_TRANSCRIPTIONAL_REPRESSOR_ACTIVITY_RNA_POLYMERASE_II_ACTIVATING_TRANSCRIPTION_FACTOR_BINDING	51	-0.43089	-1.56192	0.0382294	0.0938375	0.974	2730	tags=31%, list=13%, signal=36%
GO_BASAL_TRANSCRIPTION_MACHINERY_BINDING	23	-0.602205	-1.64927	0.0404624	0.059292	0.885	5168	tags=61%, list=25%, signal=81%
GO_RIBONUCLEOPROTEIN_COMPLEX_BINDING	85	-0.431177	-1.5666	0.0419048	0.0916761	0.973	4881	tags=47%, list=24%, signal=62%
GO_R_SMAD_BINDING	21	-0.534427	-1.53993	0.0429688	0.103707	0.983	2710	tags=38%, list=13%, signal=44%
GO_RETINOIC_ACID_RECEPTOR_BINDING	27	-0.514279	-1.5759	0.0448343	0.0896991	0.97	3489	tags=44%, list=17%, signal=54%
GO_TRANSLATION_INITIATION_FACTOR_BINDING	27	-0.535453	-1.55957	0.0456349	0.0943421	0.976	3397	tags=48%, list=17%, signal=58%
GO_KINESIN_BINDING	30	-0.518091	-1.62798	0.045929	0.0657819	0.917	2631	tags=23%, list=13%, signal=27%
GO_SNORNA_BINDING	23	-0.583221	-1.60273	0.0484496	0.0768441	0.938	4028	tags=61%, list=20%, signal=76%
GO_TRANSFERASE_ACTIVITY_TRANSFERRING_ACYL_GROUPS_OTHER_THAN_AMINO_ACYL_GROUPS	189	-0.298895	-1.42511	0.0487805	0.175155	0.998	3264	tags=24%, list=16%, signal=28%
GO_TRANSCRIPTIONAL_REPRESSOR_ACTIVITY_RNA_POLYMERASE_II_TRANSCRIPTION_FACTOR_BINDING	81	-0.382152	-1.48289	0.0493097	0.138195	0.998	3877	tags=35%, list=19%, signal=42%
TPX2	C2 CGP
NAME	SIZE	ES	NES	NOM p-val	FDR q-val	FWER p-val	RANK AT MAX	LEADING EDGE
ZHENG_GLIOBLASTOMA_PLASTICITY_UP	236	-0.66543	-2.7628	0	0	0	1198	tags=34%, list=6%, signal=36%
GAVIN_FOXP3_TARGETS_CLUSTER_P6	87	-0.820984	-2.69614	0	0	0	431	tags=48%, list=2%, signal=49%
SHEPARD_BMYB_MORPHOLINO_DN	186	-0.63143	-2.67917	0	0	0	1472	tags=32%, list=7%, signal=34%
DUTERTRE_ESTRADIOL_RESPONSE_24HR_UP	302	-0.854371	-2.67593	0	0	0	852	tags=61%, list=4%, signal=63%
BLUM_RESPONSE_TO_SALIRASIB_DN	330	-0.754409	-2.67092	0	0	0	1131	tags=47%, list=6%, signal=49%
CHEMNITZ_RESPONSE_TO_PROSTAGLANDIN_E2_UP	127	-0.78809	-2.65805	0	0	0	1312	tags=46%, list=6%, signal=49%
CHIANG_LIVER_CANCER_SUBCLASS_PROLIFERATION_UP	163	-0.811478	-2.64756	0	0	0	617	tags=50%, list=3%, signal=51%
AFFAR_YY1_TARGETS_DN	222	-0.664578	-2.62381	0	0	0	762	tags=29%, list=4%, signal=30%
FLORIO_NEOCORTEX_BASAL_RADIAL_GLIA_DN	184	-0.879602	-2.6198	0	0	0	595	tags=62%, list=3%, signal=63%
WHITFIELD_CELL_CYCLE_G2	167	-0.712003	-2.61965	0	0	0	1335	tags=41%, list=7%, signal=43%
RIZ_ERYTHROID_DIFFERENTIATION	73	-0.741666	-2.61872	0	0	0	993	tags=37%, list=5%, signal=39%
PUJANA_BRCA2_PCC_NETWORK	393	-0.769148	-2.6161	0	0	0	2041	tags=58%, list=10%, signal=63%
SHEDDEN_LUNG_CANCER_POOR_SURVIVAL_A6	423	-0.741744	-2.6147	0	0	0	2311	tags=49%, list=11%, signal=54%
VECCHI_GASTRIC_CANCER_EARLY_UP	378	-0.697312	-2.60849	0	0	0	2150	tags=42%, list=11%, signal=46%
RUIZ_TNC_TARGETS_DN	134	-0.768444	-2.60457	0	0	0	1028	tags=48%, list=5%, signal=50%
SARRIO_EPITHELIAL_MESENCHYMAL_TRANSITION_UP	166	-0.777107	-2.59948	0	0	0	791	tags=46%, list=4%, signal=48%
FUJII_YBX1_TARGETS_DN	191	-0.792997	-2.59342	0	0	0	1371	tags=55%, list=7%, signal=58%
CHICAS_RB1_TARGETS_GROWING	221	-0.681437	-2.58849	0	0	0	1446	tags=36%, list=7%, signal=38%
BASAKI_YBX1_TARGETS_UP	266	-0.742256	-2.58661	0	0	0	792	tags=40%, list=4%, signal=41%
CROONQUIST_NRAS_VS_STROMAL_STIMULATION_DN	98	-0.734023	-2.58595	0	0	0	357	tags=33%, list=2%, signal=33%
WHITFIELD_CELL_CYCLE_G2_M	191	-0.674352	-2.58001	0	0	0	1832	tags=41%, list=9%, signal=45%
TOYOTA_TARGETS_OF_MIR34B_AND_MIR34C	403	-0.681933	-2.57825	0	0	0	2521	tags=45%, list=12%, signal=50%
MARKEY_RB1_ACUTE_LOF_UP	219	-0.753773	-2.57251	0	0	0	1546	tags=51%, list=8%, signal=55%
ZHANG_TLX_TARGETS_60HR_DN	256	-0.818529	-2.56825	0	0	0	1055	tags=56%, list=5%, signal=58%
FERREIRA_EWINGS_SARCOMA_UNSTABLE_VS_STABLE_UP	149	-0.762455	-2.56452	0	0	0	1069	tags=46%, list=5%, signal=48%
MORI_PRE_BI_LYMPHOCYTE_UP	77	-0.827542	-2.56186	0	0	0	600	tags=49%, list=3%, signal=51%
ODONNELL_TFRC_TARGETS_DN	123	-0.803585	-2.55659	0	0	0	1092	tags=52%, list=5%, signal=55%
WANG_RESPONSE_TO_GSK3_INHIBITOR_SB216763_DN	331	-0.65473	-2.54871	0	0	0	2767	tags=45%, list=14%, signal=51%
SHEPARD_CRUSH_AND_BURN_MUTANT_DN	169	-0.683717	-2.53948	0	0	0	1526	tags=38%, list=7%, signal=41%
KAUFFMANN_DNA_REPLICATION_GENES	139	-0.717537	-2.53808	0	0	0	2977	tags=57%, list=15%, signal=66%
LEE_EARLY_T_LYMPHOCYTE_UP	95	-0.864578	-2.52771	0	0	0	762	tags=65%, list=4%, signal=67%
LE_EGR2_TARGETS_UP	104	-0.822284	-2.52661	0	0	0	798	tags=55%, list=4%, signal=57%
GRAHAM_CML_QUIESCENT_VS_NORMAL_QUIESCENT_UP	81	-0.718116	-2.5246	0	0	0	994	tags=36%, list=5%, signal=37%
FISCHER_G2_M_CELL_CYCLE	214	-0.782397	-2.52426	0	0	0	1295	tags=50%, list=6%, signal=52%
HOFFMANN_LARGE_TO_SMALL_PRE_BII_LYMPHOCYTE_UP	154	-0.821784	-2.5204	0	0	0	780	tags=53%, list=4%, signal=54%
KOBAYASHI_EGFR_SIGNALING_24HR_DN	239	-0.850983	-2.51841	0	0	0	791	tags=61%, list=4%, signal=62%
GRAHAM_CML_DIVIDING_VS_NORMAL_QUIESCENT_UP	176	-0.803535	-2.49684	0	0	0	994	tags=51%, list=5%, signal=53%
LINDGREN_BLADDER_CANCER_CLUSTER_1_DN	344	-0.598019	-2.49098	0	0	0	1105	tags=28%, list=5%, signal=29%
PETROVA_ENDOTHELIUM_LYMPHATIC_VS_BLOOD_UP	126	-0.59689	-2.48359	0	0	0	372	tags=22%, list=2%, signal=22%
STEIN_ESR1_TARGETS	80	-0.664885	-2.48069	0	0	0	1028	tags=30%, list=5%, signal=31%
KAUFFMANN_DNA_REPAIR_GENES	215	-0.695749	-2.47795	0	0	0	2977	tags=53%, list=15%, signal=61%
LI_WILMS_TUMOR_VS_FETAL_KIDNEY_1_DN	150	-0.788606	-2.47191	0	0	0	1663	tags=53%, list=8%, signal=58%
MORI_EMU_MYC_LYMPHOMA_BY_ONSET_TIME_UP	96	-0.713803	-2.47131	0	0	0	1917	tags=50%, list=9%, signal=55%
CHANG_CYCLING_GENES	138	-0.887619	-2.46688	0	0	0	1028	tags=70%, list=5%, signal=74%
PUJANA_BREAST_CANCER_LIT_INT_NETWORK	94	-0.721973	-2.46471	0	0	0	1769	tags=49%, list=9%, signal=53%
MORI_IMMATURE_B_LYMPHOCYTE_DN	88	-0.88697	-2.46428	0	0	0	605	tags=66%, list=3%, signal=68%
FURUKAWA_DUSP6_TARGETS_PCI35_DN	64	-0.822163	-2.46136	0	0	0	742	tags=56%, list=4%, signal=58%
BENPORATH_ES_1	349	-0.612495	-2.46116	0	0	0	2815	tags=40%, list=14%, signal=46%
LINDGREN_BLADDER_CANCER_CLUSTER_3_UP	303	-0.682483	-2.46006	0	0	0	1121	tags=38%, list=5%, signal=40%
VILLANUEVA_LIVER_CANCER_KRT19_UP	160	-0.764324	-2.45857	0	0	0	1578	tags=51%, list=8%, signal=54%
NAKAYAMA_SOFT_TISSUE_TUMORS_PCA2_UP	84	-0.816206	-2.45814	0	0	0	482	tags=44%, list=2%, signal=45%
NADERI_BREAST_CANCER_PROGNOSIS_UP	44	-0.820014	-2.45612	0	0	0	540	tags=50%, list=3%, signal=51%
HORIUCHI_WTAP_TARGETS_DN	289	-0.705479	-2.44811	0	0	0	1053	tags=37%, list=5%, signal=38%
MISSIAGLIA_REGULATED_BY_METHYLATION_DN	113	-0.859514	-2.44311	0	0	0	1006	tags=66%, list=5%, signal=69%
BURTON_ADIPOGENESIS_3	100	-0.851951	-2.44154	0	0	0	702	tags=65%, list=3%, signal=67%
PETROVA_PROX1_TARGETS_UP	27	-0.787624	-2.44094	0	0	0	158	tags=41%, list=1%, signal=41%
WHITFIELD_CELL_CYCLE_S	146	-0.679695	-2.4396	0	0	0	1011	tags=34%, list=5%, signal=36%
STEIN_ESRRA_TARGETS_RESPONSIVE_TO_ESTROGEN_DN	39	-0.842194	-2.43742	0	0	0	1028	tags=56%, list=5%, signal=59%
VANTVEER_BREAST_CANCER_METASTASIS_DN	109	-0.724534	-2.42822	0	0	0	2162	tags=47%, list=11%, signal=52%
WHITFIELD_CELL_CYCLE_G1_S	127	-0.707511	-2.42613	0	0	0	2087	tags=47%, list=10%, signal=52%
ZHOU_CELL_CYCLE_GENES_IN_IR_RESPONSE_24HR	120	-0.880322	-2.42346	0	0	0	822	tags=71%, list=4%, signal=73%
MITSIADES_RESPONSE_TO_APLIDIN_DN	236	-0.727912	-2.41812	0	0	0	2704	tags=54%, list=13%, signal=61%
LY_AGING_OLD_DN	55	-0.850433	-2.4115	0	0	0	877	tags=60%, list=4%, signal=63%
WINNEPENNINCKX_MELANOMA_METASTASIS_UP	151	-0.803054	-2.40792	0	1.34224e-05	0.001	2045	tags=62%, list=10%, signal=68%
MORI_LARGE_PRE_BII_LYMPHOCYTE_UP	82	-0.879209	-2.40507	0	1.32159e-05	0.001	605	tags=66%, list=3%, signal=68%
PUJANA_XPRSS_INT_NETWORK	158	-0.812369	-2.40331	0	2.09901e-05	0.002	1797	tags=68%, list=9%, signal=74%
GARCIA_TARGETS_OF_FLI1_AND_DAX1_DN	158	-0.657201	-2.4005	0	2.06768e-05	0.002	2803	tags=47%, list=14%, signal=55%
WILCOX_RESPONSE_TO_PROGESTERONE_UP	138	-0.633238	-2.39805	0	2.03727e-05	0.002	1006	tags=28%, list=5%, signal=30%
FISCHER_G1_S_CELL_CYCLE	191	-0.671397	-2.3942	0	2.00775e-05	0.002	791	tags=35%, list=4%, signal=36%
GRAHAM_NORMAL_QUIESCENT_VS_NORMAL_DIVIDING_DN	85	-0.890144	-2.39286	0	1.97907e-05	0.002	540	tags=67%, list=3%, signal=69%
BIDUS_METASTASIS_UP	200	-0.724249	-2.38936	0	1.95119e-05	0.002	1941	tags=48%, list=9%, signal=53%
MUELLER_PLURINET	288	-0.679	-2.38486	0	1.92409e-05	0.002	2783	tags=51%, list=14%, signal=59%
SOTIRIOU_BREAST_CANCER_GRADE_1_VS_3_UP	140	-0.921777	-2.38317	0	1.89774e-05	0.002	990	tags=77%, list=5%, signal=81%
FOURNIER_ACINAR_DEVELOPMENT_LATE_2	258	-0.685631	-2.38087	0	2.69088e-05	0.003	1614	tags=40%, list=8%, signal=43%
WU_APOPTOSIS_BY_CDKN1A_VIA_TP53	54	-0.88663	-2.37698	0	2.655e-05	0.003	455	tags=67%, list=2%, signal=68%
WANG_CISPLATIN_RESPONSE_AND_XPC_UP	182	-0.570974	-2.36733	0	2.62007e-05	0.003	1430	tags=29%, list=7%, signal=31%
ALCALAY_AML_BY_NPM1_LOCALIZATION_DN	181	-0.578241	-2.36522	0	2.58604e-05	0.003	687	tags=24%, list=3%, signal=25%
SHEPARD_BMYB_TARGETS	69	-0.752229	-2.35877	0	2.55288e-05	0.003	1460	tags=45%, list=7%, signal=48%
SENGUPTA_NASOPHARYNGEAL_CARCINOMA_UP	272	-0.620777	-2.35809	0	2.52057e-05	0.003	1967	tags=37%, list=10%, signal=41%
KONG_E2F3_TARGETS	91	-0.899059	-2.35775	0	2.48906e-05	0.003	897	tags=76%, list=4%, signal=79%
WEST_ADRENOCORTICAL_TUMOR_MARKERS_UP	21	-0.875654	-2.35608	0	2.45833e-05	0.003	600	tags=52%, list=3%, signal=54%
BOYAULT_LIVER_CANCER_SUBCLASS_G23_UP	49	-0.78146	-2.3558	0	2.42835e-05	0.003	2315	tags=59%, list=11%, signal=67%
VERNELL_RETINOBLASTOMA_PATHWAY_UP	67	-0.845349	-2.3538	0	2.3991e-05	0.003	1123	tags=67%, list=5%, signal=71%
ZHANG_TLX_TARGETS_DN	84	-0.896117	-2.35252	0	2.37054e-05	0.003	1002	tags=76%, list=5%, signal=80%
MANALO_HYPOXIA_DN	266	-0.718792	-2.35205	0	2.34265e-05	0.003	3121	tags=61%, list=15%, signal=71%
NAKAMURA_CANCER_MICROENVIRONMENT_DN	43	-0.776044	-2.35176	0	2.31541e-05	0.003	1592	tags=47%, list=8%, signal=50%
LY_AGING_PREMATURE_DN	29	-0.867663	-2.35044	0	2.28879e-05	0.003	1536	tags=76%, list=8%, signal=82%
VANTVEER_BREAST_CANCER_POOR_PROGNOSIS	49	-0.678202	-2.3454	0	2.26278e-05	0.003	2092	tags=39%, list=10%, signal=43%
JAEGER_METASTASIS_UP	42	-0.695129	-2.34424	0	2.23736e-05	0.003	482	tags=26%, list=2%, signal=27%
TANG_SENESCENCE_TP53_TARGETS_DN	56	-0.872301	-2.34359	0	2.2125e-05	0.003	907	tags=70%, list=4%, signal=73%
PUJANA_BRCA_CENTERED_NETWORK	112	-0.811043	-2.33851	0	2.18819e-05	0.003	1797	tags=67%, list=9%, signal=73%
PEART_HDAC_PROLIFERATION_CLUSTER_DN	71	-0.669051	-2.33844	0	2.1644e-05	0.003	2541	tags=46%, list=12%, signal=53%
GEORGES_CELL_CYCLE_MIR192_TARGETS	58	-0.768905	-2.33826	0	2.14113e-05	0.003	1545	tags=55%, list=8%, signal=60%
WHITEFORD_PEDIATRIC_CANCER_MARKERS	110	-0.888617	-2.33796	0	2.11835e-05	0.003	659	tags=72%, list=3%, signal=74%
MOLENAAR_TARGETS_OF_CCND1_AND_CDK4_DN	51	-0.877969	-2.33766	0	2.09605e-05	0.003	1030	tags=75%, list=5%, signal=78%
BENPORATH_PROLIFERATION	133	-0.777863	-2.33437	0	2.07422e-05	0.003	1055	tags=53%, list=5%, signal=55%
PYEON_HPV_POSITIVE_TUMORS_UP	89	-0.745788	-2.33135	0	3.48103e-05	0.003	1596	tags=54%, list=8%, signal=58%
CROONQUIST_IL6_DEPRIVATION_DN	95	-0.902882	-2.31554	0	5.73569e-05	0.003	482	tags=74%, list=2%, signal=75%
WEST_ADRENOCORTICAL_TUMOR_UP	279	-0.617565	-2.31459	0	5.67775e-05	0.003	2743	tags=38%, list=13%, signal=43%
SU_TESTIS	66	-0.705038	-2.31206	0	6.14729e-05	0.003	2622	tags=47%, list=13%, signal=54%
OXFORD_RALA_OR_RALB_TARGETS_UP	42	-0.872873	-2.30691	0	7.45806e-05	0.003	1162	tags=71%, list=6%, signal=76%
ZHOU_CELL_CYCLE_GENES_IN_IR_RESPONSE_6HR	79	-0.908754	-2.30591	0	8.22713e-05	0.003	1028	tags=81%, list=5%, signal=85%
RIZ_ERYTHROID_DIFFERENTIATION_CCNE1	37	-0.66085	-2.30519	0	8.14725e-05	0.003	2251	tags=38%, list=11%, signal=42%
PYEON_CANCER_HEAD_AND_NECK_VS_CERVICAL_UP	172	-0.700202	-2.30056	0	8.06891e-05	0.003	2522	tags=49%, list=12%, signal=56%
KAUFFMANN_MELANOMA_RELAPSE_UP	60	-0.896843	-2.29973	0	7.99206e-05	0.003	1002	tags=70%, list=5%, signal=73%
RHODES_UNDIFFERENTIATED_CANCER	66	-0.868643	-2.29795	0	7.91667e-05	0.003	592	tags=58%, list=3%, signal=59%
FRASOR_RESPONSE_TO_SERM_OR_FULVESTRANT_DN	49	-0.867105	-2.29611	0	7.84268e-05	0.003	1536	tags=78%, list=8%, signal=84%
BENPORATH_ES_CORE_NINE_CORRELATED	96	-0.653065	-2.29175	0	9.36509e-05	0.004	2311	tags=43%, list=11%, signal=48%
ABRAMSON_INTERACT_WITH_AIRE	39	-0.821348	-2.28974	0	9.27918e-05	0.004	1436	tags=64%, list=7%, signal=69%
PAL_PRMT5_TARGETS_UP	190	-0.625922	-2.28599	0	9.97576e-05	0.004	1853	tags=36%, list=9%, signal=40%
CHEN_ETV5_TARGETS_TESTIS	22	-0.815833	-2.28075	0	0.000114977	0.005	957	tags=50%, list=5%, signal=52%
ROSTY_CERVICAL_CANCER_PROLIFERATION_CLUSTER	133	-0.9128	-2.2779	0	0.00011395	0.005	486	tags=77%, list=2%, signal=79%
EPPERT_PROGENITOR	124	-0.627265	-2.27739	0	0.000112942	0.005	1936	tags=37%, list=9%, signal=41%
WILLIAMS_ESR1_TARGETS_UP	24	-0.780752	-2.27215	0	0.000111951	0.005	800	tags=38%, list=4%, signal=39%
ZHANG_TLX_TARGETS_36HR_DN	176	-0.781717	-2.26976	0	0.000110977	0.005	2180	tags=61%, list=11%, signal=68%
DUTERTRE_ESTRADIOL_RESPONSE_6HR_UP	210	-0.547299	-2.26752	0	0.000118881	0.006	1775	tags=27%, list=9%, signal=29%
THILLAINADESAN_ZNF217_TARGETS_UP	42	-0.681889	-2.26689	0	0.000117865	0.006	2080	tags=50%, list=10%, signal=56%
WAKASUGI_HAVE_ZNF143_BINDING_SITES	56	-0.703654	-2.25842	0	0.000116866	0.006	2976	tags=55%, list=15%, signal=65%
BURTON_ADIPOGENESIS_PEAK_AT_16HR	40	-0.786701	-2.25457	0	0.0001237	0.006	541	tags=50%, list=3%, signal=51%
CUI_TCF21_TARGETS_2_UP	401	-0.530651	-2.25302	0	0.000122669	0.006	2172	tags=28%, list=11%, signal=30%
GREENBAUM_E2A_TARGETS_UP	32	-0.86931	-2.25157	0	0.000121655	0.006	605	tags=63%, list=3%, signal=64%
SONG_TARGETS_OF_IE86_CMV_PROTEIN	58	-0.843174	-2.24664	0	0.000127177	0.007	1871	tags=76%, list=9%, signal=83%
CROONQUIST_NRAS_SIGNALING_DN	70	-0.914578	-2.246	0	0.000126144	0.007	357	tags=77%, list=2%, signal=78%
BOYAULT_LIVER_CANCER_SUBCLASS_G123_UP	44	-0.728611	-2.24514	0	0.000130686	0.008	2839	tags=57%, list=14%, signal=66%
PUJANA_BREAST_CANCER_WITH_BRCA1_MUTATED_UP	53	-0.881866	-2.24374	0	0.000145081	0.009	1002	tags=75%, list=5%, signal=79%
AMUNDSON_GAMMA_RADIATION_RESPONSE	40	-0.9028	-2.2368	0	0.000194539	0.011	748	tags=75%, list=4%, signal=78%
GROSS_HYPOXIA_VIA_ELK3_UP	188	-0.51889	-2.23193	0	0.000209313	0.011	1979	tags=28%, list=10%, signal=31%
SCIBETTA_KDM5B_TARGETS_DN	76	-0.60917	-2.23008	0	0.00021179	0.011	509	tags=25%, list=2%, signal=26%
HU_GENOTOXIC_DAMAGE_4HR	35	-0.775677	-2.22992	0	0.000210148	0.011	1444	tags=54%, list=7%, signal=58%
RICKMAN_TUMOR_DIFFERENTIATED_WELL_VS_POORLY_UP	217	-0.605219	-2.22986	0	0.000208531	0.011	3449	tags=48%, list=17%, signal=57%
JEON_SMAD6_TARGETS_DN	19	-0.813287	-2.22854	0	0.00020694	0.011	502	tags=42%, list=2%, signal=43%
BURTON_ADIPOGENESIS_PEAK_AT_24HR	40	-0.852655	-2.228	0	0.000205372	0.011	536	tags=60%, list=3%, signal=61%
ODONNELL_TARGETS_OF_MYC_AND_TFRC_DN	43	-0.872087	-2.22721	0	0.000203828	0.011	799	tags=70%, list=4%, signal=72%
REN_BOUND_BY_E2F	60	-0.87807	-2.22068	0	0.000207115	0.012	1253	tags=77%, list=6%, signal=81%
SLEBOS_HEAD_AND_NECK_CANCER_WITH_HPV_UP	77	-0.655397	-2.21739	0	0.0002258	0.013	1517	tags=39%, list=7%, signal=42%
MORI_MATURE_B_LYMPHOCYTE_DN	69	-0.649125	-2.21083	0	0.000256715	0.015	1657	tags=39%, list=8%, signal=42%
YU_BAP1_TARGETS	28	-0.751916	-2.20727	0	0.000264953	0.015	957	tags=54%, list=5%, signal=56%
SANSOM_APC_TARGETS_UP	114	-0.531145	-2.20366	0	0.000310083	0.017	2105	tags=32%, list=10%, signal=36%
GARGALOVIC_RESPONSE_TO_OXIDIZED_PHOSPHOLIPIDS_TURQUOISE_DN	48	-0.767945	-2.20169	0	0.000314332	0.018	1296	tags=50%, list=6%, signal=53%
BENPORATH_ES_2	37	-0.727568	-2.19862	0	0.000327317	0.019	915	tags=35%, list=4%, signal=37%
ZHANG_RESPONSE_TO_IKK_INHIBITOR_AND_TNF_DN	99	-0.572228	-2.19743	0	0.000324996	0.019	3129	tags=37%, list=15%, signal=44%
ZHANG_BREAST_CANCER_PROGENITORS_UP	388	-0.599513	-2.19611	0	0.00033077	0.021	2348	tags=36%, list=11%, signal=40%
OLSSON_E2F3_TARGETS_DN	44	-0.697812	-2.19447	0	0.000328457	0.021	830	tags=34%, list=4%, signal=35%
GRADE_COLON_AND_RECTAL_CANCER_UP	259	-0.608833	-2.18992	0	0.000340619	0.023	1763	tags=36%, list=9%, signal=39%
MATTIOLI_MGUS_VS_PCL	94	-0.61069	-2.18742	0	0.000360991	0.024	2440	tags=45%, list=12%, signal=50%
KIM_WT1_TARGETS_DN	417	-0.539808	-2.18145	0	0.000374019	0.026	2927	tags=31%, list=14%, signal=35%
DELPUECH_FOXO3_TARGETS_DN	39	-0.709682	-2.17956	0	0.000393128	0.026	2342	tags=46%, list=11%, signal=52%
MARKEY_RB1_CHRONIC_LOF_UP	109	-0.609231	-2.17317	0	0.000469009	0.032	2566	tags=39%, list=13%, signal=44%
WHITFIELD_CELL_CYCLE_LITERATURE	44	-0.913426	-2.1731	0	0.000465861	0.032	671	tags=84%, list=3%, signal=87%
WONG_EMBRYONIC_STEM_CELL_CORE	326	-0.718923	-2.1723	0	0.000472269	0.032	2021	tags=44%, list=10%, signal=48%
GOLDRATH_ANTIGEN_RESPONSE	328	-0.589015	-2.17198	0	0.000469141	0.032	605	tags=27%, list=3%, signal=28%
ZHAN_MULTIPLE_MYELOMA_PR_UP	43	-0.935588	-2.16924	0	0.000511819	0.034	540	tags=86%, list=3%, signal=88%
FOURNIER_ACINAR_DEVELOPMENT_LATE_DN	20	-0.883281	-2.16692	0	0.000553818	0.037	482	tags=65%, list=2%, signal=67%
HESS_TARGETS_OF_HOXA9_AND_MEIS1_UP	59	-0.63798	-2.16449	0	0.000582017	0.038	2694	tags=41%, list=13%, signal=47%
IWANAGA_E2F1_TARGETS_INDUCED_BY_SERUM	29	-0.771947	-2.16447	0	0.000578262	0.038	1636	tags=59%, list=8%, signal=64%
CHIARADONNA_NEOPLASTIC_TRANSFORMATION_KRAS_UP	120	-0.565737	-2.1565	0	0.000656925	0.042	1545	tags=31%, list=8%, signal=33%
ISHIDA_E2F_TARGETS	49	-0.938425	-2.156	0	0.0006566	0.042	605	tags=88%, list=3%, signal=90%
CONCANNON_APOPTOSIS_BY_EPOXOMICIN_DN	158	-0.544134	-2.14857	0	0.000717435	0.045	1289	tags=23%, list=6%, signal=25%
WANG_METASTASIS_OF_BREAST_CANCER_ESR1_UP	19	-0.848057	-2.14715	0	0.000712923	0.045	957	tags=53%, list=5%, signal=55%
SERVITJA_LIVER_HNF1A_TARGETS_UP	126	-0.514723	-2.14711	0	0.000708467	0.045	201	tags=15%, list=1%, signal=15%
KANG_DOXORUBICIN_RESISTANCE_UP	50	-0.959814	-2.14535	0	0.000718675	0.046	540	tags=92%, list=3%, signal=94%
FERRANDO_HOX11_NEIGHBORS	21	-0.757778	-2.1337	0	0.000899416	0.056	1775	tags=48%, list=9%, signal=52%
BILD_E2F3_ONCOGENIC_SIGNATURE	218	-0.485935	-2.13096	0	0.00094932	0.059	1871	tags=24%, list=9%, signal=26%
LE_NEURONAL_DIFFERENTIATION_DN	19	-0.832759	-2.12646	0	0.000975907	0.063	575	tags=53%, list=3%, signal=54%
REICHERT_MITOSIS_LIN9_TARGETS	27	-0.930161	-2.12562	0	0.00098036	0.065	196	tags=74%, list=1%, signal=75%
YU_MYC_TARGETS_UP	39	-0.847784	-2.12504	0	0.000981384	0.066	482	tags=59%, list=2%, signal=60%
MARIADASON_RESPONSE_TO_BUTYRATE_SULINDAC_6	45	-0.611358	-2.11505	0	0.00116195	0.071	1596	tags=38%, list=8%, signal=41%
KORKOLA_TERATOMA	38	-0.662716	-2.10656	0	0.00132012	0.078	1181	tags=34%, list=6%, signal=36%
SMID_BREAST_CANCER_LUMINAL_A_DN	16	-0.918622	-2.10208	0	0.00136267	0.081	400	tags=69%, list=2%, signal=70%
BHATTACHARYA_EMBRYONIC_STEM_CELL	88	-0.651654	-2.10008	0	0.00140447	0.085	2311	tags=36%, list=11%, signal=41%
SANSOM_APC_TARGETS_REQUIRE_MYC	183	-0.552341	-2.09845	0	0.00143115	0.088	4453	tags=48%, list=22%, signal=61%
XU_HGF_SIGNALING_NOT_VIA_AKT1_48HR_DN	20	-0.734235	-2.09845	0	0.00142283	0.088	201	tags=35%, list=1%, signal=35%
FARMER_BREAST_CANCER_CLUSTER_2	32	-0.929828	-2.09827	0	0.00141461	0.088	230	tags=75%, list=1%, signal=76%
SANSOM_WNT_PATHWAY_REQUIRE_MYC	57	-0.548296	-2.09819	0	0.00140648	0.088	4020	tags=47%, list=20%, signal=59%
LI_WILMS_TUMOR_ANAPLASTIC_UP	19	-0.919122	-2.09587	0	0.00142741	0.09	441	tags=74%, list=2%, signal=75%
DANG_REGULATED_BY_MYC_UP	68	-0.624659	-2.09507	0	0.0014385	0.091	2593	tags=43%, list=13%, signal=49%
SASAKI_ADULT_T_CELL_LEUKEMIA	167	-0.549359	-2.09034	0	0.00155453	0.098	703	tags=21%, list=3%, signal=22%
CHIARETTI_T_ALL_RELAPSE_PROGNOSIS	19	-0.755667	-2.08804	0	0.00159563	0.104	1002	tags=53%, list=5%, signal=55%
BOYLAN_MULTIPLE_MYELOMA_C_CLUSTER_UP	36	-0.6111	-2.08374	0	0.00166826	0.109	2148	tags=36%, list=11%, signal=40%
CAFFAREL_RESPONSE_TO_THC_DN	29	-0.724979	-2.07714	0	0.00183301	0.121	414	tags=34%, list=2%, signal=35%
MATZUK_MEIOTIC_AND_DNA_REPAIR	35	-0.606721	-2.07541	0	0.00185736	0.123	1817	tags=37%, list=9%, signal=41%
XU_HGF_TARGETS_INDUCED_BY_AKT1_48HR_DN	25	-0.785877	-2.07208	0	0.00196207	0.131	972	tags=48%, list=5%, signal=50%
KAMMINGA_EZH2_TARGETS	39	-0.870663	-2.07105	0	0.00199702	0.133	437	tags=67%, list=2%, signal=68%
HONRADO_BREAST_CANCER_BRCA1_VS_BRCA2	18	-0.728663	-2.06975	0	0.00202777	0.137	1162	tags=44%, list=6%, signal=47%
HUMMEL_BURKITTS_LYMPHOMA_UP	37	-0.622799	-2.06488	0	0.00212499	0.145	3205	tags=46%, list=16%, signal=54%
NAGY_TFTC_COMPONENTS_HUMAN	17	-0.707175	-2.06038	0	0.00226247	0.15	1152	tags=35%, list=6%, signal=37%
BROWNE_HCMV_INFECTION_14HR_UP	151	-0.487686	-2.05841	0	0.00233074	0.154	4436	tags=46%, list=22%, signal=59%
YAMAZAKI_TCEB3_TARGETS_DN	198	-0.483022	-2.05738	0	0.0023426	0.156	2539	tags=29%, list=12%, signal=33%
SUNG_METASTASIS_STROMA_DN	48	-0.615808	-2.05657	0	0.00235017	0.158	1614	tags=35%, list=8%, signal=38%
YANG_BCL3_TARGETS_UP	342	-0.427377	-2.04896	0	0.00252291	0.171	762	tags=13%, list=4%, signal=14%
PENG_GLUCOSE_DEPRIVATION_DN	161	-0.470352	-2.04396	0	0.00267959	0.185	2570	tags=29%, list=13%, signal=33%
RHODES_CANCER_META_SIGNATURE	61	-0.718912	-2.04269	0	0.00271858	0.189	1592	tags=44%, list=8%, signal=48%
RICKMAN_TUMOR_DIFFERENTIATED_MODERATELY_VS_POORLY_DN	15	-0.786998	-2.032	0	0.00304042	0.214	2227	tags=67%, list=11%, signal=75%
LABBE_WNT3A_TARGETS_UP	106	-0.495996	-2.03138	0	0.00304626	0.215	1778	tags=24%, list=9%, signal=26%
SCHAEFFER_SOX9_TARGETS_IN_PROSTATE_DEVELOPMENT_DN	43	-0.660079	-2.02497	0	0.00324699	0.224	2463	tags=47%, list=12%, signal=53%
ZWANG_DOWN_BY_2ND_EGF_PULSE	224	-0.524352	-2.02169	0	0.00334901	0.231	3719	tags=37%, list=18%, signal=44%
SANSOM_APC_TARGETS	182	-0.435839	-2.01263	0	0.00375002	0.252	4796	tags=41%, list=23%, signal=53%
MOHANKUMAR_HOXA1_TARGETS_UP	373	-0.462232	-2.01137	0	0.00376234	0.253	2539	tags=28%, list=12%, signal=31%
RAMASWAMY_METASTASIS_UP	62	-0.550439	-2.0077	0	0.003924	0.261	4300	tags=44%, list=21%, signal=55%
PUIFFE_INVASION_INHIBITED_BY_ASCITES_UP	77	-0.538309	-2.00292	0	0.00413254	0.272	1869	tags=29%, list=9%, signal=31%
KRASNOSELSKAYA_ILF3_TARGETS_DN	43	-0.572811	-1.9945	0	0.00451104	0.292	1559	tags=26%, list=8%, signal=28%
LY_AGING_MIDDLE_DN	16	-0.975198	-1.99447	0	0.00448977	0.292	363	tags=94%, list=2%, signal=95%
SMIRNOV_RESPONSE_TO_IR_6HR_DN	104	-0.570859	-1.98546	0	0.00492435	0.314	490	tags=22%, list=2%, signal=23%
EGUCHI_CELL_CYCLE_RB1_TARGETS	23	-0.973189	-1.97888	0	0.00521572	0.336	218	tags=96%, list=1%, signal=97%
AMUNDSON_GENOTOXIC_SIGNATURE	99	-0.481052	-1.9779	0	0.00522081	0.337	1468	tags=22%, list=7%, signal=24%
BOHN_PRIMARY_IMMUNODEFICIENCY_SYNDROM_UP	44	-0.588609	-1.96422	0	0.00607848	0.377	235	tags=20%, list=1%, signal=21%
LEE_METASTASIS_AND_RNA_PROCESSING_UP	15	-0.794938	-1.96384	0	0.00606974	0.377	2332	tags=80%, list=11%, signal=90%
WEST_ADRENOCORTICAL_CARCINOMA_VS_ADENOMA_UP	18	-0.719316	-1.96308	0	0.00608731	0.379	3747	tags=61%, list=18%, signal=75%
BOYLAN_MULTIPLE_MYELOMA_C_UP	45	-0.583904	-1.95586	0	0.00658244	0.401	2408	tags=40%, list=12%, signal=45%
SANSOM_APC_MYC_TARGETS	191	-0.461118	-1.95172	0	0.00685809	0.413	4267	tags=39%, list=21%, signal=48%
MEINHOLD_OVARIAN_CANCER_LOW_GRADE_DN	19	-0.760148	-1.9478	0	0.00705643	0.425	1355	tags=42%, list=7%, signal=45%
AUNG_GASTRIC_CANCER	47	-0.491496	-1.94072	0	0.00763234	0.449	1283	tags=21%, list=6%, signal=23%
GAL_LEUKEMIC_STEM_CELL_DN	230	-0.503436	-1.92947	0	0.00859887	0.49	456	tags=20%, list=2%, signal=20%
JOHANSSON_GLIOMAGENESIS_BY_PDGFB_UP	56	-0.593018	-1.91837	0	0.00945493	0.523	2176	tags=41%, list=11%, signal=46%
FINETTI_BREAST_CANCER_KINOME_RED	16	-0.966438	-1.9152	0	0.00967476	0.532	703	tags=100%, list=3%, signal=103%
CHENG_IMPRINTED_BY_ESTRADIOL	97	-0.457201	-1.90866	0	0.0102198	0.558	3375	tags=34%, list=16%, signal=41%
LIAO_METASTASIS	479	-0.423517	-1.897	0	0.0114545	0.586	2839	tags=27%, list=14%, signal=30%
GOLUB_ALL_VS_AML_UP	22	-0.650578	-1.89118	0	0.0121595	0.601	2297	tags=41%, list=11%, signal=46%
AIYAR_COBRA1_TARGETS_DN	27	-0.541709	-1.89115	0	0.0121101	0.601	545	tags=22%, list=3%, signal=23%
KAMMINGA_SENESCENCE	38	-0.550297	-1.88629	0	0.0126754	0.614	1537	tags=26%, list=8%, signal=28%
RAY_TUMORIGENESIS_BY_ERBB2_CDC25A_UP	98	-0.422297	-1.88255	0	0.0130083	0.626	1723	tags=18%, list=8%, signal=20%
JACKSON_DNMT1_TARGETS_DN	22	-0.674763	-1.87655	0	0.0136242	0.641	3959	tags=59%, list=19%, signal=73%
YUAN_ZNF143_PARTNERS	20	-0.729907	-1.86464	0	0.0152448	0.677	2139	tags=70%, list=10%, signal=78%
BROWNE_HCMV_INFECTION_24HR_UP	135	-0.420332	-1.86456	0	0.0152043	0.677	3442	tags=34%, list=17%, signal=41%
GROSS_HYPOXIA_VIA_ELK3_AND_HIF1A_DN	95	-0.451767	-1.85644	0	0.0164979	0.699	1853	tags=24%, list=9%, signal=26%
WHITFIELD_CELL_CYCLE_M_G1	135	-0.466297	-1.8517	0	0.0170804	0.712	3348	tags=34%, list=16%, signal=40%
TURASHVILI_BREAST_DUCTAL_CARCINOMA_VS_LOBULAR_NORMAL_UP	71	-0.554594	-1.85091	0	0.0171566	0.715	957	tags=20%, list=5%, signal=21%
BROWNE_HCMV_INFECTION_18HR_UP	169	-0.429318	-1.83979	0	0.0185675	0.746	3629	tags=39%, list=18%, signal=47%
CREIGHTON_ENDOCRINE_THERAPY_RESISTANCE_1	478	-0.389694	-1.8351	0	0.0193913	0.756	4469	tags=36%, list=22%, signal=45%
IVANOVA_HEMATOPOIESIS_EARLY_PROGENITOR	484	-0.39393	-1.80842	0	0.0240338	0.816	4544	tags=37%, list=22%, signal=46%
BRUINS_UVC_RESPONSE_EARLY_LATE	287	-0.378069	-1.79727	0	0.0256555	0.839	3313	tags=28%, list=16%, signal=33%
BENPORATH_OCT4_TARGETS	274	-0.389131	-1.78947	0	0.0272015	0.858	3302	tags=28%, list=16%, signal=33%
SIMBULAN_PARP1_TARGETS_DN	16	-0.815198	-1.99926	0.00188324	0.00428775	0.28	1723	tags=75%, list=8%, signal=82%
BOYAULT_LIVER_CANCER_SUBCLASS_G3_UP	172	-0.614599	-2.05307	0.00189394	0.00239357	0.164	2598	tags=41%, list=13%, signal=47%
PENG_GLUTAMINE_DEPRIVATION_DN	316	-0.551746	-2.03808	0.00191571	0.00285287	0.202	4046	tags=47%, list=20%, signal=58%
RASHI_RESPONSE_TO_IONIZING_RADIATION_4	56	-0.443275	-1.79787	0.00191571	0.0257197	0.838	1663	tags=21%, list=8%, signal=23%
MATZUK_SPERMATOCYTE	68	-0.525701	-2.01185	0.00192308	0.00375716	0.253	3504	tags=44%, list=17%, signal=53%
GROSS_HYPOXIA_VIA_HIF1A_UP	71	-0.490891	-1.8015	0.00192308	0.0250695	0.826	3300	tags=37%, list=16%, signal=44%
SCIAN_CELL_CYCLE_TARGETS_OF_TP53_AND_TP73_DN	22	-0.900929	-2.0539	0.00192678	0.00238728	0.162	482	tags=73%, list=2%, signal=74%
VANHARANTA_UTERINE_FIBROID_WITH_7Q_DELETION_UP	65	-0.54424	-1.89827	0.00192678	0.0113655	0.585	5243	tags=57%, list=26%, signal=76%
BOYLAN_MULTIPLE_MYELOMA_C_D_UP	126	-0.451157	-1.9201	0.00193798	0.00936811	0.518	5173	tags=45%, list=25%, signal=60%
MODY_HIPPOCAMPUS_PRENATAL	41	-0.695024	-1.91868	0.00194932	0.00947277	0.523	2051	tags=37%, list=10%, signal=41%
LEE_LIVER_CANCER_SURVIVAL_DN	162	-0.586519	-1.94041	0.00195695	0.00761997	0.449	1136	tags=28%, list=6%, signal=29%
CAIRO_PML_TARGETS_BOUND_BY_MYC_UP	22	-0.709046	-1.92898	0.00196078	0.0086019	0.492	2887	tags=59%, list=14%, signal=69%
OUILLETTE_CLL_13Q14_DELETION_UP	67	-0.446627	-1.7551	0.0019685	0.0345412	0.912	3086	tags=33%, list=15%, signal=39%
TARTE_PLASMA_CELL_VS_PLASMABLAST_DN	290	-0.597053	-2.09478	0.00197239	0.00143037	0.091	2796	tags=40%, list=14%, signal=46%
GENTILE_RESPONSE_CLUSTER_D3	61	-0.578123	-2.05021	0.00197239	0.002503	0.17	2959	tags=39%, list=14%, signal=46%
FLOTHO_PEDIATRIC_ALL_THERAPY_RESPONSE_DN	28	-0.57094	-1.91231	0.00197239	0.00985346	0.546	951	tags=29%, list=5%, signal=30%
BENPORATH_NOS_TARGETS	168	-0.411093	-1.78556	0.00197239	0.0281566	0.863	3129	tags=27%, list=15%, signal=32%
PEART_HDAC_PROLIFERATION_CLUSTER_UP	53	-0.546618	-1.88324	0.00197628	0.0129904	0.625	718	tags=23%, list=4%, signal=23%
KATSANOU_ELAVL1_TARGETS_DN	136	-0.418952	-1.76254	0.00198413	0.0328109	0.906	1243	tags=17%, list=6%, signal=18%
GRESHOCK_CANCER_COPY_NUMBER_UP	306	-0.429482	-1.79263	0.00199203	0.026515	0.849	2939	tags=33%, list=14%, signal=38%
WELCSH_BRCA1_TARGETS_DN	132	-0.612201	-2.05508	0.00201207	0.00237577	0.159	3646	tags=52%, list=18%, signal=63%
KONDO_PROSTATE_CANCER_HCP_WITH_H3K27ME3	89	-0.427651	-1.66007	0.00201207	0.0637204	0.983	5260	tags=42%, list=26%, signal=56%
LI_WILMS_TUMOR_VS_FETAL_KIDNEY_2_UP	28	-0.64644	-1.8454	0.00203666	0.0180146	0.732	3565	tags=50%, list=17%, signal=60%
BROWNE_HCMV_INFECTION_2HR_DN	48	-0.547906	-1.89332	0.00204082	0.0118856	0.595	585	tags=19%, list=3%, signal=19%
DOANE_RESPONSE_TO_ANDROGEN_DN	224	-0.396271	-1.80241	0.00204082	0.025011	0.824	3449	tags=29%, list=17%, signal=35%
GROSS_HYPOXIA_VIA_ELK3_ONLY_DN	38	-0.573382	-1.93141	0.00205339	0.00842923	0.484	1848	tags=32%, list=9%, signal=35%
NUNODA_RESPONSE_TO_DASATINIB_IMATINIB_UP	28	-0.614554	-1.98469	0.00207039	0.0049232	0.316	2388	tags=39%, list=12%, signal=44%
CHIN_BREAST_CANCER_COPY_NUMBER_UP	23	-0.658323	-1.83163	0.00210084	0.0199766	0.768	1718	tags=35%, list=8%, signal=38%
BROWNE_HCMV_INFECTION_1HR_DN	200	-0.334386	-1.62166	0.00377358	0.0797849	0.995	4853	tags=36%, list=24%, signal=46%
HEDENFALK_BREAST_CANCER_BRCA1_VS_BRCA2	156	-0.481093	-1.92251	0.00378788	0.00915079	0.512	2633	tags=33%, list=13%, signal=37%
GAZIN_EPIGENETIC_SILENCING_BY_KRAS	23	-0.581126	-1.82026	0.00383877	0.0218389	0.793	465	tags=22%, list=2%, signal=22%
YEGNASUBRAMANIAN_PROSTATE_CANCER	107	-0.412732	-1.69212	0.00389105	0.0523971	0.971	4392	tags=36%, list=21%, signal=46%
FERRANDO_T_ALL_WITH_MLL_ENL_FUSION_DN	82	-0.589109	-2.02616	0.00392157	0.00321692	0.223	2311	tags=37%, list=11%, signal=41%
DANG_MYC_TARGETS_UP	132	-0.611328	-1.92271	0.00392927	0.00918821	0.512	2598	tags=36%, list=13%, signal=41%
MOREAUX_B_LYMPHOCYTE_MATURATION_BY_TACI_DN	63	-0.619112	-1.83983	0.00393701	0.018622	0.746	2440	tags=37%, list=12%, signal=41%
GARGALOVIC_RESPONSE_TO_OXIDIZED_PHOSPHOLIPIDS_GREEN_DN	22	-0.60629	-1.87708	0.00394477	0.0136225	0.639	2823	tags=45%, list=14%, signal=53%
HEDENFALK_BREAST_CANCER_HEREDITARY_VS_SPORADIC	46	-0.547333	-1.84872	0.00395257	0.017479	0.721	3124	tags=41%, list=15%, signal=49%
SMIRNOV_RESPONSE_TO_IR_2HR_DN	50	-0.497889	-1.8231	0.0039604	0.0214561	0.781	2455	tags=32%, list=12%, signal=36%
KOKKINAKIS_METHIONINE_DEPRIVATION_96HR_DN	74	-0.479162	-1.77665	0.0039604	0.0297885	0.875	1560	tags=23%, list=8%, signal=25%
DAIRKEE_CANCER_PRONE_RESPONSE_BPA	50	-0.535879	-1.95106	0.00397614	0.00686109	0.415	3394	tags=38%, list=17%, signal=45%
FIRESTEIN_CTNNB1_PATHWAY	29	-0.562564	-1.87035	0.00397614	0.0145782	0.657	3013	tags=38%, list=15%, signal=44%
HOSHIDA_LIVER_CANCER_SUBCLASS_S2	109	-0.524331	-1.82301	0.00397614	0.021398	0.781	3960	tags=40%, list=19%, signal=50%
DARWICHE_SQUAMOUS_CELL_CARCINOMA_DN	157	-0.331595	-1.53135	0.00397614	0.127689	0.999	4473	tags=34%, list=22%, signal=43%
VANTVEER_BREAST_CANCER_ESR1_DN	220	-0.429103	-1.77121	0.004	0.0308726	0.888	1853	tags=20%, list=9%, signal=22%
CHANG_CORE_SERUM_RESPONSE_UP	197	-0.586934	-1.94721	0.00402414	0.00707106	0.426	2985	tags=40%, list=15%, signal=47%
BHATI_G2M_ARREST_BY_2METHOXYESTRADIOL_UP	105	-0.454337	-1.76264	0.00403226	0.0328886	0.906	1930	tags=22%, list=9%, signal=24%
WIERENGA_PML_INTERACTOME	40	-0.551515	-1.82913	0.0040404	0.0204689	0.769	4868	tags=50%, list=24%, signal=65%
COLINA_TARGETS_OF_4EBP1_AND_4EBP2	346	-0.3904	-1.64179	0.00406504	0.0712584	0.988	1686	tags=17%, list=8%, signal=19%
ZEMBUTSU_SENSITIVITY_TO_NIMUSTINE	16	-0.598463	-1.78468	0.00408163	0.0282988	0.864	2827	tags=44%, list=14%, signal=51%
PROVENZANI_METASTASIS_UP	180	-0.452841	-1.8274	0.00411523	0.0207205	0.772	2669	tags=26%, list=13%, signal=30%
SMID_BREAST_CANCER_RELAPSE_IN_BRAIN_UP	37	-0.493854	-1.70478	0.0041841	0.0482529	0.962	1144	tags=19%, list=6%, signal=20%
GAJATE_RESPONSE_TO_TRABECTEDIN_DN	18	-0.636532	-1.82241	0.00570342	0.0214448	0.782	2994	tags=44%, list=15%, signal=52%
ZHAN_MULTIPLE_MYELOMA_SUBGROUPS	29	-0.696736	-1.91444	0.00573614	0.0097006	0.538	1559	tags=45%, list=8%, signal=48%
LIAO_HAVE_SOX4_BINDING_SITES	40	-0.51816	-1.81045	0.00574713	0.0237859	0.813	2797	tags=38%, list=14%, signal=43%
FARMER_BREAST_CANCER_BASAL_VS_LULMINAL	310	-0.330022	-1.57965	0.00574713	0.100557	0.997	1740	tags=15%, list=9%, signal=16%
RHEIN_ALL_GLUCOCORTICOID_THERAPY_DN	343	-0.55409	-1.91807	0.00587084	0.00945119	0.524	2125	tags=30%, list=10%, signal=33%
PENG_LEUCINE_DEPRIVATION_DN	179	-0.54347	-1.88347	0.00589391	0.0130284	0.624	3030	tags=40%, list=15%, signal=47%
PRAMOONJAGO_SOX4_TARGETS_DN	47	-0.621234	-1.98964	0.00590551	0.00473754	0.308	1293	tags=32%, list=6%, signal=34%
ACOSTA_PROLIFERATION_INDEPENDENT_MYC_TARGETS_UP	75	-0.458051	-1.75286	0.00591716	0.0349559	0.914	2437	tags=31%, list=12%, signal=35%
ZAMORA_NOS2_TARGETS_UP	62	-0.609897	-2.0012	0.00592885	0.00420666	0.274	1316	tags=27%, list=6%, signal=29%
HOLLEMAN_PREDNISOLONE_RESISTANCE_ALL_UP	19	-0.674504	-1.76663	0.0059761	0.0318033	0.896	2070	tags=53%, list=10%, signal=59%
ASGHARZADEH_NEUROBLASTOMA_POOR_SURVIVAL_DN	40	-0.537763	-1.74912	0.006	0.0356125	0.92	4202	tags=50%, list=21%, signal=63%
BROWNE_HCMV_INFECTION_20HR_UP	228	-0.375476	-1.6695	0.006	0.0600744	0.981	4307	tags=38%, list=21%, signal=47%
BROWNE_HCMV_INFECTION_48HR_UP	172	-0.335394	-1.56272	0.00601202	0.109594	0.998	1501	tags=15%, list=7%, signal=16%
TURASHVILI_BREAST_CARCINOMA_DUCTAL_VS_LOBULAR_UP	20	-0.537161	-1.69539	0.0060241	0.0515223	0.97	1116	tags=25%, list=5%, signal=26%
CHICAS_RB1_TARGETS_LOW_SERUM	83	-0.562119	-1.77333	0.00603622	0.0304368	0.879	1355	tags=27%, list=7%, signal=28%
KYNG_WERNER_SYNDROM_AND_NORMAL_AGING_UP	87	-0.367727	-1.5806	0.00603622	0.100202	0.997	3481	tags=26%, list=17%, signal=32%
DEURIG_T_CELL_PROLYMPHOCYTIC_LEUKEMIA_UP	320	-0.351765	-1.63706	0.00606061	0.0731088	0.991	3394	tags=25%, list=17%, signal=30%
YAO_TEMPORAL_RESPONSE_TO_PROGESTERONE_CLUSTER_15	29	-0.540826	-1.85411	0.00608519	0.0167708	0.704	239	tags=17%, list=1%, signal=17%
YIH_RESPONSE_TO_ARSENITE_C1	23	-0.55049	-1.75109	0.00609756	0.035247	0.916	1584	tags=30%, list=8%, signal=33%
PEDERSEN_METASTASIS_BY_ERBB2_ISOFORM_7	358	-0.343925	-1.63112	0.00614754	0.0753947	0.993	1476	tags=16%, list=7%, signal=17%
VERHAAK_GLIOBLASTOMA_PRONEURAL	165	-0.749456	-1.91416	0.00761905	0.00968973	0.539	4099	tags=83%, list=20%, signal=103%
LASTOWSKA_NEUROBLASTOMA_COPY_NUMBER_UP	164	-0.44342	-1.75122	0.00779727	0.0353172	0.916	2141	tags=23%, list=10%, signal=25%
ZHAN_VARIABLE_EARLY_DIFFERENTIATION_GENES_DN	29	-0.582493	-1.82452	0.0078125	0.0212513	0.775	2403	tags=38%, list=12%, signal=43%
JUBAN_TARGETS_OF_SPI1_AND_FLI1_DN	82	-0.466348	-1.72416	0.0078125	0.0430263	0.948	1719	tags=26%, list=8%, signal=28%
UDAYAKUMAR_MED1_TARGETS_UP	125	-0.454262	-1.79416	0.00785855	0.0262288	0.843	2465	tags=27%, list=12%, signal=31%
GRYDER_PAX3FOXO1_TOP_ENHANCERS	419	-0.383101	-1.69293	0.00790514	0.0523881	0.971	4443	tags=35%, list=22%, signal=44%
CHOW_RASSF1_TARGETS_UP	26	-0.530262	-1.7061	0.00792079	0.0480736	0.96	3761	tags=42%, list=18%, signal=52%
ANDERSEN_CHOLANGIOCARCINOMA_CLASS2	155	-0.444239	-1.75469	0.00793651	0.0345265	0.912	208	tags=11%, list=1%, signal=11%
SCHAEFFER_PROSTATE_DEVELOPMENT_6HR_DN	469	-0.409422	-1.74269	0.00795229	0.0374257	0.929	4181	tags=36%, list=20%, signal=44%
DORMOY_ELAVL1_TARGETS	16	-0.655953	-1.83465	0.00796813	0.0193904	0.758	1294	tags=38%, list=6%, signal=40%
BROWN_MYELOID_CELL_DEVELOPMENT_DN	115	-0.42001	-1.70846	0.00798403	0.0475213	0.959	3131	tags=30%, list=15%, signal=35%
MARTINEZ_RESPONSE_TO_TRABECTEDIN_DN	262	-0.483402	-1.80172	0.00803213	0.0251068	0.825	2586	tags=30%, list=13%, signal=34%
DAZARD_RESPONSE_TO_UV_SCC_DN	117	-0.508155	-1.85406	0.00808081	0.0167132	0.704	3065	tags=39%, list=15%, signal=46%
ZHANG_RESPONSE_TO_CANTHARIDIN_DN	64	-0.630437	-1.86028	0.00811359	0.015893	0.689	2726	tags=41%, list=13%, signal=47%
MONNIER_POSTRADIATION_TUMOR_ESCAPE_UP	369	-0.410743	-1.71897	0.00811359	0.0443196	0.953	3837	tags=32%, list=19%, signal=39%
HERNANDEZ_MITOTIC_ARREST_BY_DOCETAXEL_1_DN	37	-0.575391	-1.80983	0.00814664	0.023801	0.814	213	tags=24%, list=1%, signal=25%
XU_RESPONSE_TO_TRETINOIN_AND_NSC682994_DN	15	-0.73961	-1.78462	0.0095057	0.0282145	0.864	3622	tags=73%, list=18%, signal=89%
CHANDRAN_METASTASIS_UP	188	-0.401071	-1.68382	0.00972763	0.0550341	0.975	4300	tags=36%, list=21%, signal=45%
CAIRO_HEPATOBLASTOMA_UP	194	-0.484241	-1.79803	0.00978474	0.0257817	0.838	5039	tags=52%, list=25%, signal=68%
NEMETH_INFLAMMATORY_RESPONSE_LPS_DN	30	-0.551839	-1.8451	0.00980392	0.0180025	0.733	2002	tags=30%, list=10%, signal=33%
DAIRKEE_CANCER_PRONE_RESPONSE_BPA_E2	111	-0.449119	-1.80476	0.00984252	0.0246335	0.821	3573	tags=34%, list=17%, signal=41%
YAO_TEMPORAL_RESPONSE_TO_PROGESTERONE_CLUSTER_11	89	-0.490754	-1.75931	0.00984252	0.0336253	0.909	3091	tags=38%, list=15%, signal=45%
FIGUEROA_AML_METHYLATION_CLUSTER_6_UP	122	-0.316174	-1.4984	0.00986193	0.146177	0.999	2894	tags=25%, list=14%, signal=28%
BROWNE_HCMV_INFECTION_4HR_DN	236	-0.319419	-1.52482	0.01002	0.131064	0.999	3283	tags=25%, list=16%, signal=29%
MODY_HIPPOCAMPUS_NEONATAL	35	-0.590236	-1.80649	0.0100604	0.0243338	0.82	3571	tags=49%, list=17%, signal=59%
JAERVINEN_AMPLIFIED_IN_LARYNGEAL_CANCER	37	-0.475735	-1.70479	0.0100604	0.0483909	0.962	4749	tags=43%, list=23%, signal=56%
COLDREN_GEFITINIB_RESISTANCE_UP	75	-0.45792	-1.70792	0.010101	0.0475733	0.959	3328	tags=33%, list=16%, signal=40%
HOFFMANN_SMALL_PRE_BII_TO_IMMATURE_B_LYMPHOCYTE_DN	44	-0.439235	-1.65127	0.0102249	0.0675356	0.985	2801	tags=34%, list=14%, signal=39%
RIZ_ERYTHROID_DIFFERENTIATION_HBZ	41	-0.54929	-1.84434	0.010352	0.0180039	0.736	4559	tags=46%, list=22%, signal=60%
BORCZUK_MALIGNANT_MESOTHELIOMA_UP	286	-0.538092	-1.84451	0.0114286	0.0180473	0.736	3431	tags=40%, list=17%, signal=47%
BROWNE_HCMV_INFECTION_30MIN_DN	135	-0.330775	-1.50188	0.0114723	0.144128	0.999	3463	tags=21%, list=17%, signal=26%
KANNAN_TP53_TARGETS_DN	21	-0.531293	-1.67432	0.0116959	0.0583436	0.979	1134	tags=29%, list=6%, signal=30%
GARY_CD5_TARGETS_DN	404	-0.487689	-1.76968	0.0120724	0.0310865	0.892	2802	tags=32%, list=14%, signal=37%
SCHUHMACHER_MYC_TARGETS_UP	74	-0.543424	-1.86745	0.0131332	0.0149665	0.67	3718	tags=51%, list=18%, signal=63%
ZHAN_EARLY_DIFFERENTIATION_GENES_DN	40	-0.495605	-1.70082	0.0131827	0.049683	0.965	2120	tags=30%, list=10%, signal=33%
XU_CREBBP_TARGETS_UP	23	-0.57209	-1.72879	0.0134357	0.0416139	0.941	3210	tags=48%, list=16%, signal=57%
LEE_TARGETS_OF_PTCH1_AND_SUFU_UP	48	-0.462241	-1.62953	0.0135397	0.0758039	0.993	3036	tags=31%, list=15%, signal=37%
BACOLOD_RESISTANCE_TO_ALKYLATING_AGENTS_DN	52	-0.470003	-1.73423	0.0135659	0.0398476	0.934	3453	tags=38%, list=17%, signal=46%
SYED_ESTRADIOL_RESPONSE	19	-0.581041	-1.77466	0.0136187	0.0301976	0.876	3362	tags=42%, list=16%, signal=50%
SCHLOSSER_MYC_TARGETS_AND_SERUM_RESPONSE_UP	41	-0.609505	-1.84048	0.0136986	0.0185827	0.745	4886	tags=61%, list=24%, signal=80%
GUENTHER_GROWTH_SPHERICAL_VS_ADHERENT_UP	17	-0.756895	-1.72336	0.0136986	0.0430188	0.948	4438	tags=88%, list=22%, signal=113%
CHANDRAN_METASTASIS_TOP50_UP	32	-0.547624	-1.79778	0.0137255	0.0256357	0.838	2950	tags=47%, list=14%, signal=55%
BROWNE_HCMV_INFECTION_10HR_UP	90	-0.395866	-1.63117	0.0137525	0.0755728	0.993	3664	tags=34%, list=18%, signal=42%
BROWNE_HCMV_INFECTION_16HR_UP	210	-0.369194	-1.6296	0.0137795	0.0759809	0.993	4118	tags=34%, list=20%, signal=42%
KOKKINAKIS_METHIONINE_DEPRIVATION_48HR_DN	63	-0.418396	-1.54455	0.0137795	0.119807	0.999	5326	tags=44%, list=26%, signal=60%
WANG_CLIM2_TARGETS_UP	219	-0.357554	-1.60432	0.013834	0.0878382	0.996	3954	tags=30%, list=19%, signal=37%
ZHONG_RESPONSE_TO_AZACITIDINE_AND_TSA_DN	62	-0.489939	-1.68455	0.0138889	0.0548647	0.975	3070	tags=34%, list=15%, signal=40%
GALE_APL_WITH_FLT3_MUTATED_UP	53	-0.489594	-1.74926	0.0140562	0.0356753	0.92	2794	tags=32%, list=14%, signal=37%
MOREAUX_MULTIPLE_MYELOMA_BY_TACI_DN	151	-0.533567	-1.78446	0.0153551	0.0281635	0.865	4473	tags=48%, list=22%, signal=61%
FOSTER_KDM1A_TARGETS_DN	193	-0.339247	-1.5353	0.0153551	0.125374	0.999	3020	tags=22%, list=15%, signal=26%
SCHLOSSER_MYC_TARGETS_AND_SERUM_RESPONSE_DN	41	-0.557241	-1.68548	0.0154739	0.0547652	0.974	5013	tags=66%, list=25%, signal=87%
GINESTIER_BREAST_CANCER_20Q13_AMPLIFICATION_DN	149	-0.528971	-1.77032	0.015625	0.0310129	0.891	2746	tags=37%, list=13%, signal=42%
MATTIOLI_MULTIPLE_MYELOMA_SUBGROUPS	15	-0.591629	-1.65321	0.0157171	0.0667596	0.985	2148	tags=40%, list=11%, signal=45%
IRITANI_MAD1_TARGETS_DN	46	-0.649768	-1.78047	0.0158103	0.0289582	0.87	3194	tags=43%, list=16%, signal=51%
MARTORIATI_MDM4_TARGETS_FETAL_LIVER_DN	487	-0.427524	-1.72506	0.015873	0.0428174	0.947	4033	tags=38%, list=20%, signal=46%
FARMER_BREAST_CANCER_APOCRINE_VS_BASAL	306	-0.322262	-1.51793	0.0159363	0.135542	0.999	1704	tags=15%, list=8%, signal=17%
FIGUEROA_AML_METHYLATION_CLUSTER_7_UP	99	-0.300432	-1.41252	0.0159363	0.206579	1	2356	tags=21%, list=12%, signal=24%
CAFFAREL_RESPONSE_TO_THC_24HR_5_UP	27	-0.582875	-1.68748	0.016	0.0540879	0.973	1592	tags=30%, list=8%, signal=32%
WATANABE_COLON_CANCER_MSI_VS_MSS_UP	27	-0.505539	-1.69738	0.0170132	0.0508791	0.97	1738	tags=22%, list=8%, signal=24%
PIONTEK_PKD1_TARGETS_DN	15	-0.661257	-1.69216	0.01875	0.0525352	0.971	204	tags=27%, list=1%, signal=27%
BOYAULT_LIVER_CANCER_SUBCLASS_G2	27	-0.446323	-1.5787	0.0195312	0.100963	0.997	1143	tags=22%, list=6%, signal=24%
CHEN_HOXA5_TARGETS_9HR_DN	37	-0.530366	-1.6823	0.0198413	0.0555054	0.976	2377	tags=30%, list=12%, signal=34%
SPIELMAN_LYMPHOBLAST_EUROPEAN_VS_ASIAN_UP	453	-0.443501	-1.7374	0.0199203	0.038887	0.933	3437	tags=30%, list=17%, signal=36%
CARD_MIR302A_TARGETS	74	-0.472451	-1.66717	0.0199203	0.0609421	0.982	3485	tags=35%, list=17%, signal=42%
GENTILE_UV_RESPONSE_CLUSTER_D6	35	-0.52026	-1.66202	0.0199601	0.0632274	0.983	2168	tags=31%, list=11%, signal=35%
BONCI_TARGETS_OF_MIR15A_AND_MIR16_1	83	-0.463877	-1.63251	0.02	0.0752167	0.991	4542	tags=45%, list=22%, signal=57%
RASHI_RESPONSE_TO_IONIZING_RADIATION_5	139	-0.325317	-1.46571	0.0200401	0.168589	1	4694	tags=34%, list=23%, signal=44%
SENESE_HDAC3_TARGETS_DN	473	-0.290244	-1.4548	0.0201207	0.176052	1	3032	tags=23%, list=15%, signal=26%
ZHENG_IL22_SIGNALING_DN	37	-0.465955	-1.57792	0.020202	0.101174	0.997	2932	tags=27%, list=14%, signal=31%
JAZAG_TGFB1_SIGNALING_UP	102	-0.335471	-1.47791	0.0205761	0.160677	0.999	2728	tags=21%, list=13%, signal=24%
KARAKAS_TGFB1_SIGNALING	18	-0.574736	-1.67304	0.0207469	0.058782	0.981	468	tags=22%, list=2%, signal=23%
HOLLEMAN_VINCRISTINE_RESISTANCE_B_ALL_UP	34	-0.53887	-1.71555	0.0209205	0.0452942	0.956	4942	tags=62%, list=24%, signal=81%
JAIN_NFKB_SIGNALING	71	-0.403949	-1.55438	0.0214844	0.114075	0.999	4732	tags=38%, list=23%, signal=49%
STANELLE_E2F1_TARGETS	26	-0.453185	-1.59734	0.0219561	0.0910887	0.997	1162	tags=23%, list=6%, signal=24%
[truncated: 2,012 more rows]

## Sheet: Green Module
Data file S3. GSEA results.
Green Module
Intersection of SRPX2, ITGA3 and FAM20C
GO BP
GO_CELLULAR_RESPONSE_TO_EXTERNAL_STIMULUS
GO_CELLULAR_RESPONSE_TO_EXTRACELLULAR_STIMULUS
GO_CELLULAR_RESPONSE_TO_GLUCOSE_STARVATION
GO_CELLULAR_RESPONSE_TO_HEAT
GO_CELLULAR_RESPONSE_TO_MECHANICAL_STIMULUS
GO_CELLULAR_RESPONSE_TO_STARVATION
GO_RESPONSE_TO_OXYGEN_LEVELS
GO_APOPTOTIC_CELL_CLEARANCE
GO_APOPTOTIC_SIGNALING_PATHWAY
GO_PROTEIN_EXIT_FROM_ENDOPLASMIC_RETICULUM
GO_REGULATION_OF_ENDOPLASMIC_RETICULUM_UNFOLDED_PROTEIN_RESPONSE
GO_RESPONSE_TO_ENDOPLASMIC_RETICULUM_STRESS
GO_ACTIN_FILAMENT_ORGANIZATION
GO_AMINOGLYCAN_CATABOLIC_PROCESS
GO_AMINOGLYCAN_METABOLIC_PROCESS
GO_ANGIOGENESIS
GO_APICAL_JUNCTION_ASSEMBLY
GO_AXON_REGENERATION
GO_BICELLULAR_TIGHT_JUNCTION_ASSEMBLY
GO_BLOOD_VESSEL_MORPHOGENESIS
GO_BRANCH_ELONGATION_OF_AN_EPITHELIUM
GO_CARBOHYDRATE_DERIVATIVE_CATABOLIC_PROCESS
GO_CELL_JUNCTION_ASSEMBLY
GO_CELL_JUNCTION_ORGANIZATION
GO_CELL_MATRIX_ADHESION
GO_CELL_MIGRATION_INVOLVED_IN_SPROUTING_ANGIOGENESIS
GO_CELL_SUBSTRATE_ADHESION
GO_ENDOCYTOSIS
GO_ENDOPLASMIC_RETICULUM_CALCIUM_ION_HOMEOSTASIS
GO_ENDOTHELIAL_CELL_DEVELOPMENT
GO_EPIBOLY
GO_EPITHELIAL_CELL_DEVELOPMENT
GO_ER_NUCLEUS_SIGNALING_PATHWAY
GO_ERK1_AND_ERK2_CASCADE
GO_EXTRACELLULAR_MATRIX_DISASSEMBLY
GO_EXTRACELLULAR_STRUCTURE_ORGANIZATION
GO_EXTRINSIC_APOPTOTIC_SIGNALING_PATHWAY
GO_FIBRIL_ORGANIZATION
GO_FIBRINOLYSIS
GO_GLUCOSE_6_PHOSPHATE_METABOLIC_PROCESS
GO_GLYCOPROTEIN_METABOLIC_PROCESS
GO_GLYCOSPHINGOLIPID_METABOLIC_PROCESS
GO_GLYCOSYLATION
GO_HEMOSTASIS
GO_HETEROTYPIC_CELL_CELL_ADHESION
GO_HOMOTYPIC_CELL_CELL_ADHESION
GO_I_KAPPAB_KINASE_NF_KAPPAB_SIGNALING
GO_INTEGRIN_MEDIATED_SIGNALING_PATHWAY
GO_INTERACTION_WITH_HOST
GO_KERATAN_SULFATE_METABOLIC_PROCESS
GO_LIPOSACCHARIDE_METABOLIC_PROCESS
GO_MATERNAL_PROCESS_INVOLVED_IN_FEMALE_PREGNANCY
GO_MEMBRANE_LIPID_METABOLIC_PROCESS
GO_MEMBRANE_PROTEIN_INTRACELLULAR_DOMAIN_PROTEOLYSIS
GO_MEMBRANE_PROTEIN_PROTEOLYSIS
GO_MEMBRANE_RAFT_ORGANIZATION
GO_MODIFICATION_BY_SYMBIONT_OF_HOST_MORPHOLOGY_OR_PHYSIOLOGY
GO_MOVEMENT_IN_ENVIRONMENT_OF_OTHER_ORGANISM_INVOLVED_IN_SYMBIOTIC_INTERACTION
GO_MRNA_TRANSCRIPTION
GO_MRNA_TRANSCRIPTION_FROM_RNA_POLYMERASE_II_PROMOTER
GO_MYD88_INDEPENDENT_TOLL_LIKE_RECEPTOR_SIGNALING_PATHWAY
GO_N_GLYCAN_PROCESSING
GO_NEGATIVE_REGULATION_OF_ANTIGEN_RECEPTOR_MEDIATED_SIGNALING_PATHWAY
GO_NEGATIVE_REGULATION_OF_APOPTOTIC_SIGNALING_PATHWAY
GO_NEGATIVE_REGULATION_OF_CHEMOKINE_PRODUCTION
GO_NEGATIVE_REGULATION_OF_COAGULATION
GO_NEGATIVE_REGULATION_OF_CYSTEINE_TYPE_ENDOPEPTIDASE_ACTIVITY
GO_NEGATIVE_REGULATION_OF_ENDOTHELIAL_CELL_APOPTOTIC_PROCESS
GO_NEGATIVE_REGULATION_OF_EPITHELIAL_CELL_APOPTOTIC_PROCESS
GO_NEGATIVE_REGULATION_OF_EXTRINSIC_APOPTOTIC_SIGNALING_PATHWAY
GO_NEGATIVE_REGULATION_OF_EXTRINSIC_APOPTOTIC_SIGNALING_PATHWAY_VIA_DEATH_DOMAIN_RECEPTORS
GO_NEGATIVE_REGULATION_OF_HYDROLASE_ACTIVITY
GO_NEGATIVE_REGULATION_OF_INFLAMMATORY_RESPONSE
GO_NEGATIVE_REGULATION_OF_INTRACELLULAR_SIGNAL_TRANSDUCTION
GO_NEGATIVE_REGULATION_OF_INTRINSIC_APOPTOTIC_SIGNALING_PATHWAY
GO_NEGATIVE_REGULATION_OF_LIPID_TRANSPORT
GO_NEGATIVE_REGULATION_OF_PEPTIDASE_ACTIVITY
GO_NEGATIVE_REGULATION_OF_PROTEOLYSIS
GO_NEGATIVE_REGULATION_OF_RESPONSE_TO_EXTERNAL_STIMULUS
GO_NEGATIVE_REGULATION_OF_RESPONSE_TO_WOUNDING
GO_NEGATIVE_REGULATION_OF_T_CELL_RECEPTOR_SIGNALING_PATHWAY
GO_NEURON_PROJECTION_REGENERATION
GO_O_GLYCAN_PROCESSING
GO_OLIGOSACCHARIDE_METABOLIC_PROCESS
GO_OSTEOCLAST_DIFFERENTIATION
GO_OVARIAN_FOLLICLE_DEVELOPMENT
GO_PATTERN_RECOGNITION_RECEPTOR_SIGNALING_PATHWAY
GO_PHAGOCYTOSIS
GO_PLATELET_ACTIVATION
GO_PLATELET_AGGREGATION
GO_PLATELET_DEGRANULATION
GO_POLYSACCHARIDE_BIOSYNTHETIC_PROCESS
GO_POLYSACCHARIDE_METABOLIC_PROCESS
GO_POSITIVE_REGULATION_OF_BLOOD_VESSEL_ENDOTHELIAL_CELL_MIGRATION
GO_POSITIVE_REGULATION_OF_CELL_ADHESION
GO_POSITIVE_REGULATION_OF_CELL_JUNCTION_ASSEMBLY
GO_POSITIVE_REGULATION_OF_CELL_SUBSTRATE_ADHESION
GO_POSITIVE_REGULATION_OF_CHEMOTAXIS
GO_POSITIVE_REGULATION_OF_CYSTEINE_TYPE_ENDOPEPTIDASE_ACTIVITY_INVOLVED_IN_APOPTOTIC_SIGNALING_PATHWAY
GO_POSITIVE_REGULATION_OF_CYTOSKELETON_ORGANIZATION
GO_POSITIVE_REGULATION_OF_ENDOCYTOSIS
GO_POSITIVE_REGULATION_OF_ENDOTHELIAL_CELL_MIGRATION
GO_POSITIVE_REGULATION_OF_EPITHELIAL_CELL_MIGRATION
GO_POSITIVE_REGULATION_OF_EXTRINSIC_APOPTOTIC_SIGNALING_PATHWAY
GO_POSITIVE_REGULATION_OF_I_KAPPAB_KINASE_NF_KAPPAB_SIGNALING
GO_POSITIVE_REGULATION_OF_LEUKOCYTE_DIFFERENTIATION
GO_POSITIVE_REGULATION_OF_LOCOMOTION
GO_POSITIVE_REGULATION_OF_MYELOID_LEUKOCYTE_DIFFERENTIATION
GO_POSITIVE_REGULATION_OF_NF_KAPPAB_TRANSCRIPTION_FACTOR_ACTIVITY
GO_POSITIVE_REGULATION_OF_REACTIVE_OXYGEN_SPECIES_METABOLIC_PROCESS
GO_POSITIVE_REGULATION_OF_RESPONSE_TO_CYTOKINE_STIMULUS
GO_POSITIVE_REGULATION_OF_VASCULATURE_DEVELOPMENT
GO_POSITIVE_REGULATION_OF_WOUND_HEALING
GO_PROTEIN_DEGLYCOSYLATION
GO_PROTEIN_HYDROXYLATION
GO_PROTEIN_KINASE_B_SIGNALING
GO_PROTEIN_O_LINKED_GLYCOSYLATION
GO_RAS_PROTEIN_SIGNAL_TRANSDUCTION
GO_REGENERATION
GO_REGULATION_OF_ACTIN_FILAMENT_BASED_PROCESS
GO_REGULATION_OF_ACUTE_INFLAMMATORY_RESPONSE
GO_REGULATION_OF_APOPTOTIC_SIGNALING_PATHWAY
GO_REGULATION_OF_BLOOD_VESSEL_ENDOTHELIAL_CELL_MIGRATION
GO_REGULATION_OF_BODY_FLUID_LEVELS
GO_REGULATION_OF_COAGULATION
GO_REGULATION_OF_CYSTEINE_TYPE_ENDOPEPTIDASE_ACTIVITY_INVOLVED_IN_APOPTOTIC_SIGNALING_PATHWAY
GO_REGULATION_OF_ENDOTHELIAL_CELL_APOPTOTIC_PROCESS
GO_REGULATION_OF_ENDOTHELIAL_CELL_MIGRATION
GO_REGULATION_OF_EPITHELIAL_CELL_APOPTOTIC_PROCESS
GO_REGULATION_OF_EPITHELIAL_CELL_MIGRATION
GO_REGULATION_OF_EXTRINSIC_APOPTOTIC_SIGNALING_PATHWAY
GO_REGULATION_OF_EXTRINSIC_APOPTOTIC_SIGNALING_PATHWAY_VIA_DEATH_DOMAIN_RECEPTORS
GO_REGULATION_OF_I_KAPPAB_KINASE_NF_KAPPAB_SIGNALING
GO_REGULATION_OF_IMMUNOGLOBULIN_PRODUCTION
GO_REGULATION_OF_LIPOPOLYSACCHARIDE_MEDIATED_SIGNALING_PATHWAY
GO_REGULATION_OF_MACROPHAGE_DERIVED_FOAM_CELL_DIFFERENTIATION
GO_REGULATION_OF_MACROPHAGE_DIFFERENTIATION
GO_REGULATION_OF_MEMBRANE_PROTEIN_ECTODOMAIN_PROTEOLYSIS
GO_REGULATION_OF_MYELOID_LEUKOCYTE_DIFFERENTIATION
GO_REGULATION_OF_MYOBLAST_FUSION
GO_REGULATION_OF_NECROTIC_CELL_DEATH
GO_REGULATION_OF_PEPTIDASE_ACTIVITY
GO_REGULATION_OF_PROTEIN_AUTOPHOSPHORYLATION
GO_REGULATION_OF_PROTEIN_LOCALIZATION_TO_CELL_SURFACE
GO_REGULATION_OF_PROTEIN_MATURATION
GO_REGULATION_OF_PROTEIN_SERINE_THREONINE_KINASE_ACTIVITY
GO_REGULATION_OF_REACTIVE_OXYGEN_SPECIES_METABOLIC_PROCESS
GO_REGULATION_OF_RESPONSE_TO_CYTOKINE_STIMULUS
GO_REGULATION_OF_SYNCYTIUM_FORMATION_BY_PLASMA_MEMBRANE_FUSION
GO_REGULATION_OF_T_CELL_RECEPTOR_SIGNALING_PATHWAY
GO_REGULATION_OF_TUMOR_NECROSIS_FACTOR_MEDIATED_SIGNALING_PATHWAY
GO_REGULATION_OF_VASCULATURE_DEVELOPMENT
GO_REGULATION_OF_WOUND_HEALING
GO_RESPONSE_TO_DRUG
GO_RESPONSE_TO_EXOGENOUS_DSRNA
GO_RESPONSE_TO_EXTRACELLULAR_STIMULUS
GO_RESPONSE_TO_INTERLEUKIN_1
GO_RESPONSE_TO_MOLECULE_OF_BACTERIAL_ORIGIN
GO_RESPONSE_TO_TOPOLOGICALLY_INCORRECT_PROTEIN
GO_RESPONSE_TO_TRANSFORMING_GROWTH_FACTOR_BETA
GO_SINGLE_ORGANISM_CELL_ADHESION
GO_STAT_CASCADE
GO_SUBSTRATE_ADHESION_DEPENDENT_CELL_SPREADING
GO_SYNCYTIUM_FORMATION
GO_T_CELL_MEDIATED_IMMUNITY
GO_THYMOCYTE_AGGREGATION
GO_TISSUE_REGENERATION
GO_TOLL_LIKE_RECEPTOR_SIGNALING_PATHWAY
GO_TRANSFORMING_GROWTH_FACTOR_BETA_RECEPTOR_SIGNALING_PATHWAY
GO_TRANSMEMBRANE_RECEPTOR_PROTEIN_TYROSINE_KINASE_SIGNALING_PATHWAY
GO_VASCULAR_ENDOTHELIAL_GROWTH_FACTOR_RECEPTOR_SIGNALING_PATHWAY
GO_VASCULATURE_DEVELOPMENT
GO_WOUND_HEALING
GO CC
GO_ENDOPLASMIC_RETICULUM_GOLGI_INTERMEDIATE_COMPARTMENT
GO_CELL_SUBSTRATE_JUNCTION
GO_ENDOPLASMIC_RETICULUM_GOLGI_INTERMEDIATE_COMPARTMENT_MEMBRANE
GO_ANCHORING_JUNCTION
GO_ER_TO_GOLGI_TRANSPORT_VESICLE
GO_ER_TO_GOLGI_TRANSPORT_VESICLE_MEMBRANE
GO_PIGMENT_GRANULE
GO_ENDOPLASMIC_RETICULUM_LUMEN
GO_GOLGI_STACK
GO_PLATELET_ALPHA_GRANULE_LUMEN
GO_ROUGH_ENDOPLASMIC_RETICULUM
GO_COATED_VESICLE
GO_LIPID_PARTICLE
GO_PROTEIN_COMPLEX_INVOLVED_IN_CELL_ADHESION
GO_GOLGI_CISTERNA
GO_PLATELET_ALPHA_GRANULE
GO_LYTIC_VACUOLE
GO_INTRINSIC_COMPONENT_OF_ORGANELLE_MEMBRANE
GO_SECRETORY_GRANULE
GO_INTRINSIC_COMPONENT_OF_ENDOPLASMIC_RETICULUM_MEMBRANE
GO_PODOSOME
GO_SECRETORY_GRANULE_LUMEN
GO_ACTIN_FILAMENT_BUNDLE
GO_VACUOLAR_LUMEN
GO_VESICLE_LUMEN
GO_GOLGI_CISTERNA_MEMBRANE
GO_ORGANELLE_SUBCOMPARTMENT
GO_ACTIN_FILAMENT
GO_RUFFLE
GO_FILOPODIUM_MEMBRANE
GO_BASEMENT_MEMBRANE
GO_LYSOSOMAL_LUMEN
GO_MEMBRANE_MICRODOMAIN
GO_CELL_CELL_JUNCTION
GO_BLOOD_MICROPARTICLE
GO_CELL_CORTEX_PART
GO_CORTICAL_ACTIN_CYTOSKELETON
GO_FILOPODIUM
GO_ACTIN_CYTOSKELETON
GO MF
GO_PROTEASE_BINDING
GO_EXTRACELLULAR_MATRIX_BINDING
GO_MONOSACCHARIDE_BINDING
GO_INTEGRIN_BINDING
GO_CARBOHYDRATE_BINDING
GO_HYDROLASE_ACTIVITY_HYDROLYZING_O_GLYCOSYL_COMPOUNDS
GO_SULFURIC_ESTER_HYDROLASE_ACTIVITY
GO_GLYCOPROTEIN_BINDING
GO_LAMININ_BINDING
GO_HYDROLASE_ACTIVITY_ACTING_ON_GLYCOSYL_BONDS
GO_TRANSFERASE_ACTIVITY_TRANSFERRING_HEXOSYL_GROUPS
GO_COLLAGEN_BINDING
GO_DEATH_RECEPTOR_ACTIVITY
GO_INTRAMOLECULAR_OXIDOREDUCTASE_ACTIVITY_TRANSPOSING_S_S_BONDS
GO_GROWTH_FACTOR_BINDING
GO_FIBRONECTIN_BINDING
GO_TRANSFERASE_ACTIVITY_TRANSFERRING_GLYCOSYL_GROUPS
GO_UDP_GLYCOSYLTRANSFERASE_ACTIVITY
GO_L_ASCORBIC_ACID_BINDING
GO_VIRUS_RECEPTOR_ACTIVITY
GO_MANGANESE_ION_BINDING
GO_COMPLEMENT_BINDING
GO_PEPTIDASE_INHIBITOR_ACTIVITY
GO_VITAMIN_BINDING
C2 CGP
CHARAFE_BREAST_CANCER_LUMINAL_VS_BASAL_DN
MORI_EMU_MYC_LYMPHOMA_BY_ONSET_TIME_DN
HIRSCH_CELLULAR_TRANSFORMATION_SIGNATURE_UP
JIANG_HYPOXIA_NORMAL
CHARAFE_BREAST_CANCER_LUMINAL_VS_MESENCHYMAL_DN
PETROVA_ENDOTHELIUM_LYMPHATIC_VS_BLOOD_DN
WU_CELL_MIGRATION
TARTE_PLASMA_CELL_VS_B_LYMPHOCYTE_UP
BRUECKNER_TARGETS_OF_MIRLET7A3_DN
LEE_LIVER_CANCER_ACOX1_UP
GRUETZMANN_PANCREATIC_CANCER_UP
JECHLINGER_EPITHELIAL_TO_MESENCHYMAL_TRANSITION_UP
VERHAAK_GLIOBLASTOMA_MESENCHYMAL
HUANG_FOXA2_TARGETS_DN
PODAR_RESPONSE_TO_ADAPHOSTIN_UP
BASSO_HAIRY_CELL_LEUKEMIA_UP
PHONG_TNF_RESPONSE_NOT_VIA_P38
LANDIS_BREAST_CANCER_PROGRESSION_DN
GROSS_HYPOXIA_VIA_ELK3_DN
PICCALUGA_ANGIOIMMUNOBLASTIC_LYMPHOMA_UP
TOOKER_GEMCITABINE_RESISTANCE_DN
FRIDMAN_IMMORTALIZATION_DN
PHONG_TNF_RESPONSE_VIA_P38_PARTIAL
DELYS_THYROID_CANCER_UP
BROWNE_HCMV_INFECTION_20HR_DN
BURTON_ADIPOGENESIS_8
CONCANNON_APOPTOSIS_BY_EPOXOMICIN_UP
AMUNDSON_POOR_SURVIVAL_AFTER_GAMMA_RADIATION_8G
HEIDENBLAD_AMPLICON_8Q24_DN
PASQUALUCCI_LYMPHOMA_BY_GC_STAGE_UP
ZHONG_SECRETOME_OF_LUNG_CANCER_AND_ENDOTHELIUM
CHIARADONNA_NEOPLASTIC_TRANSFORMATION_CDC25_DN
SAGIV_CD24_TARGETS_DN
SUNG_METASTASIS_STROMA_UP
XU_HGF_SIGNALING_NOT_VIA_AKT1_48HR_UP
SENESE_HDAC1_AND_HDAC2_TARGETS_UP
LI_WILMS_TUMOR_VS_FETAL_KIDNEY_1_UP
FARMER_BREAST_CANCER_CLUSTER_3
YAMAZAKI_TCEB3_TARGETS_UP
SENESE_HDAC1_TARGETS_UP
PASINI_SUZ12_TARGETS_DN
OLSSON_E2F3_TARGETS_UP
DANG_REGULATED_BY_MYC_DN
KAPOSI_LIVER_CANCER_MET_UP
DAVICIONI_TARGETS_OF_PAX_FOXO1_FUSIONS_UP
BRUNO_HEMATOPOIESIS
DIRMEIER_LMP1_RESPONSE_LATE_UP
MCBRYAN_PUBERTAL_TGFB1_TARGETS_UP
MCDOWELL_ACUTE_LUNG_INJURY_UP
BROCKE_APOPTOSIS_REVERSED_BY_IL6
FRIDMAN_SENESCENCE_UP
SASSON_RESPONSE_TO_FORSKOLIN_UP
CLASPER_LYMPHATIC_VESSELS_DURING_METASTASIS_DN
WESTON_VEGFA_TARGETS_12HR
BARIS_THYROID_CANCER_DN
BROWNE_HCMV_INFECTION_24HR_DN
KOKKINAKIS_METHIONINE_DEPRIVATION_96HR_UP
PEDERSEN_METASTASIS_BY_ERBB2_ISOFORM_1
AMIT_EGF_RESPONSE_120_HELA
ALONSO_METASTASIS_EMT_UP
PETRETTO_CARDIAC_HYPERTROPHY
MANALO_HYPOXIA_UP
MIYAGAWA_TARGETS_OF_EWSR1_ETS_FUSIONS_DN
BURTON_ADIPOGENESIS_7
CROMER_METASTASIS_DN
BAELDE_DIABETIC_NEPHROPATHY_DN
WANG_SMARCE1_TARGETS_UP
AMIT_EGF_RESPONSE_240_HELA
BRUINS_UVC_RESPONSE_VIA_TP53_GROUP_B
KASLER_HDAC7_TARGETS_1_DN
SASSON_RESPONSE_TO_GONADOTROPHINS_UP
HAN_SATB1_TARGETS_DN
HUPER_BREAST_BASAL_VS_LUMINAL_DN
NELSON_RESPONSE_TO_ANDROGEN_UP
WANG_CISPLATIN_RESPONSE_AND_XPC_DN
RASHI_RESPONSE_TO_IONIZING_RADIATION_2
ENK_UV_RESPONSE_EPIDERMIS_DN
MARTORIATI_MDM4_TARGETS_NEUROEPITHELIUM_UP
UEDA_PERIFERAL_CLOCK
ALFANO_MYC_TARGETS
PEDERSEN_METASTASIS_BY_ERBB2_ISOFORM_7
DUTTA_APOPTOSIS_VIA_NFKB
HELLEBREKERS_SILENCED_DURING_TUMOR_ANGIOGENESIS
SWEET_LUNG_CANCER_KRAS_UP
ZWANG_CLASS_1_TRANSIENTLY_INDUCED_BY_EGF
LINDSTEDT_DENDRITIC_CELL_MATURATION_D
GRAESSMANN_RESPONSE_TO_MC_AND_SERUM_DEPRIVATION_DN
HOSHIDA_LIVER_CANCER_SUBCLASS_S1
WANG_ESOPHAGUS_CANCER_VS_NORMAL_UP
KANG_IMMORTALIZED_BY_TERT_UP
FONTAINE_PAPILLARY_THYROID_CARCINOMA_UP
AZARE_NEOPLASTIC_TRANSFORMATION_BY_STAT3_UP
ZHU_CMV_ALL_DN
LINDGREN_BLADDER_CANCER_CLUSTER_2B
RODWELL_AGING_KIDNEY_UP
KIM_WT1_TARGETS_8HR_UP
FOSTER_TOLERANT_MACROPHAGE_DN
KERLEY_RESPONSE_TO_CISPLATIN_UP
DUTERTRE_ESTRADIOL_RESPONSE_24HR_DN
MISSIAGLIA_REGULATED_BY_METHYLATION_UP
GUENTHER_GROWTH_SPHERICAL_VS_ADHERENT_DN
RUTELLA_RESPONSE_TO_CSF2RB_AND_IL4_UP
HORIUCHI_WTAP_TARGETS_UP
GERY_CEBP_TARGETS
GAJATE_RESPONSE_TO_TRABECTEDIN_UP
LIEN_BREAST_CARCINOMA_METAPLASTIC_VS_DUCTAL_UP
TAKAO_RESPONSE_TO_UVB_RADIATION_DN
SENESE_HDAC2_TARGETS_UP
RUTELLA_RESPONSE_TO_HGF_UP
ZHU_CMV_24_HR_DN
BURTON_ADIPOGENESIS_PEAK_AT_8HR
WANG_ESOPHAGUS_CANCER_VS_NORMAL_DN
RUTELLA_RESPONSE_TO_HGF_VS_CSF2RB_AND_IL4_UP
HUANG_GATA2_TARGETS_DN
SASAI_RESISTANCE_TO_NEOPLASTIC_TRANSFROMATION
ZWANG_CLASS_3_TRANSIENTLY_INDUCED_BY_EGF
CHIARADONNA_NEOPLASTIC_TRANSFORMATION_KRAS_CDC25_UP
COULOUARN_TEMPORAL_TGFB1_SIGNATURE_UP
WANG_METHYLATED_IN_BREAST_CANCER
SHAFFER_IRF4_TARGETS_IN_PLASMA_CELL_VS_MATURE_B_LYMPHOCYTE
KAN_RESPONSE_TO_ARSENIC_TRIOXIDE
LEI_MYB_TARGETS
BILD_HRAS_ONCOGENIC_SIGNATURE
OSADA_ASCL1_TARGETS_DN
KRIEG_HYPOXIA_VIA_KDM3A
KANG_AR_TARGETS_DN
LE_SKI_TARGETS_UP
BREDEMEYER_RAG_SIGNALING_VIA_ATM_NOT_VIA_NFKB_UP
HOFFMANN_PRE_BI_TO_LARGE_PRE_BII_LYMPHOCYTE_DN
CERVERA_SDHB_TARGETS_2
GILDEA_METASTASIS
SHETH_LIVER_CANCER_VS_TXNIP_LOSS_PAM1
HUANG_DASATINIB_RESISTANCE_UP
ACOSTA_PROLIFERATION_INDEPENDENT_MYC_TARGETS_DN
AMUNDSON_POOR_SURVIVAL_AFTER_GAMMA_RADIATION_2G
WOO_LIVER_CANCER_RECURRENCE_UP
ZUCCHI_METASTASIS_DN
SEKI_INFLAMMATORY_RESPONSE_LPS_UP
ABRAHAM_ALPC_VS_MULTIPLE_MYELOMA_UP
MIKKELSEN_MEF_LCP_WITH_H3K4ME3
BERENJENO_ROCK_SIGNALING_NOT_VIA_RHOA_UP
DELACROIX_RARG_BOUND_MEF
BURTON_ADIPOGENESIS_2
AMIT_EGF_RESPONSE_120_MCF10A
LEE_LIVER_CANCER_MYC_TGFA_UP
GALLUZZI_PREVENT_MITOCHONDIAL_PERMEABILIZATION
PEDERSEN_TARGETS_OF_611CTF_ISOFORM_OF_ERBB2
CHIARADONNA_NEOPLASTIC_TRANSFORMATION_KRAS_CDC25_DN
GROSS_ELK3_TARGETS_DN
DOANE_BREAST_CANCER_CLASSES_DN
SWEET_KRAS_TARGETS_UP
KOHOUTEK_CCNT1_TARGETS
LU_AGING_BRAIN_UP
RICKMAN_TUMOR_DIFFERENTIATED_MODERATELY_VS_POORLY_UP
KYNG_DNA_DAMAGE_BY_UV
OISHI_CHOLANGIOMA_STEM_CELL_LIKE_DN
BURTON_ADIPOGENESIS_9
PASINI_SUZ12_TARGETS_UP
HWANG_PROSTATE_CANCER_MARKERS
CROMER_TUMORIGENESIS_UP
KOYAMA_SEMA3B_TARGETS_UP
CHEN_LUNG_CANCER_SURVIVAL
HUMMERICH_SKIN_CANCER_PROGRESSION_DN
BERENJENO_ROCK_SIGNALING_NOT_VIA_RHOA_DN
YAGI_AML_WITH_T_8_21_TRANSLOCATION
LEE_LIVER_CANCER_DENA_UP
HAHTOLA_MYCOSIS_FUNGOIDES_CD4_UP
GHANDHI_DIRECT_IRRADIATION_UP
VALK_AML_WITH_CEBPA
ONDER_CDH1_SIGNALING_VIA_CTNNB1
JEON_SMAD6_TARGETS_UP
NAKAMURA_METASTASIS_MODEL_DN
WANG_BARRETTS_ESOPHAGUS_UP
AMIT_SERUM_RESPONSE_40_MCF10A
ROZANOV_MMP14_TARGETS_SUBSET
SARTIPY_NORMAL_AT_INSULIN_RESISTANCE_UP
ONGUSAHA_TP53_TARGETS
WEIGEL_OXIDATIVE_STRESS_BY_TBH_AND_H2O2
IZADPANAH_STEM_CELL_ADIPOSE_VS_BONE_UP
HINATA_NFKB_TARGETS_FIBROBLAST_UP
YORDY_RECIPROCAL_REGULATION_BY_ETS1_AND_SP100_DN
WANG_BARRETTS_ESOPHAGUS_AND_ESOPHAGUS_CANCER_UP
ZHU_SKIL_TARGETS_UP
FISCHER_DIRECT_P53_TARGETS_META_ANALYSIS
BROWNE_HCMV_INFECTION_14HR_DN
HOLLERN_EMT_BREAST_TUMOR_UP
HINATA_NFKB_TARGETS_KERATINOCYTE_UP
VISALA_AGING_LYMPHOCYTE_DN
TONKS_TARGETS_OF_RUNX1_RUNX1T1_FUSION_ERYTHROCYTE_UP
LIU_SOX4_TARGETS_UP
NAKAMURA_METASTASIS
ZHANG_RESPONSE_TO_IKK_INHIBITOR_AND_TNF_UP
KAYO_CALORIE_RESTRICTION_MUSCLE_UP
KIM_LIVER_CANCER_POOR_SURVIVAL_UP
ENK_UV_RESPONSE_EPIDERMIS_UP
GROSS_HYPOXIA_VIA_HIF1A_DN
LEE_CALORIE_RESTRICTION_NEOCORTEX_DN
LI_WILMS_TUMOR_VS_FETAL_KIDNEY_2_DN
LIM_MAMMARY_LUMINAL_MATURE_DN
GU_PDEF_TARGETS_UP
CHIARADONNA_NEOPLASTIC_TRANSFORMATION_KRAS_DN
LINDVALL_IMMORTALIZED_BY_TERT_DN
NIELSEN_MALIGNAT_FIBROUS_HISTIOCYTOMA_UP
HAN_SATB1_TARGETS_UP
RASHI_NFKB1_TARGETS
COLIN_PILOCYTIC_ASTROCYTOMA_VS_GLIOBLASTOMA_DN
MARSON_FOXP3_TARGETS_UP
MILI_PSEUDOPODIA_CHEMOTAXIS_DN
NAKAMURA_ADIPOGENESIS_EARLY_UP
LINDSTEDT_DENDRITIC_CELL_MATURATION_B
AMIT_EGF_RESPONSE_60_MCF10A
MARCHINI_TRABECTEDIN_RESISTANCE_DN
NAGASHIMA_NRG1_SIGNALING_UP
AMIT_SERUM_RESPONSE_240_MCF10A
KIM_WT1_TARGETS_UP
XU_HGF_SIGNALING_NOT_VIA_AKT1_6HR
SCHAEFFER_PROSTATE_DEVELOPMENT_12HR_UP
WEINMANN_ADAPTATION_TO_HYPOXIA_DN
OZANNE_AP1_TARGETS_UP
MCBRYAN_PUBERTAL_BREAST_3_4WK_UP
VERRECCHIA_RESPONSE_TO_TGFB1_C5
TSUNODA_CISPLATIN_RESISTANCE_UP
HUPER_BREAST_BASAL_VS_LUMINAL_UP
VERRECCHIA_EARLY_RESPONSE_TO_TGFB1
AMIT_SERUM_RESPONSE_120_MCF10A
RHEIN_ALL_GLUCOCORTICOID_THERAPY_UP
GHO_ATF5_TARGETS_DN
AMIT_EGF_RESPONSE_240_MCF10A
ZHANG_BREAST_CANCER_PROGENITORS_DN
NEMETH_INFLAMMATORY_RESPONSE_LPS_UP
MCBRYAN_PUBERTAL_BREAST_4_5WK_UP
VERRECCHIA_DELAYED_RESPONSE_TO_TGFB1
PHONG_TNF_TARGETS_UP
PLASARI_TGFB1_TARGETS_10HR_UP
KLEIN_PRIMARY_EFFUSION_LYMPHOMA_UP
ELVIDGE_HIF1A_TARGETS_DN
NAKAMURA_ADIPOGENESIS_EARLY_DN
GOTZMANN_EPITHELIAL_TO_MESENCHYMAL_TRANSITION_UP
KIM_WT1_TARGETS_12HR_UP
VALK_AML_CLUSTER_15
DELACROIX_RAR_TARGETS_UP
LAMB_CCND1_TARGETS
VANDESLUIS_COMMD1_TARGETS_GROUP_3_UP
NOUSHMEHR_GBM_SILENCED_BY_METHYLATION
GERHOLD_ADIPOGENESIS_UP
ELVIDGE_HYPOXIA_BY_DMOG_UP
VART_KSHV_INFECTION_ANGIOGENIC_MARKERS_UP
ELVIDGE_HYPOXIA_UP
ACEVEDO_LIVER_CANCER_DN
HOELZEL_NF1_TARGETS_UP
WIEDERSCHAIN_TARGETS_OF_BMI1_AND_PCGF2
JOHNSTONE_PARVB_TARGETS_2_UP
PRAMOONJAGO_SOX4_TARGETS_UP
OXFORD_RALA_OR_RALB_TARGETS_DN
KINSEY_TARGETS_OF_EWSR1_FLII_FUSION_DN
UDAYAKUMAR_MED1_TARGETS_DN
ELVIDGE_HIF1A_AND_HIF2A_TARGETS_DN
SARRIO_EPITHELIAL_MESENCHYMAL_TRANSITION_DN
SASSON_RESPONSE_TO_GONADOTROPHINS_DN
SCIAN_INVERSED_TARGETS_OF_TP53_AND_TP73_DN
LIU_CMYB_TARGETS_UP
MATTHEWS_AP1_TARGETS
VALK_AML_CLUSTER_4
BOYAULT_LIVER_CANCER_SUBCLASS_G56_DN
VERRECCHIA_RESPONSE_TO_TGFB1_C1
BROWNE_HCMV_INFECTION_48HR_DN
TIAN_TNF_SIGNALING_VIA_NFKB
FALVELLA_SMOKERS_WITH_LUNG_CANCER
LINDGREN_BLADDER_CANCER_HIGH_RECURRENCE
ABE_VEGFA_TARGETS
SARTIPY_BLUNTED_BY_INSULIN_RESISTANCE_UP
TONKS_TARGETS_OF_RUNX1_RUNX1T1_FUSION_SUSTAINDED_IN_ERYTHROCYTE_UP
JECHLINGER_EPITHELIAL_TO_MESENCHYMAL_TRANSITION_DN
ADDYA_ERYTHROID_DIFFERENTIATION_BY_HEMIN
DELPUECH_FOXO3_TARGETS_UP
AMIT_DELAYED_EARLY_GENES
VART_KSHV_INFECTION_ANGIOGENIC_MARKERS_DN
GARGALOVIC_RESPONSE_TO_OXIDIZED_PHOSPHOLIPIDS_GREEN_UP
BERTUCCI_MEDULLARY_VS_DUCTAL_BREAST_CANCER_DN
JOSEPH_RESPONSE_TO_SODIUM_BUTYRATE_DN
BURTON_ADIPOGENESIS_1
GARGALOVIC_RESPONSE_TO_OXIDIZED_PHOSPHOLIPIDS_GREY_UP
LIM_MAMMARY_STEM_CELL_UP
ZHANG_TLX_TARGETS_60HR_UP
AMIT_EGF_RESPONSE_480_HELA
LABBE_TARGETS_OF_TGFB1_AND_WNT3A_UP
RICKMAN_METASTASIS_DN
MENSE_HYPOXIA_UP
NAKAMURA_METASTASIS_MODEL_UP
CHUANG_OXIDATIVE_STRESS_RESPONSE_UP
HE_PTEN_TARGETS_UP
WANG_BARRETTS_ESOPHAGUS_AND_ESOPHAGUS_CANCER_DN
FERRANDO_T_ALL_WITH_MLL_ENL_FUSION_UP
BHAT_ESR1_TARGETS_NOT_VIA_AKT1_DN
LEE_LIVER_CANCER_HEPATOBLAST
CHIBA_RESPONSE_TO_TSA_UP
NAKAMURA_ADIPOGENESIS_LATE_DN
MANTOVANI_VIRAL_GPCR_SIGNALING_UP
SENESE_HDAC1_TARGETS_DN
HOSHIDA_LIVER_CANCER_SURVIVAL_UP
ACEVEDO_LIVER_TUMOR_VS_NORMAL_ADJACENT_TISSUE_DN
TOMLINS_PROSTATE_CANCER_DN
TSUNODA_CISPLATIN_RESISTANCE_DN
JACKSON_DNMT1_TARGETS_UP
VERRECCHIA_RESPONSE_TO_TGFB1_C2
SIMBULAN_PARP1_TARGETS_UP
KOBAYASHI_EGFR_SIGNALING_6HR_DN
GRAHAM_CML_QUIESCENT_VS_CML_DIVIDING_UP
LUCAS_HNF4A_TARGETS_UP
BROWNE_HCMV_INFECTION_18HR_DN
LABBE_TGFB1_TARGETS_UP
CAIRO_HEPATOBLASTOMA_DN
SASSON_RESPONSE_TO_FORSKOLIN_DN
ZHOU_INFLAMMATORY_RESPONSE_LIVE_UP
SRPX2	GO BP
NAME	GS<br> follow link to MSigDB	GS DETAILS	SIZE	ES	NES	NOM p-val	FDR q-val	FWER p-val	RANK AT MAX	LEADING EDGE
GO_CELLULAR_RESPONSE_TO_STARVATION	GO_CELLULAR_RESPONSE_TO_STARVATION	Details ...	107	-0.508025	-2.11323	0	0.0704681	0.075	3570	tags=40%, list=17%, signal=48%
GO_INTERACTION_WITH_HOST	GO_INTERACTION_WITH_HOST	Details ...	122	-0.554451	-2.05622	0	0.123467	0.143	3054	tags=43%, list=15%, signal=50%
GO_CELL_REDOX_HOMEOSTASIS	GO_CELL_REDOX_HOMEOSTASIS	Details ...	59	-0.617262	-1.99654	0	0.268728	0.306	4385	tags=61%, list=21%, signal=77%
GO_POSITIVE_REGULATION_OF_I_KAPPAB_KINASE_NF_KAPPAB_SIGNALING	GO_POSITIVE_REGULATION_OF_I_KAPPAB_KINASE_NF_KAPPAB_SIGNALING	Details ...	168	-0.5344	-1.99166	0	0.230151	0.313	4178	tags=48%, list=20%, signal=60%
GO_CELLULAR_RESPONSE_TO_EXTERNAL_STIMULUS	GO_CELLULAR_RESPONSE_TO_EXTERNAL_STIMULUS	Details ...	252	-0.45872	-1.97904	0	0.229953	0.349	3300	tags=38%, list=16%, signal=44%
GO_CELLULAR_RESPONSE_TO_MECHANICAL_STIMULUS	GO_CELLULAR_RESPONSE_TO_MECHANICAL_STIMULUS	Details ...	79	-0.543338	-1.97278	0	0.217524	0.37	2873	tags=48%, list=14%, signal=56%
GO_POSITIVE_REGULATION_OF_EXTRINSIC_APOPTOTIC_SIGNALING_PATHWAY	GO_POSITIVE_REGULATION_OF_EXTRINSIC_APOPTOTIC_SIGNALING_PATHWAY	Details ...	50	-0.590842	-1.97208	0	0.191399	0.373	4219	tags=58%, list=21%, signal=73%
GO_ACTIVATION_OF_CYSTEINE_TYPE_ENDOPEPTIDASE_ACTIVITY	GO_ACTIVATION_OF_CYSTEINE_TYPE_ENDOPEPTIDASE_ACTIVITY	Details ...	91	-0.530375	-1.9687	0	0.179103	0.388	4035	tags=46%, list=20%, signal=57%
GO_CYTOKINE_METABOLIC_PROCESS	GO_CYTOKINE_METABOLIC_PROCESS	Details ...	15	-0.798934	-1.95653	0	0.158744	0.417	2997	tags=60%, list=15%, signal=70%
GO_REGULATION_OF_ENDOPLASMIC_RETICULUM_STRESS_INDUCED_INTRINSIC_APOPTOTIC_SIGNALING_PATHWAY	GO_REGULATION_OF_ENDOPLASMIC_RETICULUM_STRESS_INDUCED_INTRINSIC_APOPTOTIC_SIGNALING_PATHWAY	Details ...	25	-0.623994	-1.95577	0	0.147481	0.419	2348	tags=40%, list=11%, signal=45%
GO_NEGATIVE_REGULATION_OF_LIPID_TRANSPORT	GO_NEGATIVE_REGULATION_OF_LIPID_TRANSPORT	Details ...	24	-0.626545	-1.95246	0	0.13255	0.426	3284	tags=50%, list=16%, signal=59%
GO_REGULATION_OF_NECROTIC_CELL_DEATH	GO_REGULATION_OF_NECROTIC_CELL_DEATH	Details ...	24	-0.672568	-1.94721	0	0.133315	0.442	3505	tags=67%, list=17%, signal=80%
GO_NEGATIVE_REGULATION_OF_T_CELL_PROLIFERATION	GO_NEGATIVE_REGULATION_OF_T_CELL_PROLIFERATION	Details ...	47	-0.603496	-1.94533	0	0.1214	0.451	3778	tags=49%, list=18%, signal=60%
GO_POSITIVE_REGULATION_OF_VASCULAR_ENDOTHELIAL_GROWTH_FACTOR_PRODUCTION	GO_POSITIVE_REGULATION_OF_VASCULAR_ENDOTHELIAL_GROWTH_FACTOR_PRODUCTION	Details ...	26	-0.628581	-1.94497	0	0.115659	0.454	3980	tags=58%, list=19%, signal=72%
GO_ZYMOGEN_ACTIVATION	GO_ZYMOGEN_ACTIVATION	Details ...	104	-0.496069	-1.94187	0	0.113869	0.463	4035	tags=41%, list=20%, signal=51%
GO_POSITIVE_REGULATION_OF_BLOOD_VESSEL_ENDOTHELIAL_CELL_MIGRATION	GO_POSITIVE_REGULATION_OF_BLOOD_VESSEL_ENDOTHELIAL_CELL_MIGRATION	Details ...	24	-0.684247	-1.9581	0.00191939	0.169224	0.414	2874	tags=50%, list=14%, signal=58%
GO_MOVEMENT_IN_ENVIRONMENT_OF_OTHER_ORGANISM_INVOLVED_IN_SYMBIOTIC_INTERACTION	GO_MOVEMENT_IN_ENVIRONMENT_OF_OTHER_ORGANISM_INVOLVED_IN_SYMBIOTIC_INTERACTION	Details ...	78	-0.593697	-1.95431	0.00193424	0.13945	0.422	2950	tags=50%, list=14%, signal=58%
GO_REGULATION_OF_I_KAPPAB_KINASE_NF_KAPPAB_SIGNALING	GO_REGULATION_OF_I_KAPPAB_KINASE_NF_KAPPAB_SIGNALING	Details ...	216	-0.49543	-1.94557	0.00196464	0.12819	0.45	5173	tags=53%, list=25%, signal=70%
GO_CELLULAR_RESPONSE_TO_GLUCOSE_STARVATION	GO_CELLULAR_RESPONSE_TO_GLUCOSE_STARVATION	Details ...	29	-0.674205	-2.16303	0.002	0.0645387	0.037	3517	tags=55%, list=17%, signal=67%
GO_MODULATION_BY_SYMBIONT_OF_HOST_CELLULAR_PROCESS	GO_MODULATION_BY_SYMBIONT_OF_HOST_CELLULAR_PROCESS	Details ...	26	-0.612133	-1.95818	0.00378072	0.186044	0.414	2750	tags=46%, list=13%, signal=53%
GO_SINGLE_ORGANISM_MEMBRANE_BUDDING	GO_SINGLE_ORGANISM_MEMBRANE_BUDDING		69	-0.538248	-1.93528	0	0.11861	0.48	3646	tags=48%, list=18%, signal=58%
GO_POSITIVE_REGULATION_OF_PEPTIDASE_ACTIVITY	GO_POSITIVE_REGULATION_OF_PEPTIDASE_ACTIVITY		143	-0.506129	-1.934	0	0.115079	0.486	4125	tags=45%, list=20%, signal=57%
GO_VESICLE_TARGETING	GO_VESICLE_TARGETING		72	-0.530221	-1.92718	0	0.114835	0.506	2198	tags=36%, list=11%, signal=40%
GO_CELLULAR_RESPONSE_TO_EXTRACELLULAR_STIMULUS	GO_CELLULAR_RESPONSE_TO_EXTRACELLULAR_STIMULUS		177	-0.444287	-1.92474	0	0.109778	0.514	3570	tags=36%, list=17%, signal=43%
GO_MYD88_INDEPENDENT_TOLL_LIKE_RECEPTOR_SIGNALING_PATHWAY	GO_MYD88_INDEPENDENT_TOLL_LIKE_RECEPTOR_SIGNALING_PATHWAY		30	-0.678269	-1.92452	0	0.106061	0.515	3414	tags=67%, list=17%, signal=80%
GO_CYTOPLASMIC_PATTERN_RECOGNITION_RECEPTOR_SIGNALING_PATHWAY	GO_CYTOPLASMIC_PATTERN_RECOGNITION_RECEPTOR_SIGNALING_PATHWAY		31	-0.617795	-1.923	0	0.10436	0.522	3545	tags=48%, list=17%, signal=58%
GO_NUCLEOTIDE_BINDING_DOMAIN_LEUCINE_RICH_REPEAT_CONTAINING_RECEPTOR_SIGNALING_PATHWAY	GO_NUCLEOTIDE_BINDING_DOMAIN_LEUCINE_RICH_REPEAT_CONTAINING_RECEPTOR_SIGNALING_PATHWAY		26	-0.636758	-1.91955	0	0.0979976	0.532	3545	tags=54%, list=17%, signal=65%
GO_VESICLE_COATING	GO_VESICLE_COATING		71	-0.515767	-1.90235	0	0.116645	0.582	2198	tags=38%, list=11%, signal=42%
GO_I_KAPPAB_KINASE_NF_KAPPAB_SIGNALING	GO_I_KAPPAB_KINASE_NF_KAPPAB_SIGNALING		67	-0.555417	-1.89741	0	0.109949	0.602	4201	tags=57%, list=21%, signal=71%
GO_REGULATION_OF_PEPTIDASE_ACTIVITY	GO_REGULATION_OF_PEPTIDASE_ACTIVITY		338	-0.455627	-1.88185	0	0.113373	0.66	4173	tags=41%, list=20%, signal=50%
GO_PROTEIN_DEGLYCOSYLATION	GO_PROTEIN_DEGLYCOSYLATION		19	-0.689632	-1.87662	0	0.112776	0.68	2928	tags=68%, list=14%, signal=80%
GO_RESPONSE_TO_STARVATION	GO_RESPONSE_TO_STARVATION		139	-0.428954	-1.8702	0	0.116501	0.7	3785	tags=35%, list=19%, signal=43%
GO_REGULATION_OF_CYSTEINE_TYPE_ENDOPEPTIDASE_ACTIVITY	GO_REGULATION_OF_CYSTEINE_TYPE_ENDOPEPTIDASE_ACTIVITY		202	-0.442399	-1.80883	0	0.151993	0.848	4652	tags=46%, list=23%, signal=58%
GO_POST_TRANSLATIONAL_PROTEIN_MODIFICATION	GO_POST_TRANSLATIONAL_PROTEIN_MODIFICATION		33	-0.568567	-1.80283	0	0.149604	0.855	2778	tags=42%, list=14%, signal=49%
GO_POLYSACCHARIDE_BIOSYNTHETIC_PROCESS	GO_POLYSACCHARIDE_BIOSYNTHETIC_PROCESS		41	-0.510571	-1.7893	0	0.148338	0.881	4709	tags=51%, list=23%, signal=66%
GO_REGENERATION	GO_REGENERATION		149	-0.424285	-1.78688	0	0.150105	0.884	3771	tags=35%, list=18%, signal=42%
GO_GLYCOSYLATION	GO_GLYCOSYLATION		244	-0.39361	-1.77408	0	0.142367	0.906	4603	tags=42%, list=23%, signal=54%
GO_RESPONSE_TO_OXIDATIVE_STRESS	GO_RESPONSE_TO_OXIDATIVE_STRESS		328	-0.373867	-1.75989	0	0.137235	0.926	4800	tags=39%, list=23%, signal=50%
GO_EXTRINSIC_APOPTOTIC_SIGNALING_PATHWAY	GO_EXTRINSIC_APOPTOTIC_SIGNALING_PATHWAY		95	-0.42133	-1.68547	0	0.132474	0.977	3080	tags=38%, list=15%, signal=44%
GO_OVARIAN_FOLLICLE_DEVELOPMENT	GO_OVARIAN_FOLLICLE_DEVELOPMENT		52	-0.425409	-1.67486	0	0.136086	0.981	3033	tags=31%, list=15%, signal=36%
GO_ENDOPLASMIC_RETICULUM_CALCIUM_ION_HOMEOSTASIS	GO_ENDOPLASMIC_RETICULUM_CALCIUM_ION_HOMEOSTASIS		19	-0.675927	-1.882	0.00188324	0.115971	0.659	3861	tags=58%, list=19%, signal=71%
GO_PLATELET_AGGREGATION	GO_PLATELET_AGGREGATION		34	-0.65138	-1.91993	0.00189394	0.100815	0.532	4254	tags=62%, list=21%, signal=78%
GO_CELLULAR_CARBOHYDRATE_BIOSYNTHETIC_PROCESS	GO_CELLULAR_CARBOHYDRATE_BIOSYNTHETIC_PROCESS		50	-0.475892	-1.66558	0.00189753	0.136358	0.984	3953	tags=40%, list=19%, signal=49%
GO_PROTEIN_MATURATION	GO_PROTEIN_MATURATION		243	-0.44181	-1.86769	0.00190476	0.115044	0.714	4168	tags=37%, list=20%, signal=46%
GO_RESPONSE_TO_ENDOPLASMIC_RETICULUM_STRESS	GO_RESPONSE_TO_ENDOPLASMIC_RETICULUM_STRESS		213	-0.440379	-1.81087	0.00192678	0.150818	0.844	3438	tags=39%, list=17%, signal=47%
GO_PLATELET_DEGRANULATION	GO_PLATELET_DEGRANULATION		97	-0.545789	-1.89014	0.0019305	0.107471	0.63	4287	tags=57%, list=21%, signal=71%
GO_REGULATION_OF_ACTIN_NUCLEATION	GO_REGULATION_OF_ACTIN_NUCLEATION		25	-0.59219	-1.82851	0.00194175	0.147809	0.81	2871	tags=52%, list=14%, signal=60%
GO_RESPONSE_TO_REACTIVE_OXYGEN_SPECIES	GO_RESPONSE_TO_REACTIVE_OXYGEN_SPECIES		183	-0.422029	-1.79923	0.00194175	0.153406	0.859	4790	tags=43%, list=23%, signal=55%
GO_POLYSACCHARIDE_METABOLIC_PROCESS	GO_POLYSACCHARIDE_METABOLIC_PROCESS		77	-0.445195	-1.73864	0.00194175	0.142225	0.945	3993	tags=42%, list=20%, signal=51%
GO_MODIFICATION_BY_SYMBIONT_OF_HOST_MORPHOLOGY_OR_PHYSIOLOGY	GO_MODIFICATION_BY_SYMBIONT_OF_HOST_MORPHOLOGY_OR_PHYSIOLOGY		42	-0.529961	-1.89927	0.00194932	0.110672	0.594	3054	tags=36%, list=15%, signal=42%
GO_REGULATION_OF_DNA_DAMAGE_RESPONSE_SIGNAL_TRANSDUCTION_BY_P53_CLASS_MEDIATOR	GO_REGULATION_OF_DNA_DAMAGE_RESPONSE_SIGNAL_TRANSDUCTION_BY_P53_CLASS_MEDIATOR		26	-0.588481	-1.89299	0.00195312	0.109469	0.623	2873	tags=50%, list=14%, signal=58%
GO_MEMBRANE_BUDDING	GO_MEMBRANE_BUDDING		108	-0.452828	-1.76102	0.00195312	0.139099	0.926	2711	tags=37%, list=13%, signal=42%
GO_TRANSITION_METAL_ION_HOMEOSTASIS	GO_TRANSITION_METAL_ION_HOMEOSTASIS		98	-0.498338	-1.86854	0.00195695	0.116406	0.712	5144	tags=54%, list=25%, signal=72%
GO_REGULATION_OF_EXTRINSIC_APOPTOTIC_SIGNALING_PATHWAY	GO_REGULATION_OF_EXTRINSIC_APOPTOTIC_SIGNALING_PATHWAY		145	-0.460583	-1.80432	0.00196464	0.151039	0.855	4641	tags=48%, list=23%, signal=61%
GO_REGULATION_OF_ENDOPLASMIC_RETICULUM_UNFOLDED_PROTEIN_RESPONSE	GO_REGULATION_OF_ENDOPLASMIC_RETICULUM_UNFOLDED_PROTEIN_RESPONSE		24	-0.530303	-1.71806	0.00196464	0.143867	0.962	2818	tags=46%, list=14%, signal=53%
GO_CELLULAR_TRANSITION_METAL_ION_HOMEOSTASIS	GO_CELLULAR_TRANSITION_METAL_ION_HOMEOSTASIS		71	-0.512382	-1.87447	0.0019685	0.112897	0.685	4222	tags=49%, list=21%, signal=62%
GO_POSITIVE_REGULATION_OF_TISSUE_REMODELING	GO_POSITIVE_REGULATION_OF_TISSUE_REMODELING		20	-0.752805	-1.8082	0.0019685	0.151111	0.849	3876	tags=80%, list=19%, signal=99%
GO_MEMBRANE_RAFT_ORGANIZATION	GO_MEMBRANE_RAFT_ORGANIZATION		17	-0.767127	-1.93388	0.00197239	0.110075	0.486	2872	tags=71%, list=14%, signal=82%
GO_REGULATION_OF_RESPONSE_TO_CYTOKINE_STIMULUS	GO_REGULATION_OF_RESPONSE_TO_CYTOKINE_STIMULUS		119	-0.513166	-1.90018	0.002	0.115953	0.589	4625	tags=51%, list=23%, signal=66%
GO_REGULATION_OF_VASCULAR_ENDOTHELIAL_GROWTH_FACTOR_PRODUCTION	GO_REGULATION_OF_VASCULAR_ENDOTHELIAL_GROWTH_FACTOR_PRODUCTION		30	-0.624081	-1.8921	0.00200401	0.10758	0.623	4385	tags=60%, list=21%, signal=76%
GO_RESPONSE_TO_COPPER_ION	GO_RESPONSE_TO_COPPER_ION		27	-0.507861	-1.69062	0.00204082	0.132618	0.973	4146	tags=52%, list=20%, signal=65%
GO_RESPONSE_TO_INORGANIC_SUBSTANCE	GO_RESPONSE_TO_INORGANIC_SUBSTANCE		449	-0.348129	-1.66543	0.00204499	0.135589	0.984	3686	tags=31%, list=18%, signal=37%
GO_REGULATION_OF_GLYCOPROTEIN_METABOLIC_PROCESS	GO_REGULATION_OF_GLYCOPROTEIN_METABOLIC_PROCESS		37	-0.528072	-1.82065	0.00208768	0.148524	0.827	2604	tags=35%, list=13%, signal=40%
GO_RESPONSE_TO_EXTRACELLULAR_STIMULUS	GO_RESPONSE_TO_EXTRACELLULAR_STIMULUS		409	-0.315485	-1.55246	0.00375235	0.166735	0.999	3980	tags=29%, list=19%, signal=36%
GO_APOPTOTIC_SIGNALING_PATHWAY	GO_APOPTOTIC_SIGNALING_PATHWAY		272	-0.384202	-1.74266	0.00380228	0.14156	0.943	3885	tags=39%, list=19%, signal=48%
GO_NEGATIVE_REGULATION_OF_PROTEOLYSIS	GO_NEGATIVE_REGULATION_OF_PROTEOLYSIS		278	-0.368881	-1.68895	0.00380228	0.13133	0.976	3861	tags=33%, list=19%, signal=40%
GO_REGULATION_OF_APOPTOTIC_SIGNALING_PATHWAY	GO_REGULATION_OF_APOPTOTIC_SIGNALING_PATHWAY		334	-0.366993	-1.67597	0.00380952	0.135319	0.981	4233	tags=38%, list=21%, signal=47%
GO_T_CELL_APOPTOTIC_PROCESS	GO_T_CELL_APOPTOTIC_PROCESS		15	-0.687186	-1.77168	0.00381679	0.139191	0.911	2883	tags=53%, list=14%, signal=62%
GO_HOMOTYPIC_CELL_CELL_ADHESION	GO_HOMOTYPIC_CELL_CELL_ADHESION		45	-0.554699	-1.81138	0.00383142	0.152101	0.842	4272	tags=53%, list=21%, signal=67%
GO_NEGATIVE_REGULATION_OF_SIGNAL_TRANSDUCTION_BY_P53_CLASS_MEDIATOR	GO_NEGATIVE_REGULATION_OF_SIGNAL_TRANSDUCTION_BY_P53_CLASS_MEDIATOR		26	-0.577137	-1.8146	0.00386847	0.149188	0.837	3439	tags=50%, list=17%, signal=60%
GO_RESPONSE_TO_TUMOR_NECROSIS_FACTOR	GO_RESPONSE_TO_TUMOR_NECROSIS_FACTOR		212	-0.466852	-1.76326	0.00387597	0.139589	0.926	4813	tags=47%, list=24%, signal=61%
GO_ER_ASSOCIATED_UBIQUITIN_DEPENDENT_PROTEIN_CATABOLIC_PROCESS	GO_ER_ASSOCIATED_UBIQUITIN_DEPENDENT_PROTEIN_CATABOLIC_PROCESS		57	-0.527009	-1.83247	0.00392157	0.148725	0.798	3336	tags=47%, list=16%, signal=56%
GO_POSITIVE_REGULATION_OF_APOPTOTIC_SIGNALING_PATHWAY	GO_POSITIVE_REGULATION_OF_APOPTOTIC_SIGNALING_PATHWAY		160	-0.399157	-1.71109	0.00393701	0.142372	0.965	4219	tags=41%, list=21%, signal=52%
GO_LOCALIZATION_WITHIN_MEMBRANE	GO_LOCALIZATION_WITHIN_MEMBRANE		116	-0.409428	-1.70869	0.00398406	0.139974	0.968	3488	tags=37%, list=17%, signal=44%
GO_REGULATION_OF_TUMOR_NECROSIS_FACTOR_MEDIATED_SIGNALING_PATHWAY	GO_REGULATION_OF_TUMOR_NECROSIS_FACTOR_MEDIATED_SIGNALING_PATHWAY		45	-0.497819	-1.73789	0.00399202	0.140382	0.947	3544	tags=49%, list=17%, signal=59%
GO_O_GLYCAN_PROCESSING	GO_O_GLYCAN_PROCESSING		50	-0.505375	-1.71759	0.00399202	0.142765	0.962	4751	tags=52%, list=23%, signal=68%
GO_WOUND_HEALING	GO_WOUND_HEALING		421	-0.438251	-1.77514	0.00400802	0.145115	0.903	4452	tags=43%, list=22%, signal=53%
GO_PROTEIN_EXIT_FROM_ENDOPLASMIC_RETICULUM	GO_PROTEIN_EXIT_FROM_ENDOPLASMIC_RETICULUM		16	-0.717245	-1.808	0.00402414	0.149246	0.849	3438	tags=56%, list=17%, signal=68%
GO_T_HELPER_1_TYPE_IMMUNE_RESPONSE	GO_T_HELPER_1_TYPE_IMMUNE_RESPONSE		18	-0.71206	-1.79922	0.00402414	0.151483	0.859	3416	tags=61%, list=17%, signal=73%
GO_NEGATIVE_REGULATION_OF_ALPHA_BETA_T_CELL_ACTIVATION	GO_NEGATIVE_REGULATION_OF_ALPHA_BETA_T_CELL_ACTIVATION		22	-0.647949	-1.78362	0.00408163	0.146811	0.891	4563	tags=64%, list=22%, signal=82%
GO_ORGAN_REGENERATION	GO_ORGAN_REGENERATION		79	-0.43992	-1.69303	0.00408163	0.134576	0.973	3632	tags=37%, list=18%, signal=44%
GO_POSITIVE_REGULATION_OF_MYELOID_LEUKOCYTE_DIFFERENTIATION	GO_POSITIVE_REGULATION_OF_MYELOID_LEUKOCYTE_DIFFERENTIATION		42	-0.54616	-1.76069	0.00408998	0.13852	0.926	3876	tags=50%, list=19%, signal=62%
GO_RESPONSE_TO_METAL_ION	GO_RESPONSE_TO_METAL_ION		310	-0.354191	-1.63845	0.00414938	0.142651	0.988	3686	tags=32%, list=18%, signal=38%
GO_AGING	GO_AGING		243	-0.347781	-1.62662	0.00557621	0.14787	0.991	3861	tags=33%, list=19%, signal=40%
GO_ANTIGEN_PROCESSING_AND_PRESENTATION_OF_PEPTIDE_ANTIGEN_VIA_MHC_CLASS_I	GO_ANTIGEN_PROCESSING_AND_PRESENTATION_OF_PEPTIDE_ANTIGEN_VIA_MHC_CLASS_I		88	-0.635865	-1.83485	0.00572519	0.153055	0.792	4749	tags=65%, list=23%, signal=84%
GO_MODULATION_BY_HOST_OF_VIRAL_PROCESS	GO_MODULATION_BY_HOST_OF_VIRAL_PROCESS		15	-0.583632	-1.7502	0.00578035	0.138491	0.934	2704	tags=40%, list=13%, signal=46%
GO_POSITIVE_REGULATION_OF_INNATE_IMMUNE_RESPONSE	GO_POSITIVE_REGULATION_OF_INNATE_IMMUNE_RESPONSE		229	-0.513587	-1.834	0.00579151	0.151762	0.794	4092	tags=50%, list=20%, signal=62%
GO_REGULATION_OF_INTRINSIC_APOPTOTIC_SIGNALING_PATHWAY	GO_REGULATION_OF_INTRINSIC_APOPTOTIC_SIGNALING_PATHWAY		127	-0.453683	-1.82745	0.00583658	0.147001	0.813	3632	tags=39%, list=18%, signal=47%
GO_NEGATIVE_REGULATION_OF_T_CELL_APOPTOTIC_PROCESS	GO_NEGATIVE_REGULATION_OF_T_CELL_APOPTOTIC_PROCESS		15	-0.673884	-1.75245	0.00584795	0.137762	0.932	6083	tags=80%, list=30%, signal=114%
GO_MODIFICATION_OF_MORPHOLOGY_OR_PHYSIOLOGY_OF_OTHER_ORGANISM	GO_MODIFICATION_OF_MORPHOLOGY_OR_PHYSIOLOGY_OF_OTHER_ORGANISM		88	-0.392515	-1.6213	0.00585938	0.149488	0.991	3556	tags=33%, list=17%, signal=40%
GO_NEGATIVE_REGULATION_OF_IMMUNE_EFFECTOR_PROCESS	GO_NEGATIVE_REGULATION_OF_IMMUNE_EFFECTOR_PROCESS		94	-0.566804	-1.92053	0.00587084	0.103609	0.531	4020	tags=48%, list=20%, signal=59%
GO_RESPONSE_TO_TOPOLOGICALLY_INCORRECT_PROTEIN	GO_RESPONSE_TO_TOPOLOGICALLY_INCORRECT_PROTEIN		148	-0.468214	-1.81573	0.00588235	0.149654	0.833	2928	tags=38%, list=14%, signal=44%
GO_POSITIVE_REGULATION_OF_CYTOSKELETON_ORGANIZATION	GO_POSITIVE_REGULATION_OF_CYTOSKELETON_ORGANIZATION		162	-0.393643	-1.64317	0.00589391	0.141092	0.988	4250	tags=41%, list=21%, signal=52%
GO_CELLULAR_RESPONSE_TO_ABIOTIC_STIMULUS	GO_CELLULAR_RESPONSE_TO_ABIOTIC_STIMULUS		249	-0.343986	-1.59371	0.00589391	0.158101	0.997	2873	tags=29%, list=14%, signal=33%
GO_PYRIMIDINE_RIBONUCLEOSIDE_METABOLIC_PROCESS	GO_PYRIMIDINE_RIBONUCLEOSIDE_METABOLIC_PROCESS		26	-0.577027	-1.77935	0.00590551	0.143834	0.898	1282	tags=27%, list=6%, signal=29%
GO_REGULATION_OF_PROTEIN_MATURATION	GO_REGULATION_OF_PROTEIN_MATURATION		74	-0.468093	-1.70943	0.00592885	0.141354	0.967	4052	tags=42%, list=20%, signal=52%
GO_PROTEIN_O_LINKED_GLYCOSYLATION	GO_PROTEIN_O_LINKED_GLYCOSYLATION		86	-0.426834	-1.65868	0.00592885	0.139479	0.985	4751	tags=45%, list=23%, signal=59%
GO_NEGATIVE_REGULATION_OF_IMMUNE_RESPONSE	GO_NEGATIVE_REGULATION_OF_IMMUNE_RESPONSE		109	-0.573562	-1.8995	0.00596422	0.11353	0.593	4020	tags=52%, list=20%, signal=65%
GO_NEGATIVE_REGULATION_OF_DEFENSE_RESPONSE	GO_NEGATIVE_REGULATION_OF_DEFENSE_RESPONSE		125	-0.500156	-1.79246	0.00596422	0.145056	0.874	5334	tags=48%, list=26%, signal=65%
GO_POSITIVE_REGULATION_OF_INTRINSIC_APOPTOTIC_SIGNALING_PATHWAY	GO_POSITIVE_REGULATION_OF_INTRINSIC_APOPTOTIC_SIGNALING_PATHWAY		46	-0.487939	-1.74903	0.0059761	0.136903	0.935	4219	tags=46%, list=21%, signal=57%
GO_POSITIVE_REGULATION_OF_LEUKOCYTE_DIFFERENTIATION	GO_POSITIVE_REGULATION_OF_LEUKOCYTE_DIFFERENTIATION		118	-0.544777	-1.84393	0.00598802	0.146755	0.767	4782	tags=58%, list=23%, signal=75%
GO_HEMOSTASIS	GO_HEMOSTASIS		280	-0.428655	-1.72323	0.00601202	0.142905	0.958	4509	tags=42%, list=22%, signal=53%
GO_PROSTANOID_METABOLIC_PROCESS	GO_PROSTANOID_METABOLIC_PROCESS		24	-0.622469	-1.79569	0.0060241	0.149274	0.867	4800	tags=67%, list=23%, signal=87%
GO_NEGATIVE_REGULATION_OF_T_CELL_RECEPTOR_SIGNALING_PATHWAY	GO_NEGATIVE_REGULATION_OF_T_CELL_RECEPTOR_SIGNALING_PATHWAY		16	-0.681232	-1.73715	0.00603622	0.140301	0.947	4873	tags=69%, list=24%, signal=90%
GO_RESPONSE_TO_TRANSITION_METAL_NANOPARTICLE	GO_RESPONSE_TO_TRANSITION_METAL_NANOPARTICLE		140	-0.350913	-1.52174	0.00606061	0.180493	0.999	5591	tags=46%, list=27%, signal=62%
GO_REGULATION_OF_T_CELL_RECEPTOR_SIGNALING_PATHWAY	GO_REGULATION_OF_T_CELL_RECEPTOR_SIGNALING_PATHWAY		27	-0.665141	-1.79914	0.00610998	0.14972	0.86	4873	tags=67%, list=24%, signal=87%
GO_REGULATION_OF_SYNCYTIUM_FORMATION_BY_PLASMA_MEMBRANE_FUSION	GO_REGULATION_OF_SYNCYTIUM_FORMATION_BY_PLASMA_MEMBRANE_FUSION		22	-0.646101	-1.76871	0.00616016	0.138107	0.919	2277	tags=45%, list=11%, signal=51%
GO_REGULATION_OF_PROTEIN_LOCALIZATION_TO_CELL_SURFACE	GO_REGULATION_OF_PROTEIN_LOCALIZATION_TO_CELL_SURFACE		26	-0.51933	-1.7045	0.00627615	0.140395	0.968	3685	tags=50%, list=18%, signal=61%
GO_INOSITOL_PHOSPHATE_MEDIATED_SIGNALING	GO_INOSITOL_PHOSPHATE_MEDIATED_SIGNALING		17	-0.622945	-1.74359	0.00643777	0.141198	0.941	4039	tags=47%, list=20%, signal=59%
GO_LYMPHOCYTE_APOPTOTIC_PROCESS	GO_LYMPHOCYTE_APOPTOTIC_PROCESS		18	-0.628944	-1.7571	0.0075188	0.135905	0.928	2883	tags=44%, list=14%, signal=52%
GO_ER_NUCLEUS_SIGNALING_PATHWAY	GO_ER_NUCLEUS_SIGNALING_PATHWAY		30	-0.618005	-1.89574	0.00754717	0.1092	0.61	2128	tags=47%, list=10%, signal=52%
GO_CARBOHYDRATE_DERIVATIVE_CATABOLIC_PROCESS	GO_CARBOHYDRATE_DERIVATIVE_CATABOLIC_PROCESS		163	-0.436045	-1.73855	0.00754717	0.141423	0.945	4847	tags=48%, list=24%, signal=63%
GO_NEGATIVE_REGULATION_OF_PEPTIDASE_ACTIVITY	GO_NEGATIVE_REGULATION_OF_PEPTIDASE_ACTIVITY		201	-0.420103	-1.72529	0.00761905	0.142764	0.957	4735	tags=40%, list=23%, signal=52%
GO_PEPTIDYL_PROLINE_MODIFICATION	GO_PEPTIDYL_PROLINE_MODIFICATION		50	-0.536976	-1.77368	0.00766283	0.141583	0.906	4926	tags=50%, list=24%, signal=66%
GO_NEGATIVE_REGULATION_OF_ERK1_AND_ERK2_CASCADE	GO_NEGATIVE_REGULATION_OF_ERK1_AND_ERK2_CASCADE		49	-0.497996	-1.77056	0.00779727	0.138271	0.914	4631	tags=55%, list=23%, signal=71%
GO_POSITIVE_REGULATION_OF_CELL_JUNCTION_ASSEMBLY	GO_POSITIVE_REGULATION_OF_CELL_JUNCTION_ASSEMBLY		23	-0.559224	-1.773	0.00785855	0.141229	0.908	4201	tags=52%, list=21%, signal=66%
GO_NEGATIVE_REGULATION_OF_PRODUCTION_OF_MOLECULAR_MEDIATOR_OF_IMMUNE_RESPONSE	GO_NEGATIVE_REGULATION_OF_PRODUCTION_OF_MOLECULAR_MEDIATOR_OF_IMMUNE_RESPONSE		25	-0.617144	-1.82717	0.00787402	0.144944	0.813	4499	tags=60%, list=22%, signal=77%
GO_NEGATIVE_REGULATION_OF_INFLAMMATORY_RESPONSE	GO_NEGATIVE_REGULATION_OF_INFLAMMATORY_RESPONSE		84	-0.510844	-1.79524	0.00788955	0.147967	0.867	5334	tags=49%, list=26%, signal=66%
GO_PATTERN_RECOGNITION_RECEPTOR_SIGNALING_PATHWAY	GO_PATTERN_RECOGNITION_RECEPTOR_SIGNALING_PATHWAY		101	-0.593352	-1.88038	0.00790514	0.112854	0.668	4043	tags=54%, list=20%, signal=68%
GO_TOLL_LIKE_RECEPTOR_SIGNALING_PATHWAY	GO_TOLL_LIKE_RECEPTOR_SIGNALING_PATHWAY		80	-0.624517	-1.92474	0.00792079	0.114169	0.514	4043	tags=61%, list=20%, signal=76%
GO_NUCLEOTIDE_SUGAR_BIOSYNTHETIC_PROCESS	GO_NUCLEOTIDE_SUGAR_BIOSYNTHETIC_PROCESS		19	-0.648617	-1.67302	0.00792079	0.136074	0.981	4491	tags=58%, list=22%, signal=74%
GO_PROTEIN_N_LINKED_GLYCOSYLATION	GO_PROTEIN_N_LINKED_GLYCOSYLATION		72	-0.492992	-1.6895	0.00793651	0.13125	0.975	2991	tags=43%, list=15%, signal=50%
GO_REGULATION_OF_EXTRINSIC_APOPTOTIC_SIGNALING_PATHWAY_VIA_DEATH_DOMAIN_RECEPTORS	GO_REGULATION_OF_EXTRINSIC_APOPTOTIC_SIGNALING_PATHWAY_VIA_DEATH_DOMAIN_RECEPTORS		51	-0.502707	-1.71534	0.00796813	0.142996	0.964	2419	tags=41%, list=12%, signal=47%
GO_NECROTIC_CELL_DEATH	GO_NECROTIC_CELL_DEATH		28	-0.647326	-1.83536	0.008	0.155287	0.792	3544	tags=61%, list=17%, signal=73%
GO_NEGATIVE_REGULATION_OF_HOMOTYPIC_CELL_CELL_ADHESION	GO_NEGATIVE_REGULATION_OF_HOMOTYPIC_CELL_CELL_ADHESION		93	-0.527538	-1.83363	0.00803213	0.149672	0.795	3896	tags=47%, list=19%, signal=58%
GO_REGULATION_OF_CHEMOKINE_PRODUCTION	GO_REGULATION_OF_CHEMOKINE_PRODUCTION		63	-0.540816	-1.77442	0.00804829	0.143194	0.905	5773	tags=59%, list=28%, signal=82%
GO_REGULATION_OF_ANTIGEN_RECEPTOR_MEDIATED_SIGNALING_PATHWAY	GO_REGULATION_OF_ANTIGEN_RECEPTOR_MEDIATED_SIGNALING_PATHWAY		37	-0.661242	-1.82868	0.00806452	0.149947	0.81	4873	tags=65%, list=24%, signal=85%
GO_NEGATIVE_REGULATION_OF_CYTOKINE_PRODUCTION	GO_NEGATIVE_REGULATION_OF_CYTOKINE_PRODUCTION		186	-0.50473	-1.83015	0.00809717	0.150137	0.806	4643	tags=48%, list=23%, signal=61%
GO_INTEGRIN_MEDIATED_SIGNALING_PATHWAY	GO_INTEGRIN_MEDIATED_SIGNALING_PATHWAY		77	-0.558253	-1.79687	0.00811359	0.151266	0.863	5124	tags=60%, list=25%, signal=79%
GO_POSITIVE_REGULATION_OF_CELL_SUBSTRATE_ADHESION	GO_POSITIVE_REGULATION_OF_CELL_SUBSTRATE_ADHESION		92	-0.430225	-1.66636	0.00811359	0.136043	0.984	4606	tags=45%, list=23%, signal=57%
GO_NEGATIVE_REGULATION_OF_ANTIGEN_RECEPTOR_MEDIATED_SIGNALING_PATHWAY	GO_NEGATIVE_REGULATION_OF_ANTIGEN_RECEPTOR_MEDIATED_SIGNALING_PATHWAY		19	-0.681694	-1.73811	0.00813008	0.141023	0.947	4873	tags=68%, list=24%, signal=90%
GO_REGULATION_OF_SUBSTRATE_ADHESION_DEPENDENT_CELL_SPREADING	GO_REGULATION_OF_SUBSTRATE_ADHESION_DEPENDENT_CELL_SPREADING		37	-0.497767	-1.69442	0.00814664	0.136435	0.973	3252	tags=46%, list=16%, signal=55%
GO_POSITIVE_REGULATION_OF_SUBSTRATE_ADHESION_DEPENDENT_CELL_SPREADING	GO_POSITIVE_REGULATION_OF_SUBSTRATE_ADHESION_DEPENDENT_CELL_SPREADING		24	-0.564195	-1.73172	0.00845666	0.140071	0.952	3252	tags=50%, list=16%, signal=59%
GO_POSITIVE_REGULATION_OF_DNA_RECOMBINATION	GO_POSITIVE_REGULATION_OF_DNA_RECOMBINATION		15	-0.657703	-1.76007	0.00932836	0.138126	0.926	2450	tags=53%, list=12%, signal=61%
GO_LEUKOCYTE_APOPTOTIC_PROCESS	GO_LEUKOCYTE_APOPTOTIC_PROCESS		22	-0.610862	-1.75312	0.00938086	0.13782	0.931	5537	tags=64%, list=27%, signal=87%
GO_RESPONSE_TO_HYDROGEN_PEROXIDE	GO_RESPONSE_TO_HYDROGEN_PEROXIDE		106	-0.416998	-1.70885	0.0093985	0.141238	0.968	4146	tags=40%, list=20%, signal=49%
GO_GLYCOPROTEIN_METABOLIC_PROCESS	GO_GLYCOPROTEIN_METABOLIC_PROCESS		326	-0.36742	-1.66068	0.0095057	0.138174	0.985	4603	tags=40%, list=23%, signal=51%
GO_INTRINSIC_APOPTOTIC_SIGNALING_PATHWAY	GO_INTRINSIC_APOPTOTIC_SIGNALING_PATHWAY		142	-0.34505	-1.57389	0.00952381	0.161324	0.999	3861	tags=37%, list=19%, signal=45%
GO_NEGATIVE_REGULATION_OF_RESPONSE_TO_BIOTIC_STIMULUS	GO_NEGATIVE_REGULATION_OF_RESPONSE_TO_BIOTIC_STIMULUS		26	-0.594426	-1.80532	0.00959693	0.151578	0.854	2399	tags=38%, list=12%, signal=44%
GO_ACTIVATION_OF_INNATE_IMMUNE_RESPONSE	GO_ACTIVATION_OF_INNATE_IMMUNE_RESPONSE		191	-0.524378	-1.82611	0.00961539	0.144149	0.815	4092	tags=51%, list=20%, signal=63%
GO_CELLULAR_CARBOHYDRATE_METABOLIC_PROCESS	GO_CELLULAR_CARBOHYDRATE_METABOLIC_PROCESS		135	-0.369589	-1.59548	0.00961539	0.1577	0.996	3993	tags=35%, list=20%, signal=43%
GO_REGULATION_OF_TYPE_I_INTERFERON_PRODUCTION	GO_REGULATION_OF_TYPE_I_INTERFERON_PRODUCTION		102	-0.511606	-1.81583	0.00963391	0.151699	0.833	4043	tags=46%, list=20%, signal=57%
GO_EPIBOLY	GO_EPIBOLY		19	-0.61768	-1.7862	0.00963391	0.149482	0.885	2147	tags=47%, list=10%, signal=53%
GO_NEGATIVE_REGULATION_OF_HYDROLASE_ACTIVITY	GO_NEGATIVE_REGULATION_OF_HYDROLASE_ACTIVITY		337	-0.336099	-1.59202	0.00968992	0.15763	0.997	4501	tags=34%, list=22%, signal=43%
GO_TRANSMEMBRANE_RECEPTOR_PROTEIN_TYROSINE_KINASE_SIGNALING_PATHWAY	GO_TRANSMEMBRANE_RECEPTOR_PROTEIN_TYROSINE_KINASE_SIGNALING_PATHWAY		473	-0.332226	-1.53594	0.00968992	0.174106	0.999	4201	tags=37%, list=21%, signal=45%
GO_REGULATION_OF_T_CELL_APOPTOTIC_PROCESS	GO_REGULATION_OF_T_CELL_APOPTOTIC_PROCESS		28	-0.610704	-1.78384	0.00970874	0.147955	0.891	4451	tags=57%, list=22%, signal=73%
GO_POSITIVE_REGULATION_OF_ADAPTIVE_IMMUNE_RESPONSE	GO_POSITIVE_REGULATION_OF_ADAPTIVE_IMMUNE_RESPONSE		67	-0.541675	-1.77249	0.00972763	0.140593	0.909	4035	tags=54%, list=20%, signal=67%
GO_RESPONSE_TO_THYROID_HORMONE	GO_RESPONSE_TO_THYROID_HORMONE		20	-0.572577	-1.75643	0.00972763	0.135629	0.928	1350	tags=35%, list=7%, signal=37%
GO_APICAL_JUNCTION_ASSEMBLY	GO_APICAL_JUNCTION_ASSEMBLY		38	-0.503052	-1.79628	0.00978474	0.150289	0.867	5015	tags=47%, list=25%, signal=63%
GO_ER_TO_GOLGI_VESICLE_MEDIATED_TRANSPORT	GO_ER_TO_GOLGI_VESICLE_MEDIATED_TRANSPORT		154	-0.444802	-1.79421	0.00978474	0.14588	0.871	2704	tags=33%, list=13%, signal=38%
GO_REGULATION_OF_RESPONSE_TO_BIOTIC_STIMULUS	GO_REGULATION_OF_RESPONSE_TO_BIOTIC_STIMULUS		216	-0.386506	-1.59888	0.00978474	0.157505	0.995	4318	tags=36%, list=21%, signal=45%
GO_NEGATIVE_REGULATION_OF_CYSTEINE_TYPE_ENDOPEPTIDASE_ACTIVITY	GO_NEGATIVE_REGULATION_OF_CYSTEINE_TYPE_ENDOPEPTIDASE_ACTIVITY		82	-0.414549	-1.5945	0.00978474	0.157999	0.996	5326	tags=51%, list=26%, signal=69%
GO_MAINTENANCE_OF_PROTEIN_LOCALIZATION_IN_ORGANELLE	GO_MAINTENANCE_OF_PROTEIN_LOCALIZATION_IN_ORGANELLE		27	-0.5311	-1.68129	0.00980392	0.133305	0.979	982	tags=26%, list=5%, signal=27%
GO_REGULATION_OF_WOUND_HEALING	GO_REGULATION_OF_WOUND_HEALING		117	-0.43268	-1.69759	0.00982318	0.138407	0.971	4017	tags=35%, list=20%, signal=43%
GO_MRNA_TRANSCRIPTION	GO_MRNA_TRANSCRIPTION		20	-0.613799	-1.76228	0.00986193	0.139816	0.926	2802	tags=50%, list=14%, signal=58%
GO_REGULATION_OF_BLOOD_VESSEL_ENDOTHELIAL_CELL_MIGRATION	GO_REGULATION_OF_BLOOD_VESSEL_ENDOTHELIAL_CELL_MIGRATION		47	-0.511448	-1.67725	0.00992064	0.135464	0.98	2999	tags=40%, list=15%, signal=47%
GO_RESPONSE_TO_OXYGEN_LEVELS	GO_RESPONSE_TO_OXYGEN_LEVELS		294	-0.360733	-1.63611	0.00992064	0.142554	0.989	4287	tags=37%, list=21%, signal=47%
GO_OVULATION_CYCLE	GO_OVULATION_CYCLE		103	-0.379399	-1.54121	0.00992064	0.172351	0.999	3033	tags=27%, list=15%, signal=32%
GO_MAINTENANCE_OF_LOCATION	GO_MAINTENANCE_OF_LOCATION		128	-0.368273	-1.5767	0.01002	0.161428	0.998	4252	tags=36%, list=21%, signal=45%
GO_POSITIVE_REGULATION_OF_CELL_ADHESION	GO_POSITIVE_REGULATION_OF_CELL_ADHESION		348	-0.474908	-1.79255	0.0100604	0.146625	0.874	4636	tags=50%, list=23%, signal=64%
GO_REGULATION_OF_MACROPHAGE_DIFFERENTIATION	GO_REGULATION_OF_MACROPHAGE_DIFFERENTIATION		20	-0.672879	-1.87715	0.010101	0.114784	0.68	3340	tags=55%, list=16%, signal=66%
GO_THYMOCYTE_AGGREGATION	GO_THYMOCYTE_AGGREGATION		43	-0.54798	-1.77757	0.0101626	0.143284	0.902	4137	tags=53%, list=20%, signal=67%
GO_REGULATION_OF_MONONUCLEAR_CELL_MIGRATION	GO_REGULATION_OF_MONONUCLEAR_CELL_MIGRATION		16	-0.688687	-1.7038	0.0102669	0.139123	0.968	4475	tags=69%, list=22%, signal=88%
GO_POSITIVE_REGULATION_OF_PROTEOLYSIS	GO_POSITIVE_REGULATION_OF_PROTEOLYSIS		338	-0.397965	-1.68179	0.0112782	0.133745	0.979	4125	tags=37%, list=20%, signal=46%
GO_MEMBRANE_LIPID_METABOLIC_PROCESS	GO_MEMBRANE_LIPID_METABOLIC_PROCESS		168	-0.409971	-1.69093	0.0113636	0.132874	0.973	3006	tags=35%, list=15%, signal=40%
GO_GLUCOSE_6_PHOSPHATE_METABOLIC_PROCESS	GO_GLUCOSE_6_PHOSPHATE_METABOLIC_PROCESS		21	-0.652466	-1.78203	0.0115385	0.146111	0.894	3820	tags=57%, list=19%, signal=70%
GO_POSITIVE_REGULATION_OF_MUSCLE_CELL_DIFFERENTIATION	GO_POSITIVE_REGULATION_OF_MUSCLE_CELL_DIFFERENTIATION		78	-0.370006	-1.56265	0.0115607	0.165891	0.999	3303	tags=29%, list=16%, signal=35%
GO_TRANSITION_METAL_ION_TRANSPORT	GO_TRANSITION_METAL_ION_TRANSPORT		99	-0.451497	-1.75394	0.0116279	0.13771	0.93	4892	tags=48%, list=24%, signal=63%
GO_ANGIOGENESIS	GO_ANGIOGENESIS		277	-0.438118	-1.71314	0.0117417	0.142701	0.965	3697	tags=38%, list=18%, signal=45%
GO_REGULATION_OF_DEFENSE_RESPONSE_TO_VIRUS	GO_REGULATION_OF_DEFENSE_RESPONSE_TO_VIRUS		178	-0.380095	-1.57375	0.0117878	0.161116	0.999	3974	tags=33%, list=19%, signal=41%
GO_REGULATION_OF_CELL_ADHESION_MEDIATED_BY_INTEGRIN	GO_REGULATION_OF_CELL_ADHESION_MEDIATED_BY_INTEGRIN		37	-0.609184	-1.76168	0.011811	0.139408	0.926	4737	tags=70%, list=23%, signal=91%
GO_SIGNAL_TRANSDUCTION_IN_ABSENCE_OF_LIGAND	GO_SIGNAL_TRANSDUCTION_IN_ABSENCE_OF_LIGAND		32	-0.42551	-1.55253	0.011811	0.16697	0.999	3885	tags=47%, list=19%, signal=58%
GO_POSITIVE_REGULATION_OF_LEUKOCYTE_MIGRATION	GO_POSITIVE_REGULATION_OF_LEUKOCYTE_MIGRATION		106	-0.587662	-1.83717	0.0118343	0.155368	0.783	5737	tags=64%, list=28%, signal=89%
GO_COPPER_ION_HOMEOSTASIS	GO_COPPER_ION_HOMEOSTASIS		15	-0.616048	-1.67436	0.0118343	0.136101	0.981	3828	tags=60%, list=19%, signal=74%
GO_POSITIVE_REGULATION_OF_LEUKOCYTE_CHEMOTAXIS	GO_POSITIVE_REGULATION_OF_LEUKOCYTE_CHEMOTAXIS		78	-0.590416	-1.77497	0.0118577	0.143959	0.903	4737	tags=59%, list=23%, signal=76%
GO_REGULATION_OF_LYMPHOCYTE_MIGRATION	GO_REGULATION_OF_LYMPHOCYTE_MIGRATION		35	-0.632202	-1.76439	0.0119048	0.140367	0.924	4737	tags=66%, list=23%, signal=85%
GO_RUFFLE_ORGANIZATION	GO_RUFFLE_ORGANIZATION		19	-0.592021	-1.70882	0.0119048	0.140547	0.968	4250	tags=58%, list=21%, signal=73%
GO_NEGATIVE_REGULATION_OF_INTRINSIC_APOPTOTIC_SIGNALING_PATHWAY	GO_NEGATIVE_REGULATION_OF_INTRINSIC_APOPTOTIC_SIGNALING_PATHWAY		77	-0.438021	-1.68382	0.0119284	0.132582	0.977	3632	tags=35%, list=18%, signal=42%
GO_NEGATIVE_REGULATION_OF_RESPONSE_TO_OXIDATIVE_STRESS	GO_NEGATIVE_REGULATION_OF_RESPONSE_TO_OXIDATIVE_STRESS		29	-0.504874	-1.61714	0.0119284	0.150153	0.992	4011	tags=45%, list=20%, signal=56%
GO_REGULATION_OF_SPROUTING_ANGIOGENESIS	GO_REGULATION_OF_SPROUTING_ANGIOGENESIS		27	-0.540151	-1.72264	0.0119522	0.14296	0.958	5111	tags=63%, list=25%, signal=84%
GO_POSITIVE_REGULATION_OF_DEFENSE_RESPONSE	GO_POSITIVE_REGULATION_OF_DEFENSE_RESPONSE		336	-0.493554	-1.78323	0.011976	0.145837	0.892	4848	tags=51%, list=24%, signal=66%
GO_REGULATION_OF_DNA_TEMPLATED_TRANSCRIPTION_IN_RESPONSE_TO_STRESS	GO_REGULATION_OF_DNA_TEMPLATED_TRANSCRIPTION_IN_RESPONSE_TO_STRESS		61	-0.466726	-1.74588	0.012	0.140391	0.94	3517	tags=48%, list=17%, signal=57%
GO_REGULATION_OF_LEUKOCYTE_APOPTOTIC_PROCESS	GO_REGULATION_OF_LEUKOCYTE_APOPTOTIC_PROCESS		72	-0.564295	-1.80286	0.012024	0.15151	0.855	4451	tags=57%, list=22%, signal=73%
GO_NEGATIVE_REGULATION_OF_CELL_CELL_ADHESION	GO_NEGATIVE_REGULATION_OF_CELL_CELL_ADHESION		127	-0.458001	-1.70734	0.012024	0.139234	0.968	5111	tags=50%, list=25%, signal=67%
GO_REGULATION_OF_VASCULATURE_DEVELOPMENT	GO_REGULATION_OF_VASCULATURE_DEVELOPMENT		216	-0.430386	-1.64609	0.0120482	0.142158	0.988	4832	tags=44%, list=24%, signal=57%
GO_NEGATIVE_REGULATION_OF_PROTEIN_MATURATION	GO_NEGATIVE_REGULATION_OF_PROTEIN_MATURATION		33	-0.537738	-1.71955	0.0120968	0.143733	0.961	3828	tags=58%, list=19%, signal=71%
GO_REGULATION_OF_REACTIVE_OXYGEN_SPECIES_METABOLIC_PROCESS	GO_REGULATION_OF_REACTIVE_OXYGEN_SPECIES_METABOLIC_PROCESS		139	-0.421548	-1.69696	0.0120968	0.137857	0.971	4683	tags=44%, list=23%, signal=57%
GO_POSITIVE_REGULATION_OF_RESPONSE_TO_EXTERNAL_STIMULUS	GO_POSITIVE_REGULATION_OF_RESPONSE_TO_EXTERNAL_STIMULUS		276	-0.471369	-1.74103	0.0121457	0.141646	0.943	4947	tags=49%, list=24%, signal=64%
GO_NEGATIVE_REGULATION_OF_LYMPHOCYTE_APOPTOTIC_PROCESS	GO_NEGATIVE_REGULATION_OF_LYMPHOCYTE_APOPTOTIC_PROCESS		25	-0.568402	-1.69182	0.0121704	0.134136	0.973	4451	tags=56%, list=22%, signal=71%
GO_POSITIVE_REGULATION_OF_ENDOCYTOSIS	GO_POSITIVE_REGULATION_OF_ENDOCYTOSIS		108	-0.485246	-1.76752	0.0121951	0.138587	0.921	2826	tags=40%, list=14%, signal=46%
GO_REGULATION_OF_TRANSLATION_IN_RESPONSE_TO_STRESS	GO_REGULATION_OF_TRANSLATION_IN_RESPONSE_TO_STRESS		19	-0.631615	-1.71086	0.0121951	0.141226	0.965	4397	tags=68%, list=21%, signal=87%
GO_NEGATIVE_REGULATION_OF_CELL_ACTIVATION	GO_NEGATIVE_REGULATION_OF_CELL_ACTIVATION		144	-0.502222	-1.7851	0.0123711	0.14765	0.888	4056	tags=45%, list=20%, signal=56%
GO_CELLULAR_RESPONSE_TO_TOPOLOGICALLY_INCORRECT_PROTEIN	GO_CELLULAR_RESPONSE_TO_TOPOLOGICALLY_INCORRECT_PROTEIN		109	-0.458938	-1.7811	0.0133588	0.145878	0.896	2928	tags=38%, list=14%, signal=44%
GO_ARP2_3_COMPLEX_MEDIATED_ACTIN_NUCLEATION	GO_ARP2_3_COMPLEX_MEDIATED_ACTIN_NUCLEATION		15	-0.658996	-1.7267	0.0134615	0.141805	0.955	1670	tags=53%, list=8%, signal=58%
GO_NEGATIVE_REGULATION_OF_TYPE_I_INTERFERON_PRODUCTION	GO_NEGATIVE_REGULATION_OF_TYPE_I_INTERFERON_PRODUCTION		36	-0.607019	-1.81808	0.0134875	0.150648	0.832	3778	tags=50%, list=18%, signal=61%
GO_MODULATION_BY_VIRUS_OF_HOST_MORPHOLOGY_OR_PHYSIOLOGY	GO_MODULATION_BY_VIRUS_OF_HOST_MORPHOLOGY_OR_PHYSIOLOGY		35	-0.465787	-1.63058	0.0134875	0.146444	0.991	3054	tags=31%, list=15%, signal=37%
GO_FIBRIL_ORGANIZATION	GO_FIBRIL_ORGANIZATION		17	-0.639333	-1.7281	0.0136187	0.143487	0.954	4381	tags=59%, list=21%, signal=75%
GO_NEGATIVE_REGULATION_OF_EXTRINSIC_APOPTOTIC_SIGNALING_PATHWAY_VIA_DEATH_DOMAIN_RECEPTORS	GO_NEGATIVE_REGULATION_OF_EXTRINSIC_APOPTOTIC_SIGNALING_PATHWAY_VIA_DEATH_DOMAIN_RECEPTORS		31	-0.554874	-1.74961	0.0136986	0.138146	0.935	2419	tags=48%, list=12%, signal=55%
GO_MYELOID_CELL_HOMEOSTASIS	GO_MYELOID_CELL_HOMEOSTASIS		83	-0.415024	-1.65243	0.013834	0.141542	0.986	4847	tags=45%, list=24%, signal=58%
GO_RESPONSE_TO_COLD	GO_RESPONSE_TO_COLD		41	-0.446231	-1.61218	0.013834	0.153815	0.995	4528	tags=41%, list=22%, signal=53%
GO_MYD88_DEPENDENT_TOLL_LIKE_RECEPTOR_SIGNALING_PATHWAY	GO_MYD88_DEPENDENT_TOLL_LIKE_RECEPTOR_SIGNALING_PATHWAY		29	-0.633521	-1.82091	0.0138614	0.150533	0.825	4043	tags=66%, list=20%, signal=82%
GO_NEGATIVE_REGULATION_OF_REACTIVE_OXYGEN_SPECIES_BIOSYNTHETIC_PROCESS	GO_NEGATIVE_REGULATION_OF_REACTIVE_OXYGEN_SPECIES_BIOSYNTHETIC_PROCESS		15	-0.598881	-1.68985	0.0138614	0.131916	0.974	4488	tags=53%, list=22%, signal=68%
GO_NEGATIVE_REGULATION_OF_INTRINSIC_APOPTOTIC_SIGNALING_PATHWAY_IN_RESPONSE_TO_DNA_DAMAGE	GO_NEGATIVE_REGULATION_OF_INTRINSIC_APOPTOTIC_SIGNALING_PATHWAY_IN_RESPONSE_TO_DNA_DAMAGE		24	-0.538788	-1.6633	0.0138614	0.136401	0.984	3632	tags=46%, list=18%, signal=56%
GO_POSITIVE_REGULATION_OF_PROTEIN_POLYMERIZATION	GO_POSITIVE_REGULATION_OF_PROTEIN_POLYMERIZATION		80	-0.428291	-1.59883	0.0139165	0.157156	0.995	3491	tags=41%, list=17%, signal=50%
GO_REGULATION_OF_T_CELL_MIGRATION	GO_REGULATION_OF_T_CELL_MIGRATION		24	-0.687806	-1.77095	0.0139721	0.138917	0.912	4737	tags=75%, list=23%, signal=97%
GO_PROTEIN_HYDROXYLATION	GO_PROTEIN_HYDROXYLATION		15	-0.701574	-1.7342	0.0139721	0.142394	0.952	4348	tags=73%, list=21%, signal=93%
GO_REGULATION_OF_RESPONSE_TO_WOUNDING	GO_REGULATION_OF_RESPONSE_TO_WOUNDING		375	-0.447759	-1.7423	0.0140562	0.1411	0.943	4385	tags=41%, list=21%, signal=51%
GO_POSITIVE_REGULATION_OF_VASCULATURE_DEVELOPMENT	GO_POSITIVE_REGULATION_OF_VASCULATURE_DEVELOPMENT		126	-0.461591	-1.67193	0.0140562	0.135801	0.982	4813	tags=44%, list=24%, signal=57%
GO_CELLULAR_RESPONSE_TO_INORGANIC_SUBSTANCE	GO_CELLULAR_RESPONSE_TO_INORGANIC_SUBSTANCE		145	-0.332685	-1.51786	0.0141414	0.183171	1	3620	tags=30%, list=18%, signal=36%
GO_SUBSTRATE_DEPENDENT_CELL_MIGRATION	GO_SUBSTRATE_DEPENDENT_CELL_MIGRATION		26	-0.547125	-1.72789	0.0142276	0.142872	0.954	2999	tags=50%, list=15%, signal=59%
GO_NEGATIVE_REGULATION_OF_RESPONSE_TO_CYTOKINE_STIMULUS	GO_NEGATIVE_REGULATION_OF_RESPONSE_TO_CYTOKINE_STIMULUS		40	-0.489795	-1.69054	0.0154143	0.13217	0.973	5343	tags=55%, list=26%, signal=74%
GO_NEGATIVE_REGULATION_OF_APOPTOTIC_SIGNALING_PATHWAY	GO_NEGATIVE_REGULATION_OF_APOPTOTIC_SIGNALING_PATHWAY		180	-0.382441	-1.63027	0.0154143	0.146404	0.991	3439	tags=33%, list=17%, signal=40%
GO_REGULATION_OF_INNATE_IMMUNE_RESPONSE	GO_REGULATION_OF_INNATE_IMMUNE_RESPONSE		318	-0.488438	-1.7786	0.015534	0.143278	0.9	4092	tags=46%, list=20%, signal=57%
GO_REGULATION_OF_ENDOTHELIAL_CELL_APOPTOTIC_PROCESS	GO_REGULATION_OF_ENDOTHELIAL_CELL_APOPTOTIC_PROCESS		37	-0.549615	-1.76434	0.015534	0.139288	0.924	4005	tags=49%, list=20%, signal=60%
GO_ENDODERMAL_CELL_DIFFERENTIATION	GO_ENDODERMAL_CELL_DIFFERENTIATION		38	-0.524964	-1.67648	0.015625	0.135816	0.98	3117	tags=42%, list=15%, signal=50%
GO_RESPONSE_TO_DRUG	GO_RESPONSE_TO_DRUG		410	-0.291298	-1.43881	0.0156556	0.215868	1	4020	tags=30%, list=20%, signal=37%
GO_SUPEROXIDE_METABOLIC_PROCESS	GO_SUPEROXIDE_METABOLIC_PROCESS		28	-0.532467	-1.72452	0.0156863	0.142865	0.958	4790	tags=46%, list=23%, signal=61%
GO_NEGATIVE_REGULATION_OF_DEFENSE_RESPONSE_TO_VIRUS	GO_NEGATIVE_REGULATION_OF_DEFENSE_RESPONSE_TO_VIRUS		17	-0.640864	-1.71153	0.0157171	0.142598	0.965	1944	tags=35%, list=10%, signal=39%
GO_ACTIN_NUCLEATION	GO_ACTIN_NUCLEATION		21	-0.566847	-1.6698	0.015748	0.137127	0.982	2864	tags=52%, list=14%, signal=61%
GO_POSITIVE_REGULATION_OF_AUTOPHAGY	GO_POSITIVE_REGULATION_OF_AUTOPHAGY		72	-0.426929	-1.65559	0.0157791	0.140489	0.985	2924	tags=31%, list=14%, signal=36%
GO_CELLULAR_HORMONE_METABOLIC_PROCESS	GO_CELLULAR_HORMONE_METABOLIC_PROCESS		90	-0.42352	-1.60752	0.0158416	0.152916	0.995	4453	tags=40%, list=22%, signal=51%
GO_REGULATION_OF_CYTOKINE_BIOSYNTHETIC_PROCESS	GO_REGULATION_OF_CYTOKINE_BIOSYNTHETIC_PROCESS		88	-0.542388	-1.7694	0.0159046	0.138403	0.917	6110	tags=63%, list=30%, signal=89%
GO_REGULATION_OF_IMMUNE_EFFECTOR_PROCESS	GO_REGULATION_OF_IMMUNE_EFFECTOR_PROCESS		393	-0.433683	-1.71597	0.0159363	0.143139	0.964	4035	tags=38%, list=20%, signal=46%
GO_NECROPTOTIC_PROCESS	GO_NECROPTOTIC_PROCESS		21	-0.644864	-1.73637	0.016	0.140357	0.947	3544	tags=62%, list=17%, signal=75%
GO_NEURON_PROJECTION_REGENERATION	GO_NEURON_PROJECTION_REGENERATION		29	-0.498836	-1.69323	0.016	0.134881	0.973	4365	tags=41%, list=21%, signal=53%
GO_POSITIVE_REGULATION_OF_LOCOMOTION	GO_POSITIVE_REGULATION_OF_LOCOMOTION		386	-0.411755	-1.64692	0.016	0.141774	0.988	4385	tags=42%, list=21%, signal=52%
GO_REGULATION_OF_LYMPHOCYTE_APOPTOTIC_PROCESS	GO_REGULATION_OF_LYMPHOCYTE_APOPTOTIC_PROCESS		48	-0.553959	-1.75717	0.0160643	0.136843	0.928	4451	tags=58%, list=22%, signal=74%
GO_PURINE_NUCLEOBASE_METABOLIC_PROCESS	GO_PURINE_NUCLEOBASE_METABOLIC_PROCESS		18	-0.610579	-1.68831	0.0160643	0.131502	0.976	5285	tags=56%, list=26%, signal=75%
GO_REGULATION_OF_BODY_FLUID_LEVELS	GO_REGULATION_OF_BODY_FLUID_LEVELS		458	-0.367856	-1.5858	0.0160643	0.159942	0.997	4058	tags=34%, list=20%, signal=42%
GO_RESPONSE_TO_BACTERIUM	GO_RESPONSE_TO_BACTERIUM		419	-0.454703	-1.71014	0.0160966	0.141254	0.965	3519	tags=40%, list=17%, signal=48%
GO_NEGATIVE_REGULATION_OF_INTRINSIC_APOPTOTIC_SIGNALING_PATHWAY_BY_P53_CLASS_MEDIATOR	GO_NEGATIVE_REGULATION_OF_INTRINSIC_APOPTOTIC_SIGNALING_PATHWAY_BY_P53_CLASS_MEDIATOR		17	-0.601522	-1.69264	0.016129	0.134305	0.973	3439	tags=53%, list=17%, signal=64%
GO_REGULATION_OF_STEROL_TRANSPORT	GO_REGULATION_OF_STEROL_TRANSPORT		34	-0.509471	-1.68175	0.016129	0.133288	0.979	3288	tags=44%, list=16%, signal=52%
GO_REGULATION_OF_ACTIN_FILAMENT_LENGTH	GO_REGULATION_OF_ACTIN_FILAMENT_LENGTH		142	-0.408053	-1.60974	0.0161616	0.154634	0.995	2881	tags=36%, list=14%, signal=42%
GO_NUCLEOTIDE_TRANSPORT	GO_NUCLEOTIDE_TRANSPORT		24	-0.51426	-1.71168	0.0162602	0.143116	0.965	1907	tags=33%, list=9%, signal=37%
GO_NEGATIVE_REGULATION_OF_LIPID_STORAGE	GO_NEGATIVE_REGULATION_OF_LIPID_STORAGE		16	-0.68383	-1.6984	0.0162602	0.139504	0.97	5261	tags=81%, list=26%, signal=109%
GO_EXTRACELLULAR_STRUCTURE_ORGANIZATION	GO_EXTRACELLULAR_STRUCTURE_ORGANIZATION		276	-0.505096	-1.77232	0.0163265	0.139591	0.91	4057	tags=46%, list=20%, signal=57%
GO_NEGATIVE_REGULATION_OF_REACTIVE_OXYGEN_SPECIES_METABOLIC_PROCESS	GO_NEGATIVE_REGULATION_OF_REACTIVE_OXYGEN_SPECIES_METABOLIC_PROCESS		38	-0.419631	-1.53733	0.0163599	0.174477	0.999	3669	tags=42%, list=18%, signal=51%
GO_NEGATIVE_REGULATION_OF_TRANSFORMING_GROWTH_FACTOR_BETA_RECEPTOR_SIGNALING_PATHWAY	GO_NEGATIVE_REGULATION_OF_TRANSFORMING_GROWTH_FACTOR_BETA_RECEPTOR_SIGNALING_PATHWAY		65	-0.472504	-1.69553	0.0164271	0.138248	0.972	3162	tags=37%, list=15%, signal=44%
GO_CELLULAR_RESPONSE_TO_AMINO_ACID_STIMULUS	GO_CELLULAR_RESPONSE_TO_AMINO_ACID_STIMULUS		45	-0.465363	-1.67061	0.0165289	0.136743	0.982	4207	tags=47%, list=21%, signal=59%
GO_PEPTIDYL_ASPARAGINE_MODIFICATION	GO_PEPTIDYL_ASPARAGINE_MODIFICATION		37	-0.567832	-1.73399	0.0172414	0.141755	0.952	2991	tags=46%, list=15%, signal=54%
GO_CELLULAR_RESPONSE_TO_OXIDATIVE_STRESS	GO_CELLULAR_RESPONSE_TO_OXIDATIVE_STRESS		171	-0.344368	-1.59939	0.0172745	0.157297	0.995	4385	tags=35%, list=21%, signal=44%
GO_TUMOR_NECROSIS_FACTOR_MEDIATED_SIGNALING_PATHWAY	GO_TUMOR_NECROSIS_FACTOR_MEDIATED_SIGNALING_PATHWAY		111	-0.529013	-1.73922	0.0174081	0.143262	0.945	4791	tags=52%, list=23%, signal=68%
GO_LEUKOCYTE_HOMEOSTASIS	GO_LEUKOCYTE_HOMEOSTASIS		58	-0.452354	-1.63894	0.0174081	0.142579	0.988	4847	tags=47%, list=24%, signal=61%
GO_REGULATION_OF_MULTI_ORGANISM_PROCESS	GO_REGULATION_OF_MULTI_ORGANISM_PROCESS		423	-0.349347	-1.54783	0.0174419	0.169614	0.999	4878	tags=37%, list=24%, signal=47%
GO_FC_RECEPTOR_SIGNALING_PATHWAY	GO_FC_RECEPTOR_SIGNALING_PATHWAY		181	-0.445346	-1.66694	0.0175097	0.13735	0.984	3837	tags=44%, list=19%, signal=54%
GO_ERAD_PATHWAY	GO_ERAD_PATHWAY		67	-0.467845	-1.69659	0.0175439	0.137641	0.971	3438	tags=43%, list=17%, signal=52%
GO_REGULATION_OF_MACROPHAGE_ACTIVATION	GO_REGULATION_OF_MACROPHAGE_ACTIVATION		23	-0.519587	-1.59745	0.0175439	0.156671	0.996	5082	tags=57%, list=25%, signal=75%
GO_HOMEOSTASIS_OF_NUMBER_OF_CELLS	GO_HOMEOSTASIS_OF_NUMBER_OF_CELLS		164	-0.361736	-1.59855	0.0175781	0.156646	0.995	4847	tags=40%, list=24%, signal=52%
GO_PROSTANOID_BIOSYNTHETIC_PROCESS	GO_PROSTANOID_BIOSYNTHETIC_PROCESS		17	-0.629703	-1.6689	0.0176125	0.137164	0.984	4800	tags=76%, list=23%, signal=100%
GO_RESPONSE_TO_LIPOPROTEIN_PARTICLE	GO_RESPONSE_TO_LIPOPROTEIN_PARTICLE		20	-0.640418	-1.73326	0.0177165	0.14163	0.952	3288	tags=60%, list=16%, signal=71%
GO_POSITIVE_REGULATION_OF_OSTEOCLAST_DIFFERENTIATION	GO_POSITIVE_REGULATION_OF_OSTEOCLAST_DIFFERENTIATION		20	-0.604569	-1.6686	0.0177515	0.137007	0.984	3876	tags=55%, list=19%, signal=68%
GO_NEGATIVE_REGULATION_OF_PHOSPHORYLATION	GO_NEGATIVE_REGULATION_OF_PHOSPHORYLATION		394	-0.297395	-1.47335	0.0177515	0.198829	1	4267	tags=33%, list=21%, signal=41%
GO_MEMBRANE_PROTEIN_PROTEOLYSIS	GO_MEMBRANE_PROTEIN_PROTEOLYSIS		34	-0.539038	-1.74956	0.0178571	0.137224	0.935	3438	tags=47%, list=17%, signal=56%
GO_MEMBRANE_INVAGINATION	GO_MEMBRANE_INVAGINATION		29	-0.542449	-1.68736	0.0178571	0.13192	0.977	3524	tags=52%, list=17%, signal=62%
GO_NEGATIVE_REGULATION_OF_INTRACELLULAR_SIGNAL_TRANSDUCTION	GO_NEGATIVE_REGULATION_OF_INTRACELLULAR_SIGNAL_TRANSDUCTION		402	-0.314314	-1.50818	0.0178571	0.184809	1	4267	tags=34%, list=21%, signal=42%
GO_REACTIVE_OXYGEN_SPECIES_METABOLIC_PROCESS	GO_REACTIVE_OXYGEN_SPECIES_METABOLIC_PROCESS		89	-0.414618	-1.61403	0.0179283	0.152432	0.994	4919	tags=39%, list=24%, signal=52%
GO_NEGATIVE_REGULATION_OF_RESPONSE_TO_ENDOPLASMIC_RETICULUM_STRESS	GO_NEGATIVE_REGULATION_OF_RESPONSE_TO_ENDOPLASMIC_RETICULUM_STRESS		33	-0.465442	-1.56094	0.018	0.166711	0.999	2928	tags=36%, list=14%, signal=42%
GO_REGULATION_OF_PRODUCTION_OF_MOLECULAR_MEDIATOR_OF_IMMUNE_RESPONSE	GO_REGULATION_OF_PRODUCTION_OF_MOLECULAR_MEDIATOR_OF_IMMUNE_RESPONSE		92	-0.481012	-1.66903	0.0180361	0.137506	0.984	4020	tags=46%, list=20%, signal=57%
GO_INTERACTION_WITH_SYMBIONT	GO_INTERACTION_WITH_SYMBIONT		47	-0.404903	-1.55353	0.0180361	0.167598	0.999	3812	tags=40%, list=19%, signal=50%
GO_REGULATION_OF_INFLAMMATORY_RESPONSE	GO_REGULATION_OF_INFLAMMATORY_RESPONSE		265	-0.47831	-1.73288	0.0180723	0.141155	0.952	5389	tags=51%, list=26%, signal=68%
GO_LEUKOCYTE_CELL_CELL_ADHESION	GO_LEUKOCYTE_CELL_CELL_ADHESION		228	-0.531152	-1.79462	0.0181087	0.147025	0.869	4385	tags=53%, list=21%, signal=67%
GO_ZINC_ION_HOMEOSTASIS	GO_ZINC_ION_HOMEOSTASIS		20	-0.586763	-1.69428	0.0183299	0.136036	0.973	3109	tags=55%, list=15%, signal=65%
GO_RESPONSE_TO_ARSENIC_CONTAINING_SUBSTANCE	GO_RESPONSE_TO_ARSENIC_CONTAINING_SUBSTANCE		28	-0.489425	-1.61282	0.0183673	0.153453	0.995	3087	tags=43%, list=15%, signal=50%
GO_NEGATIVE_REGULATION_OF_IMMUNE_SYSTEM_PROCESS	GO_NEGATIVE_REGULATION_OF_IMMUNE_SYSTEM_PROCESS		340	-0.433122	-1.69168	0.0184049	0.133151	0.973	4056	tags=39%, list=20%, signal=48%
GO_NEGATIVE_REGULATION_OF_LEUKOCYTE_APOPTOTIC_PROCESS	GO_NEGATIVE_REGULATION_OF_LEUKOCYTE_APOPTOTIC_PROCESS		40	-0.609806	-1.75719	0.0185185	0.137858	0.928	4451	tags=60%, list=22%, signal=77%
GO_ENDOPLASMIC_RETICULUM_TO_CYTOSOL_TRANSPORT	GO_ENDOPLASMIC_RETICULUM_TO_CYTOSOL_TRANSPORT		19	-0.53403	-1.59655	0.018711	0.157235	0.996	4359	tags=47%, list=21%, signal=60%
GO_ZINC_II_ION_TRANSPORT	GO_ZINC_II_ION_TRANSPORT		26	-0.511753	-1.64169	0.01875	0.141344	0.988	5391	tags=58%, list=26%, signal=78%
GO_NUCLEOTIDE_SUGAR_METABOLIC_PROCESS	GO_NUCLEOTIDE_SUGAR_METABOLIC_PROCESS		33	-0.560437	-1.70427	0.0188679	0.139915	0.968	4603	tags=55%, list=23%, signal=70%
GO_NADP_METABOLIC_PROCESS	GO_NADP_METABOLIC_PROCESS		27	-0.584498	-1.73265	0.0189753	0.140617	0.952	5005	tags=52%, list=24%, signal=69%
GO_POSITIVE_REGULATION_OF_CYSTEINE_TYPE_ENDOPEPTIDASE_ACTIVITY_INVOLVED_IN_APOPTOTIC_SIGNALING_PATHWAY	GO_POSITIVE_REGULATION_OF_CYSTEINE_TYPE_ENDOPEPTIDASE_ACTIVITY_INVOLVED_IN_APOPTOTIC_SIGNALING_PATHWAY		17	-0.673776	-1.72038	0.0193798	0.144261	0.961	2775	tags=59%, list=14%, signal=68%
GO_NUCLEOBASE_CONTAINING_SMALL_MOLECULE_INTERCONVERSION	GO_NUCLEOBASE_CONTAINING_SMALL_MOLECULE_INTERCONVERSION		21	-0.62603	-1.67221	0.0194175	0.136524	0.982	4630	tags=52%, list=23%, signal=68%
GO_PROTEIN_HOMOTRIMERIZATION	GO_PROTEIN_HOMOTRIMERIZATION		19	-0.518973	-1.59126	0.0194175	0.157301	0.997	4493	tags=47%, list=22%, signal=61%
GO_SPHINGOLIPID_METABOLIC_PROCESS	GO_SPHINGOLIPID_METABOLIC_PROCESS		124	-0.417907	-1.64571	0.0194553	0.142248	0.988	2778	tags=35%, list=14%, signal=40%
GO_NEGATIVE_REGULATION_OF_CHEMOKINE_PRODUCTION	GO_NEGATIVE_REGULATION_OF_CHEMOKINE_PRODUCTION		15	-0.642923	-1.66338	0.0195312	0.136797	0.984	5308	tags=73%, list=26%, signal=99%
GO_REGULATION_OF_PROTEIN_AUTOPHOSPHORYLATION	GO_REGULATION_OF_PROTEIN_AUTOPHOSPHORYLATION		34	-0.47327	-1.59851	0.019685	0.156326	0.995	4254	tags=47%, list=21%, signal=59%
GO_REGULATION_OF_COAGULATION	GO_REGULATION_OF_COAGULATION		83	-0.472763	-1.71096	0.019802	0.141805	0.965	4222	tags=36%, list=21%, signal=45%
GO_REGULATION_OF_T_CELL_PROLIFERATION	GO_REGULATION_OF_T_CELL_PROLIFERATION		136	-0.547064	-1.7853	0.0198413	0.14897	0.887	4636	tags=54%, list=23%, signal=70%
GO_NEGATIVE_REGULATION_OF_RESPONSE_TO_WOUNDING	GO_NEGATIVE_REGULATION_OF_RESPONSE_TO_WOUNDING		136	-0.42446	-1.66646	0.0198413	0.13687	0.984	4011	tags=35%, list=20%, signal=44%
GO_RETINOL_METABOLIC_PROCESS	GO_RETINOL_METABOLIC_PROCESS		27	-0.551094	-1.64328	0.0198807	0.141834	0.988	4453	tags=56%, list=22%, signal=71%
GO_EXTRINSIC_APOPTOTIC_SIGNALING_PATHWAY_VIA_DEATH_DOMAIN_RECEPTORS	GO_EXTRINSIC_APOPTOTIC_SIGNALING_PATHWAY_VIA_DEATH_DOMAIN_RECEPTORS		37	-0.477218	-1.62603	0.0199203	0.147751	0.991	2775	tags=38%, list=14%, signal=44%
GO_REGULATION_OF_MYELOID_CELL_APOPTOTIC_PROCESS	GO_REGULATION_OF_MYELOID_CELL_APOPTOTIC_PROCESS		23	-0.548275	-1.66397	0.0199601	0.136661	0.984	3482	tags=43%, list=17%, signal=52%
GO_NEGATIVE_REGULATION_OF_PROTEIN_LOCALIZATION_TO_CELL_PERIPHERY	GO_NEGATIVE_REGULATION_OF_PROTEIN_LOCALIZATION_TO_CELL_PERIPHERY		18	-0.571195	-1.62303	0.0200803	0.149256	0.991	4169	tags=61%, list=20%, signal=77%
GO_COLLAGEN_FIBRIL_ORGANIZATION	GO_COLLAGEN_FIBRIL_ORGANIZATION		35	-0.673628	-1.70551	0.0201207	0.140541	0.968	4357	tags=69%, list=21%, signal=87%
GO_NEGATIVE_REGULATION_OF_LEUKOCYTE_PROLIFERATION	GO_NEGATIVE_REGULATION_OF_LEUKOCYTE_PROLIFERATION		63	-0.554862	-1.78011	0.0201613	0.145693	0.898	3778	tags=48%, list=18%, signal=58%
GO_SINGLE_ORGANISM_CELL_ADHESION	GO_SINGLE_ORGANISM_CELL_ADHESION		412	-0.442317	-1.7237	0.020202	0.143075	0.958	4385	tags=46%, list=21%, signal=57%
GO_REGULATION_OF_LIPID_TRANSPORT	GO_REGULATION_OF_LIPID_TRANSPORT		87	-0.422115	-1.62279	0.020202	0.149128	0.991	3809	tags=43%, list=19%, signal=52%
GO_VESICLE_ORGANIZATION	GO_VESICLE_ORGANIZATION		258	-0.344347	-1.52579	0.0203252	0.178285	0.999	2711	tags=29%, list=13%, signal=33%
GO_POSITIVE_REGULATION_OF_CHEMOTAXIS	GO_POSITIVE_REGULATION_OF_CHEMOTAXIS		116	-0.523187	-1.71694	0.0203666	0.142801	0.964	4947	tags=56%, list=24%, signal=73%
GO_POSITIVE_REGULATION_OF_LYMPHOCYTE_MIGRATION	GO_POSITIVE_REGULATION_OF_LYMPHOCYTE_MIGRATION		26	-0.658279	-1.71225	0.0203666	0.14313	0.965	4737	tags=69%, list=23%, signal=90%
GO_RESPONSE_TO_MOLECULE_OF_BACTERIAL_ORIGIN	GO_RESPONSE_TO_MOLECULE_OF_BACTERIAL_ORIGIN		301	-0.463301	-1.70754	0.0204082	0.139726	0.968	3811	tags=44%, list=19%, signal=53%
GO_IRON_ION_TRANSPORT	GO_IRON_ION_TRANSPORT		50	-0.496467	-1.6951	0.0210325	0.137464	0.972	4332	tags=50%, list=21%, signal=63%
GO_REGULATION_OF_CYSTEINE_TYPE_ENDOPEPTIDASE_ACTIVITY_INVOLVED_IN_APOPTOTIC_SIGNALING_PATHWAY	GO_REGULATION_OF_CYSTEINE_TYPE_ENDOPEPTIDASE_ACTIVITY_INVOLVED_IN_APOPTOTIC_SIGNALING_PATHWAY		22	-0.617886	-1.73265	0.0210728	0.139757	0.952	2775	tags=50%, list=14%, signal=58%
GO_POSITIVE_REGULATION_OF_IMMUNE_RESPONSE	GO_POSITIVE_REGULATION_OF_IMMUNE_RESPONSE		489	-0.478129	-1.77955	0.0213592	0.145016	0.898	4144	tags=47%, list=20%, signal=57%
GO_DETOXIFICATION	GO_DETOXIFICATION		67	-0.459318	-1.62006	0.0213592	0.149169	0.992	4800	tags=43%, list=23%, signal=56%
GO_HORMONE_METABOLIC_PROCESS	GO_HORMONE_METABOLIC_PROCESS		145	-0.37922	-1.53687	0.0214008	0.174354	0.999	3947	tags=34%, list=19%, signal=42%
GO_REGULATION_OF_CYTOKINE_PRODUCTION_INVOLVED_IN_IMMUNE_RESPONSE	GO_REGULATION_OF_CYTOKINE_PRODUCTION_INVOLVED_IN_IMMUNE_RESPONSE		53	-0.563077	-1.727	0.0214425	0.142283	0.955	4618	tags=60%, list=23%, signal=78%
GO_SUBSTRATE_ADHESION_DEPENDENT_CELL_SPREADING	GO_SUBSTRATE_ADHESION_DEPENDENT_CELL_SPREADING		37	-0.534474	-1.72132	0.0214425	0.14377	0.96	2708	tags=49%, list=13%, signal=56%
GO_BLOOD_VESSEL_MORPHOGENESIS	GO_BLOOD_VESSEL_MORPHOGENESIS		344	-0.406197	-1.64012	0.0215686	0.14264	0.988	3726	tags=36%, list=18%, signal=43%
GO_KERATINOCYTE_DIFFERENTIATION	GO_KERATINOCYTE_DIFFERENTIATION		68	-0.388029	-1.51674	0.021611	0.183811	1	5089	tags=41%, list=25%, signal=55%
GO_CARBOHYDRATE_TRANSMEMBRANE_TRANSPORT	GO_CARBOHYDRATE_TRANSMEMBRANE_TRANSPORT		23	-0.524622	-1.65323	0.0217822	0.141157	0.985	1951	tags=35%, list=10%, signal=38%
GO_REGULATION_OF_INTRINSIC_APOPTOTIC_SIGNALING_PATHWAY_IN_RESPONSE_TO_DNA_DAMAGE	GO_REGULATION_OF_INTRINSIC_APOPTOTIC_SIGNALING_PATHWAY_IN_RESPONSE_TO_DNA_DAMAGE		30	-0.487743	-1.62998	0.0217822	0.146328	0.991	4219	tags=47%, list=21%, signal=59%
GO_RESPONSE_TO_CADMIUM_ION	GO_RESPONSE_TO_CADMIUM_ION		37	-0.547899	-1.70227	0.0218688	0.13815	0.968	6089	tags=57%, list=30%, signal=81%
GO_BRANCH_ELONGATION_OF_AN_EPITHELIUM	GO_BRANCH_ELONGATION_OF_AN_EPITHELIUM		17	-0.568245	-1.60998	0.0218688	0.15473	0.995	3488	tags=53%, list=17%, signal=64%
GO_ADAPTIVE_IMMUNE_RESPONSE_BASED_ON_SOMATIC_RECOMBINATION_OF_IMMUNE_RECEPTORS_BUILT_FROM_IMMUNOGLOBULIN_SUPERFAMILY_DOMAINS	GO_ADAPTIVE_IMMUNE_RESPONSE_BASED_ON_SOMATIC_RECOMBINATION_OF_IMMUNE_RECEPTORS_BUILT_FROM_IMMUNOGLOBULIN_SUPERFAMILY_DOMAINS		117	-0.562936	-1.75862	0.022	0.138084	0.928	4798	tags=52%, list=23%, signal=68%
GO_POSITIVE_REGULATION_OF_TOLL_LIKE_RECEPTOR_SIGNALING_PATHWAY	GO_POSITIVE_REGULATION_OF_TOLL_LIKE_RECEPTOR_SIGNALING_PATHWAY		19	-0.65246	-1.70787	0.022	0.140104	0.968	5711	tags=68%, list=28%, signal=95%
GO_CARBOHYDRATE_DERIVATIVE_TRANSPORT	GO_CARBOHYDRATE_DERIVATIVE_TRANSPORT		47	-0.420111	-1.53206	0.022	0.17617	0.999	1907	tags=21%, list=9%, signal=23%
GO_REGULATION_OF_HOMOTYPIC_CELL_CELL_ADHESION	GO_REGULATION_OF_HOMOTYPIC_CELL_CELL_ADHESION		281	-0.490134	-1.75026	0.0221774	0.139431	0.934	4636	tags=52%, list=23%, signal=66%
GO_CELL_JUNCTION_ASSEMBLY	GO_CELL_JUNCTION_ASSEMBLY		118	-0.427292	-1.6479	0.0221774	0.141668	0.988	4651	tags=39%, list=23%, signal=50%
GO_REGULATION_OF_LEUKOCYTE_MIGRATION	GO_REGULATION_OF_LEUKOCYTE_MIGRATION		142	-0.534518	-1.76603	0.0222222	0.139692	0.923	4737	tags=51%, list=23%, signal=66%
GO_NEGATIVE_REGULATION_OF_ALPHA_BETA_T_CELL_DIFFERENTIATION	GO_NEGATIVE_REGULATION_OF_ALPHA_BETA_T_CELL_DIFFERENTIATION		15	-0.589233	-1.61597	0.0222672	0.151112	0.993	4563	tags=53%, list=22%, signal=69%
GO_CELLULAR_RESPONSE_TO_AMINO_ACID_STARVATION	GO_CELLULAR_RESPONSE_TO_AMINO_ACID_STARVATION		24	-0.518773	-1.68042	0.0227704	0.133686	0.979	3517	tags=46%, list=17%, signal=55%
GO_REGULATION_OF_INTERLEUKIN_8_SECRETION	GO_REGULATION_OF_INTERLEUKIN_8_SECRETION		16	-0.686252	-1.654	0.0229008	0.141718	0.985	3933	tags=63%, list=19%, signal=77%
GO_RIBONUCLEOSIDE_CATABOLIC_PROCESS	GO_RIBONUCLEOSIDE_CATABOLIC_PROCESS		22	-0.600614	-1.70111	0.0229885	0.138738	0.969	4728	tags=68%, list=23%, signal=89%
GO_LIPOPROTEIN_METABOLIC_PROCESS	GO_LIPOPROTEIN_METABOLIC_PROCESS		115	-0.373414	-1.55748	0.023301	0.168183	0.999	5164	tags=41%, list=25%, signal=54%
GO_VASCULATURE_DEVELOPMENT	GO_VASCULATURE_DEVELOPMENT		442	-0.399783	-1.63383	0.0233918	0.144553	0.989	3734	tags=35%, list=18%, signal=42%
GO_LIPOSACCHARIDE_METABOLIC_PROCESS	GO_LIPOSACCHARIDE_METABOLIC_PROCESS		106	-0.435083	-1.62794	0.0234375	0.147739	0.991	4121	tags=45%, list=20%, signal=56%
GO_REGULATION_OF_IMMUNOGLOBULIN_PRODUCTION	GO_REGULATION_OF_IMMUNOGLOBULIN_PRODUCTION		44	-0.475612	-1.59983	0.0234834	0.157198	0.995	3894	tags=41%, list=19%, signal=50%
GO_SKELETAL_MUSCLE_TISSUE_REGENERATION	GO_SKELETAL_MUSCLE_TISSUE_REGENERATION		24	-0.481451	-1.5539	0.0234834	0.168122	0.999	2993	tags=38%, list=15%, signal=44%
GO_MEMBRANE_PROTEIN_INTRACELLULAR_DOMAIN_PROTEOLYSIS	GO_MEMBRANE_PROTEIN_INTRACELLULAR_DOMAIN_PROTEOLYSIS		16	-0.648883	-1.7136	0.023622	0.142888	0.965	4168	tags=63%, list=20%, signal=78%
GO_KERATAN_SULFATE_METABOLIC_PROCESS	GO_KERATAN_SULFATE_METABOLIC_PROCESS		32	-0.554141	-1.67756	0.0236686	0.135633	0.98	4597	tags=53%, list=22%, signal=68%
GO_OVULATION_CYCLE_PROCESS	GO_OVULATION_CYCLE_PROCESS		79	-0.374424	-1.47596	0.0236686	0.197109	1	3033	tags=27%, list=15%, signal=31%
GO_REGULATION_OF_CELL_ACTIVATION	GO_REGULATION_OF_CELL_ACTIVATION		430	-0.471771	-1.75824	0.0238095	0.137486	0.928	4675	tags=49%, list=23%, signal=62%
GO_REGULATION_OF_CYTOKINE_SECRETION	GO_REGULATION_OF_CYTOKINE_SECRETION		133	-0.509399	-1.70044	0.0238095	0.138955	0.97	4475	tags=53%, list=22%, signal=67%
GO_CHRONIC_INFLAMMATORY_RESPONSE	GO_CHRONIC_INFLAMMATORY_RESPONSE		15	-0.723813	-1.66299	0.0238569	0.13629	0.984	4813	tags=80%, list=24%, signal=105%
GO_RESPONSE_TO_NUTRIENT	GO_RESPONSE_TO_NUTRIENT		180	-0.33028	-1.48238	0.0240964	0.19398	1	4728	tags=37%, list=23%, signal=47%
GO_REGULATION_OF_INTRINSIC_APOPTOTIC_SIGNALING_PATHWAY_BY_P53_CLASS_MEDIATOR	GO_REGULATION_OF_INTRINSIC_APOPTOTIC_SIGNALING_PATHWAY_BY_P53_CLASS_MEDIATOR		20	-0.543748	-1.59803	0.0241449	0.156454	0.995	3439	tags=45%, list=17%, signal=54%
GO_NEGATIVE_REGULATION_OF_B_CELL_ACTIVATION	GO_NEGATIVE_REGULATION_OF_B_CELL_ACTIVATION		30	-0.564025	-1.69155	0.0242915	0.132714	0.973	4864	tags=50%, list=24%, signal=66%
GO_CELL_DIFFERENTIATION_INVOLVED_IN_EMBRYONIC_PLACENTA_DEVELOPMENT	GO_CELL_DIFFERENTIATION_INVOLVED_IN_EMBRYONIC_PLACENTA_DEVELOPMENT		24	-0.569721	-1.66653	0.0244361	0.13728	0.984	3450	tags=46%, list=17%, signal=55%
GO_POSITIVE_REGULATION_OF_TYPE_I_INTERFERON_PRODUCTION	GO_POSITIVE_REGULATION_OF_TYPE_I_INTERFERON_PRODUCTION		66	-0.488089	-1.69385	0.0248566	0.135377	0.973	3054	tags=39%, list=15%, signal=46%
GO_NEGATIVE_REGULATION_OF_MAPK_CASCADE	GO_NEGATIVE_REGULATION_OF_MAPK_CASCADE		134	-0.337943	-1.48602	0.0251451	0.192732	1	4354	tags=38%, list=21%, signal=48%
GO_POSITIVE_REGULATION_OF_CATABOLIC_PROCESS	GO_POSITIVE_REGULATION_OF_CATABOLIC_PROCESS		370	-0.314986	-1.47881	0.0251938	0.194798	1	4136	tags=31%, list=20%, signal=38%
GO_REGULATION_OF_EPITHELIAL_CELL_APOPTOTIC_PROCESS	GO_REGULATION_OF_EPITHELIAL_CELL_APOPTOTIC_PROCESS		53	-0.462963	-1.61804	0.0252427	0.150079	0.992	4385	tags=45%, list=21%, signal=57%
GO_CELLULAR_RESPONSE_TO_OXYGEN_LEVELS	GO_CELLULAR_RESPONSE_TO_OXYGEN_LEVELS		131	-0.364702	-1.5356	0.0252918	0.173553	0.999	3002	tags=32%, list=15%, signal=37%
GO_ERK1_AND_ERK2_CASCADE	GO_ERK1_AND_ERK2_CASCADE		21	-0.545685	-1.62388	0.0253906	0.148884	0.991	5014	tags=62%, list=25%, signal=82%
GO_ACTIN_FILAMENT_ORGANIZATION	GO_ACTIN_FILAMENT_ORGANIZATION		158	-0.345916	-1.50869	0.0253906	0.185452	1	2881	tags=31%, list=14%, signal=36%
GO_ENDOTHELIAL_CELL_DEVELOPMENT	GO_ENDOTHELIAL_CELL_DEVELOPMENT		44	-0.441602	-1.5766	0.0254403	0.161182	0.998	4254	tags=43%, list=21%, signal=54%
GO_NEGATIVE_REGULATION_OF_COAGULATION	GO_NEGATIVE_REGULATION_OF_COAGULATION		45	-0.473753	-1.62045	0.0256917	0.149587	0.992	1226	tags=22%, list=6%, signal=24%
GO_ESTROGEN_METABOLIC_PROCESS	GO_ESTROGEN_METABOLIC_PROCESS		18	-0.615943	-1.66545	0.0257937	0.136018	0.984	3448	tags=50%, list=17%, signal=60%
GO_HETEROTYPIC_CELL_CELL_ADHESION	GO_HETEROTYPIC_CELL_CELL_ADHESION		27	-0.593507	-1.64702	0.0257937	0.142136	0.988	5043	tags=67%, list=25%, signal=88%
GO_POSITIVE_REGULATION_OF_CELL_ACTIVATION	GO_POSITIVE_REGULATION_OF_CELL_ACTIVATION		272	-0.502552	-1.74415	0.0259481	0.141459	0.94	4881	tags=55%, list=24%, signal=71%
GO_POSITIVE_REGULATION_OF_HEMOPOIESIS	GO_POSITIVE_REGULATION_OF_HEMOPOIESIS		149	-0.474197	-1.72001	0.0259481	0.143943	0.961	4675	tags=50%, list=23%, signal=65%
GO_AMINOGLYCAN_CATABOLIC_PROCESS	GO_AMINOGLYCAN_CATABOLIC_PROCESS		64	-0.47975	-1.60471	0.0259481	0.154926	0.995	4513	tags=52%, list=22%, signal=66%
GO_NEGATIVE_REGULATION_OF_CYTOKINE_SECRETION	GO_NEGATIVE_REGULATION_OF_CYTOKINE_SECRETION		39	-0.579546	-1.69368	0.0260521	0.134962	0.973	4618	tags=59%, list=23%, signal=76%
GO_RESPONSE_TO_FUNGUS	GO_RESPONSE_TO_FUNGUS		41	-0.589719	-1.67197	0.0261044	0.136267	0.982	4385	tags=56%, list=21%, signal=71%
GO_REGULATION_OF_MYOBLAST_FUSION	GO_REGULATION_OF_MYOBLAST_FUSION		18	-0.631186	-1.65368	0.0261044	0.141628	0.985	2277	tags=44%, list=11%, signal=50%
GO_STAT_CASCADE	GO_STAT_CASCADE		42	-0.54408	-1.63781	0.0261569	0.142073	0.989	5082	tags=55%, list=25%, signal=73%
GO_POSITIVE_REGULATION_OF_CYTOKINE_PRODUCTION	GO_POSITIVE_REGULATION_OF_CYTOKINE_PRODUCTION		341	-0.467006	-1.71796	0.0263158	0.14316	0.962	4385	tags=46%, list=21%, signal=58%
GO_PYRIMIDINE_RIBONUCLEOTIDE_METABOLIC_PROCESS	GO_PYRIMIDINE_RIBONUCLEOTIDE_METABOLIC_PROCESS		20	-0.550517	-1.6384	0.0265849	0.142299	0.988	1282	tags=20%, list=6%, signal=21%
GO_REGULATION_OF_LEUKOCYTE_DIFFERENTIATION	GO_REGULATION_OF_LEUKOCYTE_DIFFERENTIATION		209	-0.469984	-1.69944	0.027027	0.138978	0.97	4864	tags=50%, list=24%, signal=65%
GO_PEPTIDE_CATABOLIC_PROCESS	GO_PEPTIDE_CATABOLIC_PROCESS		20	-0.577433	-1.65021	0.027027	0.142052	0.986	3200	tags=50%, list=16%, signal=59%
GO_BICELLULAR_TIGHT_JUNCTION_ASSEMBLY	GO_BICELLULAR_TIGHT_JUNCTION_ASSEMBLY		30	-0.444583	-1.55683	0.0273973	0.168248	0.999	4651	tags=40%, list=23%, signal=52%
GO_ACTIVATION_OF_IMMUNE_RESPONSE	GO_ACTIVATION_OF_IMMUNE_RESPONSE		372	-0.479562	-1.73883	0.0275049	0.142882	0.945	3752	tags=44%, list=18%, signal=53%
GO_POSITIVE_REGULATION_OF_INTERLEUKIN_6_PRODUCTION	GO_POSITIVE_REGULATION_OF_INTERLEUKIN_6_PRODUCTION		62	-0.54033	-1.7137	0.0275049	0.143588	0.965	5711	tags=63%, list=28%, signal=87%
GO_NEGATIVE_REGULATION_OF_KINASE_ACTIVITY	GO_NEGATIVE_REGULATION_OF_KINASE_ACTIVITY		237	-0.293965	-1.40868	0.0275049	0.233956	1	3949	tags=32%, list=19%, signal=39%
GO_REGULATION_OF_CELL_JUNCTION_ASSEMBLY	GO_REGULATION_OF_CELL_JUNCTION_ASSEMBLY		64	-0.472018	-1.6954	0.0275591	0.137778	0.972	4398	tags=50%, list=21%, signal=63%
GO_REGULATION_OF_CELL_MIGRATION_INVOLVED_IN_SPROUTING_ANGIOGENESIS	GO_REGULATION_OF_CELL_MIGRATION_INVOLVED_IN_SPROUTING_ANGIOGENESIS		19	-0.566205	-1.6514	0.0275591	0.141662	0.986	5111	tags=68%, list=25%, signal=91%
GO_POSITIVE_REGULATION_OF_CYTOPLASMIC_TRANSPORT	GO_POSITIVE_REGULATION_OF_CYTOPLASMIC_TRANSPORT		259	-0.280166	-1.37453	0.0277778	0.255616	1	4451	tags=29%, list=22%, signal=36%
GO_CYTOKINE_MEDIATED_SIGNALING_PATHWAY	GO_CYTOKINE_MEDIATED_SIGNALING_PATHWAY		407	-0.471279	-1.70235	0.027833	0.13873	0.968	4814	tags=50%, list=24%, signal=64%
GO_REGULATION_OF_ERK1_AND_ERK2_CASCADE	GO_REGULATION_OF_ERK1_AND_ERK2_CASCADE		219	-0.413359	-1.58101	0.027833	0.161383	0.998	5022	tags=45%, list=25%, signal=59%
GO_NEGATIVE_REGULATION_OF_EXTRINSIC_APOPTOTIC_SIGNALING_PATHWAY	GO_NEGATIVE_REGULATION_OF_EXTRINSIC_APOPTOTIC_SIGNALING_PATHWAY		93	-0.421078	-1.58878	0.0278884	0.158532	0.997	4881	tags=46%, list=24%, signal=60%
GO_REGULATION_OF_ACTIN_FILAMENT_BASED_PROCESS	GO_REGULATION_OF_ACTIN_FILAMENT_BASED_PROCESS		286	-0.364362	-1.53782	0.028	0.174953	0.999	4272	tags=38%, list=21%, signal=47%
GO_RESPONSE_TO_AXON_INJURY	GO_RESPONSE_TO_AXON_INJURY		45	-0.400779	-1.49525	0.0281125	0.189327	1	4548	tags=44%, list=22%, signal=57%
GO_REGULATION_OF_LIPOPOLYSACCHARIDE_MEDIATED_SIGNALING_PATHWAY	GO_REGULATION_OF_LIPOPOLYSACCHARIDE_MEDIATED_SIGNALING_PATHWAY		16	-0.616747	-1.62942	0.0282258	0.14657	0.991	2490	tags=50%, list=12%, signal=57%
GO_REGULATION_OF_PROTEIN_KINASE_B_SIGNALING	GO_REGULATION_OF_PROTEIN_KINASE_B_SIGNALING		114	-0.3648	-1.49016	0.0282258	0.19185	1	5375	tags=45%, list=26%, signal=60%
GO_REGULATION_OF_MYELOID_LEUKOCYTE_DIFFERENTIATION	GO_REGULATION_OF_MYELOID_LEUKOCYTE_DIFFERENTIATION		95	-0.439752	-1.64412	0.0284553	0.142154	0.988	5711	tags=52%, list=28%, signal=71%
GO_POSITIVE_REGULATION_OF_CYTOKINE_PRODUCTION_INVOLVED_IN_IMMUNE_RESPONSE	GO_POSITIVE_REGULATION_OF_CYTOKINE_PRODUCTION_INVOLVED_IN_IMMUNE_RESPONSE		30	-0.565146	-1.65889	0.0286807	0.139723	0.985	5334	tags=67%, list=26%, signal=90%
GO_POSITIVE_REGULATION_OF_STRIATED_MUSCLE_CELL_DIFFERENTIATION	GO_POSITIVE_REGULATION_OF_STRIATED_MUSCLE_CELL_DIFFERENTIATION		47	-0.38673	-1.46604	0.028866	0.202164	1	3634	tags=30%, list=18%, signal=36%
GO_RAS_PROTEIN_SIGNAL_TRANSDUCTION	GO_RAS_PROTEIN_SIGNAL_TRANSDUCTION		136	-0.351185	-1.48962	0.0290135	0.191887	1	4287	tags=38%, list=21%, signal=48%
GO_POSITIVE_REGULATION_OF_PROTEIN_COMPLEX_ASSEMBLY	GO_POSITIVE_REGULATION_OF_PROTEIN_COMPLEX_ASSEMBLY		175	-0.347647	-1.48298	0.0290698	0.193849	1	4984	tags=42%, list=24%, signal=55%
GO_REGULATION_OF_ACUTE_INFLAMMATORY_RESPONSE	GO_REGULATION_OF_ACUTE_INFLAMMATORY_RESPONSE		67	-0.525379	-1.70351	0.0291262	0.138716	0.968	4949	tags=51%, list=24%, signal=67%
GO_NEGATIVE_REGULATION_OF_INTERFERON_GAMMA_PRODUCTION	GO_NEGATIVE_REGULATION_OF_INTERFERON_GAMMA_PRODUCTION		31	-0.59146	-1.70503	0.0292969	0.140521	0.968	4001	tags=55%, list=20%, signal=68%
GO_POSITIVE_REGULATION_OF_ACTIN_FILAMENT_POLYMERIZATION	GO_POSITIVE_REGULATION_OF_ACTIN_FILAMENT_POLYMERIZATION		61	-0.471449	-1.60303	0.0292969	0.154403	0.995	4893	tags=56%, list=24%, signal=73%
GO_VACUOLE_ORGANIZATION	GO_VACUOLE_ORGANIZATION		154	-0.357326	-1.51273	0.0292969	0.185012	1	3875	tags=32%, list=19%, signal=40%
GO_MAINTENANCE_OF_LOCATION_IN_CELL	GO_MAINTENANCE_OF_LOCATION_IN_CELL		89	-0.354949	-1.49544	0.0294695	0.189395	1	4233	tags=34%, list=21%, signal=42%
GO_TOXIN_TRANSPORT	GO_TOXIN_TRANSPORT		35	-0.476067	-1.57624	0.0295858	0.160541	0.999	5887	tags=51%, list=29%, signal=72%
GO_DENDRITIC_CELL_MIGRATION	GO_DENDRITIC_CELL_MIGRATION		19	-0.670926	-1.59308	0.029703	0.157647	0.997	4137	tags=68%, list=20%, signal=86%
GO_POSITIVE_REGULATION_OF_PROTEIN_OLIGOMERIZATION	GO_POSITIVE_REGULATION_OF_PROTEIN_OLIGOMERIZATION		16	-0.544266	-1.56587	0.029703	0.164728	0.999	3600	tags=50%, list=18%, signal=61%
GO_NEGATIVE_REGULATION_OF_RESPONSE_TO_EXTERNAL_STIMULUS	GO_NEGATIVE_REGULATION_OF_RESPONSE_TO_EXTERNAL_STIMULUS		239	-0.349919	-1.52104	0.029703	0.180941	0.999	4011	tags=33%, list=20%, signal=40%
GO_CELLULAR_RESPONSE_TO_REACTIVE_OXYGEN_SPECIES	GO_CELLULAR_RESPONSE_TO_REACTIVE_OXYGEN_SPECIES		99	-0.3424	-1.47868	0.029703	0.194647	1	3658	tags=31%, list=18%, signal=38%
GO_REGULATION_OF_TUMOR_NECROSIS_FACTOR_SUPERFAMILY_CYTOKINE_PRODUCTION	GO_REGULATION_OF_TUMOR_NECROSIS_FACTOR_SUPERFAMILY_CYTOKINE_PRODUCTION		92	-0.534051	-1.69797	0.0298211	0.13861	0.97	4625	tags=51%, list=23%, signal=66%
GO_PROTEIN_FOLDING	GO_PROTEIN_FOLDING		196	-0.429854	-1.58006	0.0298211	0.161281	0.998	5229	tags=46%, list=26%, signal=62%
GO_REGULATION_OF_PROTEIN_POLYMERIZATION	GO_REGULATION_OF_PROTEIN_POLYMERIZATION		156	-0.360521	-1.51369	0.0298211	0.184791	1	2881	tags=32%, list=14%, signal=37%
GO_REGULATION_OF_TOLL_LIKE_RECEPTOR_4_SIGNALING_PATHWAY	GO_REGULATION_OF_TOLL_LIKE_RECEPTOR_4_SIGNALING_PATHWAY		17	-0.562264	-1.57631	0.0298805	0.160807	0.999	3933	tags=47%, list=19%, signal=58%
GO_T_CELL_MEDIATED_IMMUNITY	GO_T_CELL_MEDIATED_IMMUNITY		28	-0.615033	-1.69183	0.0299401	0.134686	0.973	5334	tags=71%, list=26%, signal=96%
GO_REGULATION_OF_PLASMA_MEMBRANE_ORGANIZATION	GO_REGULATION_OF_PLASMA_MEMBRANE_ORGANIZATION		68	-0.417172	-1.56467	0.0300601	0.164897	0.999	4169	tags=44%, list=20%, signal=55%
GO_POSITIVE_REGULATION_OF_ACTIN_FILAMENT_BUNDLE_ASSEMBLY	GO_POSITIVE_REGULATION_OF_ACTIN_FILAMENT_BUNDLE_ASSEMBLY		44	-0.434793	-1.50578	0.0300601	0.185753	1	4606	tags=48%, list=23%, signal=61%
GO_POSITIVE_REGULATION_OF_PEPTIDYL_SERINE_PHOSPHORYLATION	GO_POSITIVE_REGULATION_OF_PEPTIDYL_SERINE_PHOSPHORYLATION		68	-0.378279	-1.47269	0.0300601	0.199143	1	2664	tags=28%, list=13%, signal=32%
GO_REGULATION_OF_LEUKOCYTE_CHEMOTAXIS	GO_REGULATION_OF_LEUKOCYTE_CHEMOTAXIS		91	-0.549437	-1.70381	0.0301811	0.139793	0.968	4737	tags=54%, list=23%, signal=70%
GO_REGULATION_OF_CELLULAR_RESPONSE_TO_TRANSFORMING_GROWTH_FACTOR_BETA_STIMULUS	GO_REGULATION_OF_CELLULAR_RESPONSE_TO_TRANSFORMING_GROWTH_FACTOR_BETA_STIMULUS		96	-0.415356	-1.57988	0.0301811	0.16112	0.998	3162	tags=33%, list=15%, signal=39%
GO_REGULATION_OF_T_HELPER_1_TYPE_IMMUNE_RESPONSE	GO_REGULATION_OF_T_HELPER_1_TYPE_IMMUNE_RESPONSE		20	-0.675123	-1.63727	0.030303	0.141731	0.989	4563	tags=70%, list=22%, signal=90%
GO_POSITIVE_REGULATION_OF_ACTIN_NUCLEATION	GO_POSITIVE_REGULATION_OF_ACTIN_NUCLEATION		16	-0.579388	-1.61061	0.0303644	0.154844	0.995	2871	tags=56%, list=14%, signal=65%
GO_AXON_REGENERATION	GO_AXON_REGENERATION		22	-0.495858	-1.56897	0.0303644	0.163317	0.999	4365	tags=45%, list=21%, signal=58%
GO_POSITIVE_REGULATION_OF_NF_KAPPAB_TRANSCRIPTION_FACTOR_ACTIVITY	GO_POSITIVE_REGULATION_OF_NF_KAPPAB_TRANSCRIPTION_FACTOR_ACTIVITY		123	-0.451046	-1.68335	0.030426	0.132541	0.978	4053	tags=41%, list=20%, signal=51%
[truncated: 14,202 more rows]

## Sheet: Blue Module
Data file S3. GSEA results.
[truncated: 12,666 more rows]

[truncated: 1 more sheets: Magenta Module]
